# Supplementary material for: Within-pair differences of DNA methylation levels between monozygotic twins are different between male and female pairs
Source: BMC Med Genomics. 2016 Aug 26;9(1):55. doi: 10.1186/s12920-016-0217-2 (PMC5000519; doi:10.1186/s12920-016-0217-2)
Supplement: Additional file 2: Table S1. — Rank order within-pair differences in methylation levels (WPDMs) of CpG islands in older male and female pairs (in descending order). (XLSX 2065 kb) [file 12920_2016_217_MOESM2_ESM.xlsx]

## Sheet: Sheet1
Supplemental table 1. Rank order within-pair differences in methylation rates of CpG islands in elder men and women pairs ( in discending order)
elder male pairs						elder female pairs
CpG Islands	MEAN±SD					CpG Islands	MEAN±SD
chr19:15833733-15833983	0.169438	±	0.170606			chr3:128215212-128216905	0.108058	±	0.119321
chr20:54824312-54824584	0.166518	±	0.149987			chr7:138348962-138349444	0.107213	±	0.115373
chr5:140255158-140255450	0.150746	±	0.150014			chr19:15833733-15833983	0.104242	±	0.128193
chr12:312591-313331	0.138018	±	0.133835			chr20:54824312-54824584	0.101175	±	0.119377
chr5:1494853-1495287	0.136337	±	0.129147			chr4:74847528-74847830	0.0977418	±	0.127364
chr13:112627428-112627642	0.133346	±	0.117			chr11:67052394-67053110	0.0971824	±	0.096697
chr19:5074591-5074814	0.13253	±	0.117924			chr17:70120139-70120442	0.0945722	±	0.0915698
chr11:62314761-62315054	0.130177	±	0.114897			chr19:5074591-5074814	0.0935099	±	0.0903447
chr20:22567453-22567880	0.130146	±	0.129469			chr18:77552401-77552603	0.0924666	±	0.0763761
chr5:140764301-140764680	0.128594	±	0.148365			chr8:43131177-43131487	0.0923526	±	0.0809509
chr17:7492314-7492945	0.128528	±	0.124519			chr17:80346597-80347050	0.0919445	±	0.096603
chr17:6797429-6797724	0.128146	±	0.134915			chr1:149162389-149162615	0.090213	±	0.110417
chr10:105428505-105428713	0.127977	±	0.12392			chr19:4950670-4950940	0.0900472	±	0.0679825
chr8:72753874-72754755	0.126849	±	0.127529			chr4:40752691-40752896	0.0896314	±	0.0966741
chr18:47825069-47825325	0.126695	±	0.154273			chr19:39993357-39993765	0.0891896	±	0.0955215
chrX:65041896-65042304	0.125284	±	0.134217			chr2:208546082-208546562	0.0891322	±	0.101819
chr7:27134097-27134303	0.125116	±	0.121751			chr8:1321232-1321638	0.0888106	±	0.1008
chr3:14597400-14597651	0.124848	±	0.140509			chr19:57276614-57276942	0.088334	±	0.0823332
chr8:142219197-142219445	0.124548	±	0.119512			chrX:70316349-70316671	0.0882911	±	0.107399
chr7:73118500-73118749	0.124541	±	0.113872			chr6:27482888-27483089	0.0881131	±	0.0950141
chr17:40700164-40700859	0.124526	±	0.141028			chr22:25081850-25082112	0.0877617	±	0.0833604
chr19:48047796-48049162	0.124112	±	0.121724			chr18:13641584-13642415	0.0859422	±	0.0833502
chr15:27212902-27213396	0.12405	±	0.120156			chr22:27834425-27834630	0.0856229	±	0.115434
chr11:67052394-67053110	0.123863	±	0.111561			chr2:131010510-131010764	0.0854919	±	0.0893034
chr1:38200919-38201200	0.123626	±	0.122661			chrX:139521561-139521897	0.0850209	±	0.104771
chr17:18575709-18576477	0.12259	±	0.125124			chr18:74114551-74114791	0.0847781	±	0.0718782
chr1:47899125-47899398	0.122541	±	0.117746			chr7:57270847-57271464	0.0840656	±	0.101247
chr5:140221007-140221381	0.122533	±	0.116655			chr12:125003217-125003482	0.0840296	±	0.0966827
chr6:27482888-27483089	0.122519	±	0.100262			chr6:139116946-139117469	0.0839061	±	0.102456
chr6:139116946-139117469	0.122509	±	0.112147			chr10:101824961-101825186	0.0837781	±	0.080751
chr9:139715663-139716441	0.122331	±	0.116042			chr13:112627428-112627642	0.0827133	±	0.101554
chr9:135361992-135362481	0.122037	±	0.132872			chr3:99594969-99595215	0.0826216	±	0.0756429
chr2:232526666-232527777	0.121993	±	0.124572			chr1:156261199-156261425	0.0824393	±	0.0863582
chr19:8397958-8400461	0.121797	±	0.120669			chr2:157184389-157184632	0.0823287	±	0.0823048
chr9:69500968-69501225	0.1214	±	0.148636			chr1:2082314-2082529	0.0822287	±	0.0664155
chr19:44860657-44860928	0.121318	±	0.12754			chr19:21265164-21265433	0.0818518	±	0.106256
chr2:121279842-121280183	0.120373	±	0.120137			chr5:140181888-140183014	0.0817297	±	0.0825947
chr2:131186145-131186496	0.119655	±	0.12903			chr9:137252115-137252451	0.0816907	±	0.0830677
chr1:149162389-149162615	0.119618	±	0.120721			chr9:135361992-135362481	0.0812171	±	0.0897656
chr11:35965642-35966454	0.119304	±	0.103467			chr4:174421347-174421559	0.0809361	±	0.0869809
chr1:75590817-75591354	0.119285	±	0.121938			chr13:88329394-88329885	0.0808016	±	0.129562
chrX:8751285-8751608	0.119284	±	0.137698			chr4:74719087-74719339	0.0804656	±	0.0952771
chr1:43472867-43473334	0.118993	±	0.112535			chrX:40064743-40064993	0.0799732	±	0.0997447
chr12:125003217-125003482	0.118918	±	0.111763			chr6:170589411-170590085	0.0791118	±	0.100508
chr19:4059917-4060131	0.118591	±	0.115381			chr1:75590817-75591354	0.0790842	±	0.105225
chr1:149230771-149231197	0.118523	±	0.13012			chr22:46658397-46659332	0.0789635	±	0.0918083
chr4:41749184-41749811	0.118483	±	0.0979533			chr15:31689500-31689707	0.0788199	±	0.0739455
chr6:35754713-35754914	0.118189	±	0.130043			chr3:151178623-151178984	0.0786305	±	0.118945
chr14:103604539-103605504	0.118029	±	0.121108			chr19:940723-942490	0.0785446	±	0.0688332
chr1:240656253-240656720	0.118008	±	0.122972			chr1:41119852-41120136	0.0784499	±	0.099426
chr4:40752691-40752896	0.117651	±	0.124343			chr11:62314761-62315054	0.0779506	±	0.103502
chr5:1245901-1246927	0.117514	±	0.115025			chr4:58061751-58062115	0.0778759	±	0.107528
chr16:33942605-33942876	0.117509	±	0.127709			chr19:52390841-52391368	0.0777398	±	0.0802038
chr13:20968851-20969220	0.117143	±	0.138345			chrX:48937435-48937976	0.0774314	±	0.0823888
chr1:2082314-2082529	0.117011	±	0.109475			chr1:2885062-2885284	0.0774056	±	0.0828075
chr1:156261199-156261425	0.116644	±	0.107397			chrX:54521445-54522749	0.0773229	±	0.104217
chr10:135044780-135044992	0.116598	±	0.122051			chr11:1536729-1536953	0.0771809	±	0.0848866
chr18:77087463-77088162	0.116329	±	0.0861803			chr4:81128229-81128691	0.0771705	±	0.0884824
chr22:47081750-47082045	0.116104	±	0.119369			chr10:134896690-134897151	0.0770826	±	0.110799
chr13:88329394-88329885	0.115986	±	0.13537			chrX:53117470-53118033	0.0768322	±	0.115992
chr22:49764995-49765272	0.115898	±	0.132871			chr17:17465135-17465397	0.0767214	±	0.0786762
chr5:157001468-157001756	0.115816	±	0.130745			chr10:38069586-38069946	0.0767117	±	0.0723637
chr3:47050486-47051609	0.115595	±	0.108311			chr18:77917646-77918589	0.0764565	±	0.113076
chr18:44772992-44775577	0.115289	±	0.11548			chr2:242843760-242844198	0.0761799	±	0.109441
chr10:73565569-73565827	0.115181	±	0.132755			chr14:101831291-101831695	0.0761384	±	0.0620817
chr6:107955163-107956693	0.114859	±	0.0995204			chr17:21367114-21367592	0.0760968	±	0.0835913
chr10:135203101-135203316	0.114721	±	0.112877			chrX:136655909-136657085	0.0759141	±	0.0851251
chr6:132271356-132271658	0.114595	±	0.114493			chr22:36806029-36806637	0.0757847	±	0.0811536
chr5:140580723-140581625	0.114502	±	0.12231			chr13:20968851-20969220	0.0757306	±	0.106274
chr17:80278861-80279563	0.114319	±	0.125057			chr1:844299-845883	0.0755495	±	0.119678
chr7:27252681-27253835	0.114318	±	0.125299			chr20:642672-642895	0.0754836	±	0.087864
chr19:21265164-21265433	0.114316	±	0.152903			chrX:147582276-147583283	0.0753459	±	0.0781846
chr19:22805800-22806721	0.114288	±	0.112972			chr10:530713-531099	0.0752711	±	0.10318
chr19:5799289-5799542	0.114149	±	0.110931			chr19:22891846-22892071	0.0750263	±	0.0867
chr1:203242519-203242818	0.114043	±	0.115619			chr5:140255158-140255450	0.0749958	±	0.0821885
chr2:232765246-232765491	0.113891	±	0.11418			chr8:102236153-102236949	0.0749532	±	0.0780873
chr7:2774444-2774655	0.113883	±	0.0911371			chr1:240656253-240656720	0.0747154	±	0.111792
chr20:43940306-43941111	0.113778	±	0.120818			chr5:42944266-42944582	0.0746949	±	0.0697103
chr5:140741174-140741738	0.113699	±	0.134732			chr9:139715663-139716441	0.0746128	±	0.0832768
chr3:75721294-75721909	0.113644	±	0.122855			chr4:6107130-6107711	0.0745118	±	0.099186
chr9:137252115-137252451	0.113432	±	0.106876			chr20:43940306-43941111	0.0743834	±	0.0748873
chr9:66455767-66456272	0.113262	±	0.122032			chr16:34808455-34809874	0.074348	±	0.0891382
chr6:1524153-1524543	0.113242	±	0.11817			chr1:43472867-43473334	0.0741553	±	0.101412
chr5:140755254-140755941	0.113171	±	0.11088			chr17:1808572-1808773	0.074031	±	0.0902222
chr19:719098-720953	0.113146	±	0.119132			chr12:53591254-53591767	0.0740176	±	0.0741663
chr18:77552401-77552603	0.112993	±	0.0882592			chr19:58728277-58728729	0.0740093	±	0.106251
chr4:2431798-2432328	0.112791	±	0.109319			chr22:32439046-32439442	0.0739697	±	0.106071
chr4:174421347-174421559	0.112743	±	0.12044			chr16:3242622-3242912	0.07396	±	0.0562454
chrX:11156942-11157564	0.112723	±	0.126885			chr9:132437924-132438156	0.0731898	±	0.10182
chr20:62328013-62328558	0.112705	±	0.118774			chr10:105420685-105421076	0.0731225	±	0.0770318
chr3:128764540-128766055	0.11265	±	0.122953			chr2:74667593-74669403	0.0730827	±	0.0692636
chr10:122102-122620	0.112633	±	0.121508			chr15:98196021-98196391	0.0729433	±	0.0921185
chr1:3071899-3072239	0.112595	±	0.110369			chr5:176023777-176024651	0.0728031	±	0.112339
chr19:58570393-58571779	0.112519	±	0.0946058			chr19:54515094-54515342	0.0725462	±	0.0901442
chr1:149286812-149287773	0.112502	±	0.130153			chr8:142237037-142237360	0.0724703	±	0.070878
chr16:85981652-85981965	0.112215	±	0.0894425			chr19:639150-639400	0.0723424	±	0.0886625
chr9:99839207-99840055	0.112166	±	0.11884			chr11:47399788-47400006	0.0723026	±	0.0646237
chr5:140731239-140731979	0.112009	±	0.124162			chr17:27939298-27940770	0.0722705	±	0.0793852
chr2:26785881-26786101	0.111942	±	0.115124			chr11:14280741-14281164	0.0721739	±	0.0925878
chr11:70672834-70673055	0.111919	±	0.104033			chr1:158147433-158147854	0.0721687	±	0.0866425
chr16:28752082-28752332	0.111763	±	0.121778			chr22:45124981-45125855	0.0720808	±	0.0966211
chr4:74719087-74719339	0.111702	±	0.105681			chr10:1516979-1517313	0.0720402	±	0.0872404
chrX:40064743-40064993	0.111656	±	0.143514			chr22:18985499-18985700	0.0720349	±	0.0779621
chr5:134385967-134386370	0.111597	±	0.108726			chr1:13909606-13909842	0.0718958	±	0.0699349
chr19:22990009-22990651	0.11159	±	0.113486			chr12:113515164-113515970	0.0717498	±	0.085328
chr16:31580070-31580317	0.111409	±	0.0967621			chr2:234847647-234847857	0.0717174	±	0.0722676
chr7:100463758-100464146	0.111021	±	0.113004			chr9:115824684-115825033	0.0714684	±	0.102786
chr18:74114551-74114791	0.110565	±	0.103443			chr2:241459632-241460047	0.0714064	±	0.0859251
chr8:21905461-21905757	0.110171	±	0.119614			chr5:140857864-140858065	0.0713496	±	0.0782192
chr7:104885049-104885400	0.110116	±	0.11541			chr5:140731239-140731979	0.0712871	±	0.122877
chr19:5892110-5892472	0.109997	±	0.113075			chr5:131607018-131607889	0.0711799	±	0.0970883
chr3:50312687-50314419	0.109971	±	0.126125			chr11:60775036-60776307	0.071133	±	0.0646107
chrX:153094109-153094620	0.109912	±	0.0926512			chr13:110521979-110522266	0.071074	±	0.0769157
chr17:15652534-15653138	0.109886	±	0.106866			chrX:65041896-65042304	0.0710546	±	0.0818024
chr17:46654053-46654369	0.109644	±	0.119889			chr8:21905461-21905757	0.071027	±	0.0821817
chr1:235814280-235814488	0.109483	±	0.0884428			chr5:140248789-140249140	0.070807	±	0.086702
chr2:19553157-19553432	0.109267	±	0.119671			chr2:130970933-130971242	0.070602	±	0.0834408
chr20:642672-642895	0.1092	±	0.122717			chr18:77087463-77088162	0.0705166	±	0.0580064
chr19:39281367-39283662	0.108824	±	0.114502			chrX:9733154-9734064	0.0702971	±	0.0908917
chr20:61590816-61591210	0.108797	±	0.114029			chr1:245851177-245852514	0.0702666	±	0.062696
chr2:157184389-157184632	0.108252	±	0.110172			chr11:1768979-1770712	0.0701625	±	0.0872392
chr13:112984966-112985733	0.108148	±	0.127142			chr6:36929837-36930135	0.0699459	±	0.0726145
chr5:77146998-77147785	0.108088	±	0.125917			chr5:140764301-140764680	0.0697924	±	0.0918287
chr11:71318220-71319488	0.10764	±	0.111877			chr7:156741472-156741899	0.0697347	±	0.0827586
chr4:6247201-6247882	0.107573	±	0.109301			chr17:61926232-61926943	0.0697206	±	0.0798125
chr16:34659597-34660060	0.107493	±	0.147405			chr16:1060490-1060799	0.0696468	±	0.0798472
chr14:77499154-77499502	0.107463	±	0.120509			chr5:135364507-135365036	0.0695892	±	0.0510915
chr7:57270847-57271464	0.107427	±	0.0918503			chr16:34659597-34660060	0.0695603	±	0.0638151
chr5:131607018-131607889	0.107167	±	0.117371			chr10:135033330-135033739	0.0695521	±	0.0991587
chr7:154585682-154586336	0.107089	±	0.111151			chr8:142219197-142219445	0.0693413	±	0.0836437
chr2:132558959-132559614	0.106925	±	0.111332			chr11:116578139-116578400	0.0693062	±	0.0824781
chr2:208546082-208546562	0.106897	±	0.116001			chr12:54763057-54763288	0.0692821	±	0.062886
chr11:1990899-1991211	0.106858	±	0.118058			chr17:46658948-46660003	0.0691649	±	0.0598144
chr19:14582419-14585098	0.106686	±	0.113606			chrX:12809597-12810332	0.0691638	±	0.102583
chr2:177012371-177012675	0.10651	±	0.104957			chr16:867032-867833	0.0691135	±	0.0944754
chr7:75909703-75909906	0.10638	±	0.116089			chr10:131927304-131927519	0.0690678	±	0.0738017
chr8:1321232-1321638	0.106289	±	0.165333			chr2:198649751-198651599	0.0690068	±	0.0840162
chr9:91605764-91606141	0.105986	±	0.1043			chrX:48684837-48686064	0.0689678	±	0.0797796
chr14:103673773-103674343	0.105849	±	0.112464			chr19:50931270-50931638	0.0689653	±	0.0850305
chr14:99584405-99585010	0.105695	±	0.101721			chr3:46940054-46940394	0.0688732	±	0.0632723
chr3:50230430-50232344	0.105677	±	0.115206			chr16:55794661-55794939	0.0688197	±	0.0787208
chr9:132437924-132438156	0.105573	±	0.109433			chr22:47081750-47082045	0.068814	±	0.0679882
chr3:126135050-126135431	0.105498	±	0.104051			chr6:158507719-158508126	0.0686859	±	0.0529231
chr18:12911024-12912704	0.105319	±	0.108548			chr19:2888929-2889212	0.0686819	±	0.0759524
chr1:157948720-157949053	0.105181	±	0.121108			chr1:146543987-146544439	0.0686031	±	0.0746535
chr9:116701-118177	0.104855	±	0.121132			chr5:1444259-1444463	0.0685989	±	0.0832923
chr2:131797362-131798088	0.104797	±	0.103074			chr1:228785986-228786204	0.0685422	±	0.0910379
chr14:103389016-103390248	0.104755	±	0.111672			chr17:20744130-20744846	0.0684848	±	0.0712491
chr17:36997448-36997661	0.104548	±	0.107016			chr19:17877468-17877777	0.0684278	±	0.0636868
chr12:110271000-110271582	0.104406	±	0.102329			chrX:106749879-106750862	0.0683189	±	0.0796624
chr1:1002663-1005318	0.104404	±	0.130955			chr10:105428505-105428713	0.0682988	±	0.0787839
chr9:86755385-86755700	0.104258	±	0.110368			chr7:56515585-56515864	0.0682781	±	0.0959633
chr10:21788633-21789588	0.103812	±	0.0998344			chr8:1365174-1365503	0.0682401	±	0.0973731
chr14:34268946-34270438	0.103781	±	0.107759			chr5:140736821-140737058	0.0681477	±	0.0773852
chr11:22454300-22454518	0.103684	±	0.100535			chr5:140755254-140755941	0.0681364	±	0.0788047
chr9:68809168-68810258	0.103595	±	0.0987266			chr19:48047796-48049162	0.0681077	±	0.0918319
chr7:158379328-158381221	0.10354	±	0.0895393			chr16:34295486-34296109	0.0680762	±	0.0848706
chr9:139640640-139640885	0.103455	±	0.112116			chr6:159653233-159655397	0.0679393	±	0.107244
chr3:72704323-72704610	0.103295	±	0.091301			chr16:85981652-85981965	0.0679066	±	0.0744712
chr2:241459632-241460047	0.103252	±	0.121228			chr7:38350920-38351331	0.067867	±	0.0883598
chr10:129947728-129949099	0.103099	±	0.0947713			chr16:20359767-20360498	0.0677514	±	0.0695337
chr18:14378491-14378758	0.102863	±	0.110689			chr19:3190998-3191418	0.0677367	±	0.0588798
chr1:227729515-227730492	0.102838	±	0.101981			chr5:140620864-140621698	0.0676624	±	0.0913777
chr3:151178623-151178984	0.102737	±	0.100952			chr17:15652534-15653138	0.0675364	±	0.0749214
chr2:132795199-132796196	0.102666	±	0.103128			chr2:87036600-87037001	0.0675286	±	0.094796
chr1:152079997-152081705	0.102348	±	0.102402			chr7:63250057-63250948	0.0674724	±	0.0756649
chr9:115824684-115825033	0.102232	±	0.131153			chr12:133022649-133022863	0.0674367	±	0.0472944
chr16:89734985-89735189	0.102006	±	0.0989863			chr17:76037074-76037323	0.0673703	±	0.0656993
chr21:48081241-48081849	0.101992	±	0.121183			chr10:21788633-21789588	0.067228	±	0.100039
chr8:65498603-65498828	0.101968	±	0.0914764			chr14:77499154-77499502	0.0672276	±	0.0787796
chr9:44118137-44120175	0.101586	±	0.120027			chr16:88706211-88706492	0.0672091	±	0.0850978
chr3:62356773-62357315	0.101576	±	0.0903463			chrX:48768763-48769474	0.0671422	±	0.0878209
chr2:16153944-16154419	0.101549	±	0.10181			chr17:1133496-1133753	0.0669627	±	0.0814451
chr19:50861773-50862083	0.101471	±	0.102876			chr19:49713495-49714119	0.0669257	±	0.0572485
chr3:126007324-126007527	0.101468	±	0.101091			chr3:98376316-98376542	0.0668474	±	0.0565189
chr1:228785986-228786204	0.101443	±	0.105586			chr1:3634633-3635101	0.0668088	±	0.0918775
chr7:138348962-138349444	0.101327	±	0.103075			chrX:103217140-103217713	0.0668072	±	0.0771219
chr10:88728039-88728720	0.101299	±	0.113042			chr7:16890768-16891087	0.0667224	±	0.085804
chr4:117847087-117847522	0.101282	±	0.109907			chr19:551290-551542	0.0666686	±	0.0825693
chr5:180541651-180541898	0.101272	±	0.108082			chr1:146649622-146649852	0.0665292	±	0.0620309
chr16:31498650-31500564	0.101263	±	0.120181			chr22:27152697-27153133	0.0665232	±	0.102992
chr12:39538383-39539500	0.101258	±	0.0883165			chr10:43846258-43846575	0.0664215	±	0.0659688
chr22:32439046-32439442	0.101221	±	0.104504			chr19:49001748-49003087	0.0663915	±	0.110331
chr19:1503037-1503370	0.101181	±	0.108701			chr4:2401507-2401759	0.0663239	±	0.0780553
chr5:132082873-132083911	0.101163	±	0.105617			chr19:1155020-1155305	0.0661372	±	0.0453364
chr5:140207725-140208078	0.101103	±	0.0999891			chr5:1108802-1109051	0.0660963	±	0.0462221
chr15:29077251-29077684	0.101102	±	0.119449			chr6:28226979-28227483	0.0659594	±	0.0546543
chr11:94276894-94278913	0.101086	±	0.0937269			chr1:27961559-27961810	0.0659335	±	0.0499281
chr5:140750050-140750264	0.100845	±	0.106358			chr11:49071437-49071764	0.0658795	±	0.0856476
chr1:243053597-243054072	0.100736	±	0.108444			chrX:152740205-152740657	0.0658618	±	0.0696049
chr19:46032304-46032855	0.100736	±	0.109664			chr15:24346714-24347069	0.0658583	±	0.061225
chr8:49782687-49783270	0.100714	±	0.10185			chr6:44243085-44244481	0.0657524	±	0.0710116
chr6:11043913-11045206	0.100583	±	0.0988015			chr2:120281661-120282211	0.0656976	±	0.0512739
chr16:867032-867833	0.100579	±	0.130827			chrX:149736720-149737756	0.0656844	±	0.0865923
chr19:46582045-46582444	0.100493	±	0.105183			chr17:56355207-56355502	0.0656759	±	0.0543092
chr20:21372041-21372463	0.100373	±	0.104845			chr19:6710625-6710828	0.0656186	±	0.0723231
chr1:41119852-41120136	0.100305	±	0.105604			chr8:1949245-1951390	0.0656087	±	0.064789
chr2:129659299-129659568	0.100203	±	0.102774			chr22:43817197-43817456	0.0655931	±	0.0646761
chr12:119772353-119772594	0.10016	±	0.101236			chr6:74024402-74025020	0.0655908	±	0.0727278
chr6:9399093-9399599	0.0999942	±	0.0890799			chrX:48595526-48595997	0.0655016	±	0.103334
chr20:62085563-62085944	0.0999271	±	0.102494			chr3:178978948-178979364	0.065482	±	0.0628994
chr1:211589677-211590293	0.0998697	±	0.123891			chr1:175568376-175568808	0.0654013	±	0.0499632
chr8:110703409-110703897	0.0997674	±	0.0885259			chr21:38362015-38362868	0.0653417	±	0.073326
chr7:63250057-63250948	0.0997057	±	0.0825131			chr11:75139454-75139817	0.0652887	±	0.0853805
chr6:161100092-161100456	0.0996901	±	0.0732575			chrX:136647526-136650178	0.065212	±	0.0823716
chr5:150325904-150326194	0.0994731	±	0.0991046			chr11:85645714-85646191	0.0651421	±	0.0709393
chr15:34786492-34788138	0.0994489	±	0.0973019			chrX:68525550-68525891	0.0651354	±	0.101742
chr19:4785250-4785490	0.099344	±	0.107994			chr6:168435835-168436086	0.0651305	±	0.0550875
chr3:46618307-46618669	0.0992864	±	0.0935453			chr9:139640640-139640885	0.0651301	±	0.0810491
chr17:1808572-1808773	0.0992786	±	0.0978379			chr19:19650683-19651274	0.0651267	±	0.0784865
chr22:43505951-43506167	0.099233	±	0.104765			chr13:24269499-24270116	0.065078	±	0.0808567
chr8:38831592-38832353	0.099137	±	0.0767029			chr7:48887509-48887818	0.065042	±	0.0631393
chr1:26551517-26552194	0.099099	±	0.101739			chr5:41509783-41510166	0.0650247	±	0.0791101
chr12:102036253-102036461	0.0989289	±	0.0897882			chr17:3289362-3290072	0.0649631	±	0.0537415
chr1:1167001-1168985	0.0986921	±	0.105446			chr2:233215680-233217556	0.0647909	±	0.0720116
chr2:186603392-186603910	0.0984703	±	0.0893789			chr7:27252681-27253835	0.0647637	±	0.0812808
chr12:5153012-5154346	0.0984217	±	0.102268			chr17:33734645-33734859	0.0647333	±	0.111222
chr6:37503538-37504291	0.0984207	±	0.0932241			chr1:33772146-33773104	0.0647205	±	0.0662272
chr1:1713639-1714141	0.0983903	±	0.0982739			chr9:115835264-115835927	0.064689	±	0.0670702
chr19:1789459-1789880	0.0982922	±	0.112177			chr10:44162850-44163531	0.0646566	±	0.0731992
chr2:102803672-102804556	0.098271	±	0.110026			chr2:239048071-239048454	0.0646352	±	0.0679812
chr19:2494095-2495214	0.0981167	±	0.106451			chr13:23412207-23412623	0.0646061	±	0.0843907
chr22:45124981-45125855	0.0980921	±	0.107436			chr17:21355954-21356418	0.0645869	±	0.0845239
chr9:69147116-69148171	0.0980329	±	0.10898			chr1:24861702-24861920	0.0645382	±	0.0465059
chr18:14178943-14179710	0.0978922	±	0.105977			chr5:158531375-158531648	0.0645154	±	0.0603766
chr5:172660720-172661133	0.097829	±	0.0900362			chr8:58054945-58055600	0.0644875	±	0.0630565
chr15:79122967-79124550	0.0977156	±	0.130499			chr17:56564854-56565891	0.0644455	±	0.0652478
chr7:158110569-158110881	0.0975924	±	0.0962477			chr20:3653190-3654773	0.0644154	±	0.0823868
chr14:51338712-51339146	0.0975594	±	0.0736948			chr7:27134097-27134303	0.0642967	±	0.0763619
chr7:72838383-72838815	0.0975293	±	0.1077			chr1:152079997-152081705	0.0642543	±	0.076948
chr17:33776553-33776888	0.0973314	±	0.0966998			chr17:46654053-46654369	0.0641941	±	0.0739258
chr7:127990926-127992616	0.0972907	±	0.10376			chr9:6715976-6716503	0.0641606	±	0.0748208
chr19:1456077-1456347	0.0972266	±	0.10984			chr6:107955163-107956693	0.0641594	±	0.0867948
chr1:45189705-45190558	0.0971912	±	0.107825			chr1:38022452-38022719	0.0641444	±	0.0653701
chr22:25081850-25082112	0.0971475	±	0.10157			chr11:68773284-68773712	0.0640467	±	0.0941375
chr2:157185557-157186355	0.0971192	±	0.084543			chrX:74742765-74743117	0.0640043	±	0.0782077
chr3:12917391-12918016	0.0969202	±	0.0982435			chr7:2116367-2116781	0.0639851	±	0.0604954
chr9:139590437-139590761	0.0966738	±	0.0960624			chr2:72012850-72013078	0.0639496	±	0.0733215
chr7:127911719-127912194	0.0966149	±	0.101734			chr2:16153944-16154419	0.0639249	±	0.0939286
chr11:1357626-1359081	0.0965782	±	0.0934085			chr16:89734985-89735189	0.0638796	±	0.0778712
chr13:100642774-100643094	0.0965526	±	0.102967			chr4:1521703-1523281	0.0638666	±	0.123797
chr1:26097904-26098107	0.0963983	±	0.0869774			chr1:145713966-145714203	0.0637724	±	0.100283
chr4:3043018-3043547	0.0963903	±	0.10326			chr8:145725460-145726707	0.0637487	±	0.0625531
chr6:168435835-168436086	0.0963825	±	0.0947479			chr16:8619699-8619994	0.0636983	±	0.0758028
chr19:38345808-38346160	0.0961419	±	0.0934961			chrX:47483042-47483364	0.063698	±	0.0794274
chr2:232545347-232546143	0.0960933	±	0.0757934			chr19:43202099-43202313	0.0635451	±	0.0637738
chr7:77669670-77670057	0.096078	±	0.115962			chr6:168106020-168106223	0.0635267	±	0.0544887
chr5:1003937-1005687	0.0960671	±	0.086178			chr2:1801618-1802060	0.0634643	±	0.0807817
chr3:157812053-157812764	0.0957017	±	0.0913154			chr4:77723092-77723424	0.0634485	±	0.0611066
chr14:104690039-104690274	0.0956796	±	0.104585			chrX:106449029-106449740	0.0633875	±	0.0820271
chr10:135033330-135033739	0.0956672	±	0.119352			chr11:118505508-118505741	0.0633522	±	0.0638864
chr1:178006830-178007284	0.0956566	±	0.0902892			chr7:63498112-63498314	0.0633497	±	0.0588271
chr7:4764684-4765252	0.0954309	±	0.0938005			chr5:140719129-140719343	0.0633015	±	0.0669125
chr3:193987425-193987758	0.0954176	±	0.0804112			chr1:8377784-8378447	0.0632824	±	0.0666652
chr1:149148145-149148374	0.0948137	±	0.119352			chr2:121411983-121412315	0.0632279	±	0.0446767
chr6:1619093-1621094	0.0947832	±	0.0878166			chr19:48919173-48919412	0.0632036	±	0.0624447
chr22:36806029-36806637	0.0945253	±	0.0879713			chr13:20716137-20717372	0.0631683	±	0.0865803
chr3:9177691-9178189	0.094485	±	0.100487			chr6:1524153-1524543	0.0631528	±	0.0595661
chr19:50666147-50666514	0.0944382	±	0.100095			chr7:63391462-63392174	0.0631259	±	0.0628594
chr12:34371627-34372304	0.0943504	±	0.0945699			chr14:34268946-34270438	0.0631255	±	0.0811526
chr2:71131200-71132256	0.0941959	±	0.0822593			chrX:115085035-115085397	0.0630278	±	0.0773322
chr4:206377-206892	0.0939747	±	0.0883521			chr13:30077245-30077490	0.0630238	±	0.0690919
chr2:96093011-96093247	0.0939101	±	0.0990312			chr10:134937966-134938481	0.0629378	±	0.0525936
chr16:1060490-1060799	0.0939031	±	0.095221			chr14:103389016-103390248	0.0629249	±	0.0753928
chr2:946881-947286	0.0938915	±	0.0933631			chr19:51294876-51295098	0.0628547	±	0.09284
chr6:74104425-74104878	0.0937195	±	0.135405			chr19:2494095-2495214	0.0628506	±	0.0707287
chr5:140719129-140719343	0.0936104	±	0.0982381			chr14:69256676-69257036	0.062813	±	0.0461572
chr11:92702789-92703434	0.0936101	±	0.103754			chr20:3052097-3053103	0.0627875	±	0.0564801
chr2:242843760-242844198	0.0935363	±	0.0955312			chr19:50393069-50393998	0.0627199	±	0.081393
chr1:844299-845883	0.0935227	±	0.101086			chr9:136844420-136844775	0.0626999	±	0.0747087
chr10:120353692-120355821	0.0933928	±	0.0963964			chr12:34493973-34496968	0.0626866	±	0.079345
chrX:53117470-53118033	0.093345	±	0.0808977			chr2:110969852-110970222	0.062676	±	0.0953539
chr11:58940830-58941052	0.0932573	±	0.102907			chr8:8748652-8751478	0.0626345	±	0.0740296
chr5:140235737-140236033	0.0931823	±	0.102268			chr12:39538383-39539500	0.0626026	±	0.0613586
chr1:145713966-145714203	0.0931409	±	0.116208			chr20:62178442-62179183	0.0625346	±	0.0705169
chr17:59493992-59494386	0.0930804	±	0.111376			chr7:56297432-56297662	0.0625308	±	0.0619229
chr1:3634633-3635101	0.0929895	±	0.101975			chrX:136115826-136116275	0.0624821	±	0.0656782
chr16:89894307-89895145	0.0929575	±	0.0965797			chr17:80740534-80740929	0.0624489	±	0.0692465
chr5:140181888-140183014	0.0927684	±	0.0759059			chr1:157948720-157949053	0.0624089	±	0.0719035
chr12:132145704-132146810	0.0923861	±	0.108386			chr19:6271959-6272176	0.0623754	±	0.0498438
chr1:147826167-147826388	0.0923811	±	0.082911			chr19:47910107-47910563	0.0622957	±	0.0791836
chr17:70120139-70120442	0.092332	±	0.096159			chr17:40705176-40706983	0.0622908	±	0.114301
chr14:91730743-91731041	0.0922779	±	0.102326			chr13:113687421-113687828	0.062232	±	0.062116
chr7:56515585-56515864	0.0922679	±	0.0913267			chr5:126409006-126409327	0.0622029	±	0.0696883
chr11:75139454-75139817	0.0922399	±	0.124566			chr6:28351122-28351441	0.0621838	±	0.0482239
chr17:1627745-1629897	0.0922007	±	0.124117			chr22:50984972-50988141	0.0621696	±	0.0648777
chr9:44401895-44402175	0.0921089	±	0.100106			chr17:4685696-4686315	0.0621167	±	0.0802716
chr8:22560949-22561271	0.0920239	±	0.0866145			chrX:10588199-10588486	0.0620918	±	0.0706159
chr4:6660372-6660817	0.0919594	±	0.0941995			chr3:128764540-128766055	0.0619534	±	0.1117
chr5:42944266-42944582	0.091936	±	0.0906081			chr18:77397556-77398898	0.0619079	±	0.0764192
chr11:75922169-75922376	0.0918045	±	0.100951			chr8:21882245-21882883	0.0618853	±	0.0775373
chr1:1875617-1875877	0.0915548	±	0.103004			chr11:50238008-50238222	0.0618282	±	0.0493064
chr17:4685696-4686315	0.0915124	±	0.0853989			chrX:136134510-136135269	0.0617944	±	0.0758933
chr12:4140520-4141052	0.0914417	±	0.122637			chr15:23157794-23158624	0.0617759	±	0.116942
chr1:54821990-54822333	0.0914091	±	0.0629455			chr8:144371446-144372076	0.0616699	±	0.059156
chr19:49936818-49937288	0.0914035	±	0.0926025			chrX:39547824-39548681	0.0615909	±	0.0712745
chr5:1444259-1444463	0.0913528	±	0.0972132			chr10:743240-743479	0.0615562	±	0.0676708
chr8:21882245-21882883	0.0913087	±	0.0893964			chr7:56242406-56243298	0.0615495	±	0.0599142
chr13:114145965-114146172	0.0912898	±	0.0952711			chr5:140221007-140221381	0.0615311	±	0.0790973
chr19:52390841-52391368	0.091203	±	0.100167			chr6:37616393-37616621	0.06153	±	0.0643632
chr7:38350920-38351331	0.0911764	±	0.102414			chr16:49732348-49732712	0.0615172	±	0.0579177
chr6:164051485-164052323	0.0910961	±	0.0901797			chr22:49764995-49765272	0.0614722	±	0.0708461
chr1:146543987-146544439	0.0906998	±	0.0594774			chr16:2902829-2903362	0.0613111	±	0.0748271
chr7:63361126-63361493	0.0906487	±	0.0890971			chrX:56589945-56590514	0.0612976	±	0.0688601
chr9:134699141-134699523	0.090581	±	0.0742246			chr9:99839207-99840055	0.0612671	±	0.0908158
chr19:57276614-57276942	0.090552	±	0.086465			chrX:53029708-53030093	0.0612075	±	0.0654926
chr6:37616393-37616621	0.0905022	±	0.0914532			chr5:68710807-68711520	0.0611631	±	0.0466201
chr7:1362811-1363643	0.0904695	±	0.113253			chr20:61315175-61315497	0.0611382	±	0.0533265
chr19:13135317-13136169	0.0904628	±	0.0763762			chrX:71130679-71131820	0.0610909	±	0.0774754
chr17:80740534-80740929	0.0903689	±	0.0882681			chr4:56023750-56024066	0.0610444	±	0.0712678
chr1:231176785-231177009	0.0903427	±	0.0870216			chr12:4140520-4141052	0.0610348	±	0.0712454
chr9:130955166-130955498	0.0902975	±	0.127481			chr20:50108795-50109456	0.0610346	±	0.0934343
chr17:61926232-61926943	0.0902876	±	0.0837039			chr9:140310894-140312457	0.0610259	±	0.060269
chrX:79590720-79591007	0.0902628	±	0.0918814			chrX:129304946-129306427	0.0609949	±	0.083074
chr19:55944450-55945168	0.0901923	±	0.0887112			chr19:57375842-57376422	0.0609589	±	0.0724701
chr2:129659681-129659947	0.0901406	±	0.11556			chr21:48081241-48081849	0.0609424	±	0.0525469
chr16:682634-687106	0.0901192	±	0.102911			chr12:132990777-132990987	0.0609345	±	0.0888557
chr16:4164808-4166258	0.0900452	±	0.0903135			chr11:69285724-69286479	0.0608823	±	0.0509465
chr13:99404482-99405103	0.0900199	±	0.0837155			chr13:19918585-19919221	0.0608808	±	0.0738587
chr9:33750519-33751160	0.0897378	±	0.0917009			chr17:263083-263412	0.0608653	±	0.0554951
chr19:12305552-12306304	0.0897268	±	0.0726406			chr5:134385967-134386370	0.0608225	±	0.0864095
chr1:151103685-151106100	0.0897142	±	0.096741			chr19:2272701-2273246	0.0608007	±	0.054235
chr10:81966989-81967517	0.0897126	±	0.0922313			chr1:38200919-38201200	0.0607311	±	0.0868787
chr10:42644821-42646412	0.089697	±	0.0642306			chr6:31650648-31651292	0.0606701	±	0.0586417
chr3:75707623-75708198	0.08969	±	0.0995868			chr17:5019637-5019879	0.0606508	±	0.0574625
chr5:151304226-151304824	0.0896708	±	0.0929532			chr10:133793426-133793647	0.0605934	±	0.0717665
chr5:115297607-115298093	0.0895572	±	0.0983848			chr8:1764328-1765171	0.0605446	±	0.0761051
chr11:60775036-60776307	0.0893814	±	0.0898128			chr14:103673773-103674343	0.0605429	±	0.0903632
chr8:145725460-145726707	0.0893343	±	0.0829532			chr18:76266230-76266453	0.0605292	±	0.0930221
chr2:74641733-74643350	0.0893177	±	0.107413			chr17:17109893-17110296	0.0605171	±	0.0552319
chr19:940723-942490	0.0892909	±	0.0685937			chr3:120169202-120170519	0.0605122	±	0.078865
chr17:48858635-48858938	0.0892897	±	0.121522			chr18:77376688-77377995	0.0604922	±	0.0751591
chr17:72442927-72443194	0.0892854	±	0.0919055			chr1:18152378-18152842	0.0604443	±	0.0717439
chr7:157405009-157406608	0.0892537	±	0.0881013			chr8:2418935-2419460	0.060444	±	0.060547
chr3:120169202-120170519	0.0891824	±	0.101274			chr17:27312969-27313283	0.0602285	±	0.0933736
chr15:83315116-83317541	0.089153	±	0.08517			chr2:71131200-71132256	0.0602217	±	0.0611783
chr10:57388068-57388528	0.089086	±	0.0947081			chr10:135044780-135044992	0.060215	±	0.0989859
chr10:102807774-102808271	0.0889685	±	0.0922707			chrX:70585715-70587063	0.0602133	±	0.0839891
chr16:48844551-48845264	0.0889342	±	0.0915428			chr10:4868125-4868949	0.0602063	±	0.0616123
chr3:147138916-147139564	0.0889117	±	0.0909715			chr11:1903078-1903334	0.0601951	±	0.0620055
chr19:58549305-58549712	0.0888628	±	0.0865683			chr16:2028987-2030710	0.0601606	±	0.0853351
chr19:50931270-50931638	0.0888178	±	0.10153			chr19:59025308-59025705	0.0601474	±	0.0528473
chr19:46386027-46386264	0.0888099	±	0.101056			chr19:22805800-22806721	0.0600539	±	0.0854205
chr19:21688622-21688839	0.0887998	±	0.104391			chr1:211652306-211652754	0.0600295	±	0.0613674
chr15:77927041-77927362	0.0887502	±	0.0900566			chrX:17879219-17879702	0.0599848	±	0.0711444
chr11:62455073-62455868	0.0887247	±	0.0888962			chr2:130986131-130987183	0.0599113	±	0.0692412
chr19:50961751-50962572	0.088554	±	0.0937768			chr17:19627877-19628298	0.0598783	±	0.0681723
chr5:178986513-178986999	0.0885381	±	0.0944153			chr2:121279842-121280183	0.0598169	±	0.0710417
chr11:58830063-58830739	0.0885156	±	0.0768638			chr7:150037459-150039031	0.0597997	±	0.0819119
chr2:74667593-74669403	0.0884368	±	0.0681132			chr9:68377476-68377826	0.0597895	±	0.0591228
chr9:132481472-132481745	0.0883844	±	0.108285			chr8:38831592-38832353	0.0597289	±	0.0505502
chr9:136474170-136474748	0.0883481	±	0.0993818			chr14:19614219-19614893	0.0597249	±	0.0779333
chr13:79181944-79182222	0.0882853	±	0.0918356			chr15:27083992-27084222	0.0597098	±	0.0780653
chr1:149149250-149149505	0.088236	±	0.0833787			chr17:47091973-47092211	0.0596722	±	0.0567773
chr16:67211933-67212509	0.0881675	±	0.106758			chr11:134632045-134632987	0.0596311	±	0.0565467
chr19:56728588-56729375	0.0881237	±	0.0993819			chr5:140475599-140476607	0.0596046	±	0.0859598
chr17:36665988-36667234	0.0880601	±	0.0758203			chr22:42470035-42470669	0.0595763	±	0.0721396
chr4:1521703-1523281	0.087979	±	0.108672			chr2:19553157-19553432	0.0594923	±	0.100227
chr14:65068368-65068668	0.0879686	±	0.0928401			chr11:47376651-47377236	0.0594912	±	0.0524448
chr5:140736821-140737058	0.0879629	±	0.0854465			chr7:149487283-149487769	0.0593658	±	0.0809851
chr10:101824961-101825186	0.0879354	±	0.0972142			chrX:150863179-150864078	0.059344	±	0.0699043
chr7:5111620-5112088	0.0879014	±	0.0866265			chr6:25732692-25732957	0.0593198	±	0.0686363
chr19:37825101-37825756	0.0878877	±	0.12394			chr3:13974400-13974867	0.0592507	±	0.0649322
chr1:156818622-156819192	0.0877427	±	0.0878616			chr3:113160299-113160641	0.0592499	±	0.0466031
chr18:56932002-56932341	0.0876923	±	0.077051			chr16:66982434-66982945	0.0592145	±	0.069384
chr10:94820026-94823252	0.087598	±	0.0887486			chr7:27127500-27128368	0.0592089	±	0.0757277
chr9:98054676-98054916	0.087495	±	0.0899926			chrX:30326439-30327668	0.0590932	±	0.0866705
chr7:150037459-150039031	0.0874742	±	0.0960108			chrX:134429630-134429854	0.0590808	±	0.0721105
chr20:50108795-50109456	0.0874573	±	0.0891056			chr11:132951692-132952260	0.059076	±	0.0702396
chr11:47399788-47400006	0.0874271	±	0.0936777			chr1:49364554-49364870	0.0590642	±	0.049607
chr8:1764328-1765171	0.0874167	±	0.0974067			chr5:145758569-145758882	0.0590526	±	0.0760795
chr5:140753654-140753952	0.0873919	±	0.0997418			chr8:143580769-143580975	0.0590314	±	0.0699293
chr4:1408521-1409224	0.0873824	±	0.101531			chr7:158750984-158751210	0.0590256	±	0.0598649
chrX:152586898-152587152	0.0873562	±	0.0860641			chr14:103604539-103605504	0.0590146	±	0.0629744
chr7:124404174-124404432	0.0873528	±	0.0671496			chr13:99404482-99405103	0.0590122	±	0.0660508
chr5:180075688-180076906	0.0872674	±	0.0705164			chr16:88937055-88937387	0.0589749	±	0.0695083
chr2:177014948-177015214	0.0872613	±	0.0833228			chr8:101117922-101118693	0.0589666	±	0.0451427
chr5:140777442-140777938	0.0872588	±	0.0889408			chr9:129433766-129433970	0.0589604	±	0.0701006
chr16:34430775-34431004	0.087249	±	0.126204			chr19:45720768-45721077	0.0589008	±	0.0488112
chr3:65534684-65535344	0.0871738	±	0.0894123			chr16:3016646-3020326	0.0588646	±	0.0569374
chr22:50448567-50449521	0.086962	±	0.0989788			chrX:150343147-150344269	0.0588616	±	0.0759726
chr9:5339026-5339678	0.0868717	±	0.0863027			chr1:228742996-228743461	0.0588528	±	0.0493905
chr5:140261884-140262153	0.0868331	±	0.0731164			chr16:1209939-1210945	0.0588037	±	0.0920701
chr19:22715263-22715576	0.086741	±	0.0903388			chr4:6665671-6666089	0.0587987	±	0.0654067
chr5:140620864-140621698	0.0867001	±	0.0959164			chr19:46386027-46386264	0.0587706	±	0.0758471
chr12:125039119-125039344	0.0866997	±	0.0869986			chr10:135203101-135203316	0.0587577	±	0.0610209
chr15:24123231-24123432	0.0866358	±	0.0803836			chr1:149148145-149148374	0.0587537	±	0.078186
chr7:6894259-6895545	0.0866169	±	0.0933253			chr12:125002006-125002433	0.0587023	±	0.0439805
chr12:124873241-124874008	0.0865316	±	0.101731			chrX:23351142-23353639	0.0586995	±	0.0605477
chr17:80346597-80347050	0.0865293	±	0.0698327			chr7:157071802-157072845	0.0586705	±	0.0628969
chr9:99983210-99984959	0.0864591	±	0.0913425			chr10:118885565-118885884	0.0585738	±	0.0550957
chr16:3414964-3415167	0.0863994	±	0.0806066			chrX:149529540-149534090	0.058551	±	0.0821325
chr3:158449795-158450597	0.0863599	±	0.0677775			chr19:36351440-36352167	0.058498	±	0.110463
chr17:27312969-27313283	0.0863282	±	0.121045			chr7:44104746-44105116	0.0584757	±	0.056286
chr6:100905952-100906686	0.0863065	±	0.0928183			chr7:156409577-156409865	0.0584493	±	0.0638194
chr16:88937055-88937387	0.0862674	±	0.0774715			chrX:134138081-134138318	0.0584299	±	0.0593589
chr19:19221196-19221575	0.0861594	±	0.105326			chr19:58867397-58868868	0.0584172	±	0.0896341
chr20:54578603-54580678	0.0861505	±	0.0820594			chr15:93652755-93653049	0.0584093	±	0.0840075
chr1:146649622-146649852	0.0861414	±	0.112328			chr15:30515266-30518445	0.0584093	±	0.131007
chr7:1329381-1329673	0.0860678	±	0.0939059			chr1:27709600-27709831	0.0584044	±	0.0497812
chr19:19971577-19971863	0.0860373	±	0.0927363			chr17:37331425-37331629	0.0583802	±	0.0697352
chr7:121940006-121940648	0.0859543	±	0.0888037			chr4:11370229-11370886	0.0583071	±	0.0472714
chr19:947547-947981	0.0859483	±	0.0743421			chr22:19751653-19751909	0.0582938	±	0.0580762
chr17:56356374-56357013	0.0859179	±	0.0925337			chr10:3823789-3824017	0.0582742	±	0.0579221
chr10:105344173-105345039	0.0859077	±	0.0901755			chr16:28379130-28379965	0.0582529	±	0.0668401
chr16:89034060-89034293	0.0858756	±	0.0656754			chr7:101961741-101962226	0.0582441	±	0.0540394
chr17:7486285-7487431	0.0858332	±	0.0866263			chr1:40598508-40599209	0.0582427	±	0.0647708
chr19:33685146-33686085	0.0858267	±	0.0733601			chrX:47433414-47434124	0.0582165	±	0.0680855
chr19:3369477-3369913	0.0858265	±	0.0863528			chr19:12305552-12306304	0.0581566	±	0.0528967
chr11:14280741-14281164	0.0858134	±	0.0847179			chrX:48775763-48776813	0.0581246	±	0.0678478
chr9:94648653-94648964	0.0858068	±	0.104121			chr19:54711106-54711375	0.0581089	±	0.0445404
chr13:25592046-25593108	0.0857887	±	0.0891134			chr4:582171-582635	0.0580652	±	0.0597144
chr11:44324875-44325087	0.0857433	±	0.0954576			chr19:49000561-49001149	0.0580579	±	0.0860639
chr7:63498112-63498314	0.0857147	±	0.0966962			chr2:95522598-95524188	0.0580247	±	0.0771322
chr1:242686916-242687476	0.0856947	±	0.0769442			chrX:101966967-101967970	0.0580206	±	0.0781548
chr1:2885062-2885284	0.0855876	±	0.0813897			chr21:46706691-46707049	0.0580144	±	0.0506765
chr12:49782965-49783193	0.0855331	±	0.0733434			chrX:118826452-118827731	0.0579034	±	0.0763658
chr19:52104418-52104998	0.0855129	±	0.0763198			chrX:100353009-100353276	0.057845	±	0.0601457
chr9:25677494-25678684	0.0854752	±	0.0937233			chr7:63361126-63361493	0.0578356	±	0.0804782
chr4:77723092-77723424	0.0854638	±	0.0971004			chr20:56247249-56247651	0.0578314	±	0.0387773
chr13:112707804-112708696	0.0854511	±	0.0864239			chr11:72975469-72975797	0.0577986	±	0.0515171
chr1:156611639-156612447	0.0853845	±	0.0809505			chr1:113261468-113261765	0.0577576	±	0.0679708
chr13:113761566-113765534	0.0853542	±	0.11196			chr6:105400877-105401149	0.0577473	±	0.0527696
chr18:49868377-49868759	0.0853416	±	0.0739863			chrX:133594203-133594828	0.0577405	±	0.0733385
chr19:51111184-51111519	0.0853132	±	0.0790939			chr19:1795922-1797001	0.0577177	±	0.0509204
chr15:31689500-31689707	0.0853106	±	0.0796207			chr5:13810126-13810333	0.0577088	±	0.0540947
chr3:139257712-139257949	0.0853044	±	0.0836115			chr5:140167091-140168139	0.0576948	±	0.0543509
chr11:118505508-118505741	0.0852987	±	0.10867			chr10:44223816-44224026	0.0576778	±	0.0577457
chr7:150710349-150711333	0.0852144	±	0.093964			chr3:105072529-105072962	0.0576645	±	0.0707222
chr1:156338758-156339251	0.0852026	±	0.0815525			chr2:1163016-1163820	0.0576502	±	0.0382005
chr5:37209072-37209461	0.0851681	±	0.0665664			chr20:62693942-62695282	0.0576333	±	0.0710584
chr19:58728277-58728729	0.0851186	±	0.0960879			chr1:180922915-180923692	0.0575471	±	0.0689378
chr1:155264318-155265536	0.0849421	±	0.0832399			chr10:2543463-2544121	0.0575093	±	0.0626425
chr8:145938492-145939708	0.0849352	±	0.0999375			chrX:67913299-67914134	0.0574783	±	0.0706137
chr17:40935964-40936180	0.0848326	±	0.0936333			chr5:140263085-140264154	0.0574461	±	0.0780661
chr8:102236153-102236949	0.0848287	±	0.0850288			chr5:140741174-140741738	0.0574362	±	0.0671742
chr9:129433766-129433970	0.0848168	±	0.0970032			chrX:25035822-25036123	0.0574149	±	0.0602562
chr1:27709600-27709831	0.0847697	±	0.0701951			chr10:135254747-135255023	0.0574094	±	0.0549042
chr6:40567266-40567580	0.0847656	±	0.0780307			chr19:52222423-52223208	0.0574071	±	0.0587834
chr19:58867397-58868868	0.0847276	±	0.0780939			chr5:140261884-140262153	0.0574022	±	0.0492589
chr4:674843-676091	0.0847231	±	0.171167			chr2:129659299-129659568	0.0574001	±	0.0624362
chr4:4864456-4864834	0.0846894	±	0.087362			chrX:40030818-40032181	0.0573913	±	0.0698855
chr9:127265170-127267659	0.0846807	±	0.0969503			chr9:140771300-140773513	0.0573757	±	0.0693704
chr5:177411342-177411939	0.0845507	±	0.0725846			chrX:151649042-151649487	0.0573023	±	0.0797763
chr9:6715976-6716503	0.0844999	±	0.0764997			chr16:87736652-87736907	0.0572868	±	0.0641228
chr10:134937966-134938481	0.0844204	±	0.0754649			chr5:77146998-77147785	0.0572836	±	0.0564069
chrX:68525550-68525891	0.0844013	±	0.0898369			chr19:7937049-7937615	0.0572555	±	0.072609
chr4:8582036-8583364	0.0843591	±	0.08787			chr13:113761566-113765534	0.057253	±	0.0628468
chr22:27152697-27153133	0.0843078	±	0.0960747			chrX:99891299-99891794	0.0572072	±	0.0677697
chr19:39754973-39756540	0.084298	±	0.0880187			chr5:180541651-180541898	0.0571696	±	0.0814214
chr13:111464738-111465988	0.0842795	±	0.0673479			chr1:17287290-17287684	0.0571266	±	0.0540393
chr19:49522773-49523093	0.0842589	±	0.0730144			chr11:66326639-66326840	0.0571132	±	0.0560599
chr17:72667195-72667710	0.0840444	±	0.0825564			chr3:142666198-142666544	0.0571116	±	0.0557715
chr19:16528758-16529029	0.0838988	±	0.0726624			chr8:35092679-35093559	0.0571049	±	0.0486366
chr22:19016813-19017919	0.0838336	±	0.0869515			chr15:91499952-91500818	0.0570903	±	0.0739936
chr2:176964062-176965509	0.0837743	±	0.0829376			chr17:79799286-79799624	0.0570043	±	0.0626511
chr9:43133116-43134845	0.083774	±	0.0975422			chr19:50861773-50862083	0.0569963	±	0.0931851
chr13:23500589-23501398	0.0837097	±	0.0753563			chr6:32489742-32490128	0.0569856	±	0.05063
chr1:235805318-235805771	0.0836683	±	0.0883172			chr19:4531621-4531849	0.0569589	±	0.0680884
chr3:128215212-128216905	0.0836324	±	0.0909576			chr19:52954461-52954845	0.0569386	±	0.048444
chr17:40821935-40823573	0.0835775	±	0.0987036			chr19:4785250-4785490	0.0569342	±	0.0708781
chr19:54927902-54928225	0.0834942	±	0.0945102			chr16:85845625-85845831	0.0569293	±	0.0599141
chr19:42440030-42440234	0.0834816	±	0.0942994			chr4:1107125-1107728	0.0569022	±	0.0665919
chr4:1107125-1107728	0.0834442	±	0.0848862			chr14:100141601-100142051	0.0568482	±	0.0534023
chr7:153445164-153446786	0.0834262	±	0.0770548			chr19:3398628-3398935	0.0568448	±	0.0478915
chr4:81118137-81118603	0.0833351	±	0.0899195			chrX:153236071-153238480	0.0567959	±	0.0526873
chr10:118368579-118369424	0.0831925	±	0.0888576			chr1:45189705-45190558	0.0567522	±	0.0696299
chr11:68924690-68924957	0.0831276	±	0.0962972			chr11:93063598-93064076	0.0567316	±	0.0400195
chr8:17270603-17271120	0.0831191	±	0.0837276			chr3:158449795-158450597	0.0566965	±	0.0620911
chr11:16632508-16632725	0.0830889	±	0.0810315			chr12:49782965-49783193	0.0566896	±	0.0389296
chr19:4950670-4950940	0.0830769	±	0.0585097			chr5:153872839-153873228	0.0565941	±	0.0573438
chr19:47910107-47910563	0.0830372	±	0.0943431			chr12:133186737-133187103	0.0565797	±	0.0532639
chr4:4866438-4866813	0.0830244	±	0.0861573			chr7:63642039-63643802	0.0565551	±	0.0506539
chr17:32366900-32367406	0.0830152	±	0.0778561			chr19:11517059-11517284	0.0565446	±	0.0733224
chr22:37655605-37655839	0.0828586	±	0.0775472			chrX:12993107-12994599	0.0565019	±	0.0740802
chr20:50417312-50419045	0.0828297	±	0.0870245			chr8:21914275-21914525	0.0564635	±	0.0499875
chr12:133195922-133196556	0.0827286	±	0.0850352			chr16:4730262-4730487	0.0564385	±	0.0436552
chr7:2802440-2802698	0.0827164	±	0.073769			chr8:1113058-1114073	0.0564088	±	0.0600659
chr1:28919041-28919454	0.0826966	±	0.0905168			chr7:77669670-77670057	0.0563701	±	0.0937491
chr21:46236726-46238958	0.0825777	±	0.0827409			chr13:114876499-114877101	0.0563595	±	0.058977
chr19:12958152-12958891	0.0825678	±	0.0849821			chr2:128453174-128453446	0.0563428	±	0.0876416
chr8:1949245-1951390	0.0823878	±	0.0638204			chrX:106692681-106693761	0.0563249	±	0.0880928
chr5:8457432-8458273	0.0823276	±	0.0884506			chr20:32856659-32857248	0.0562822	±	0.0527037
chr7:153583317-153585666	0.082301	±	0.0824892			chrX:73833999-73834597	0.0562754	±	0.0816148
chr8:37698846-37699931	0.0822613	±	0.114586			chr9:139257842-139259075	0.0562431	±	0.0888563
chr20:61927194-61927482	0.0821787	±	0.0922903			chr6:887605-887908	0.0562059	±	0.0672674
chr12:53591254-53591767	0.0821113	±	0.0846677			chr2:200468551-200468958	0.0561998	±	0.0375949
chr4:13530847-13531244	0.0821019	±	0.07818			chrX:40005040-40007066	0.0561997	±	0.0701628
chr11:119210290-119211658	0.082074	±	0.0907625			chr10:36054122-36054379	0.0561984	±	0.0814473
chr2:239048071-239048454	0.0820689	±	0.120226			chr7:100463758-100464146	0.0561917	±	0.0861673
chrX:134429630-134429854	0.0820573	±	0.100472			chr11:75922169-75922376	0.0561828	±	0.080401
chr9:41936423-41937192	0.0819538	±	0.0952274			chr19:10172698-10172900	0.0561527	±	0.0618263
chr8:103750881-103751088	0.0819391	±	0.0950723			chr5:8457432-8458273	0.056123	±	0.0732591
chr3:48693118-48694768	0.0819101	±	0.111005			chr19:58554354-58554587	0.0561222	±	0.0527822
chr5:177209737-177210523	0.0817648	±	0.10273			chrX:10126320-10126882	0.0560839	±	0.0403758
chr21:46898565-46898993	0.0817577	±	0.0916136			chr16:34586717-34587124	0.0560722	±	0.0507056
chr19:51294876-51295098	0.0817499	±	0.0969878			chr12:113530914-113531476	0.0560356	±	0.0723969
chr17:17465135-17465397	0.0817466	±	0.0513523			chr14:65068368-65068668	0.0560276	±	0.0675654
chr2:130691702-130692102	0.0817351	±	0.0927237			chr6:31148369-31148577	0.0560172	±	0.054967
chr18:77917646-77918589	0.0817084	±	0.08107			chr15:27212902-27213396	0.0560166	±	0.0801978
chr11:32448261-32449744	0.0816578	±	0.0876707			chr18:47825069-47825325	0.0559632	±	0.0777749
chr6:41438062-41438594	0.0816184	±	0.0786541			chr19:39055499-39056379	0.0559477	±	0.0590888
chr19:50393069-50393998	0.0815964	±	0.0847271			chr19:55944450-55945168	0.0559065	±	0.0750129
chr6:26271345-26271588	0.0815427	±	0.0881733			chr19:49223833-49224276	0.0558966	±	0.0551934
chr5:2008187-2008428	0.0815403	±	0.0839204			chr1:1713639-1714141	0.0558926	±	0.0675916
chr4:190942734-190944898	0.0815298	±	0.0723508			chr1:35586331-35586591	0.0558899	±	0.0530593
chr10:29214051-29214362	0.0814962	±	0.0906224			chr6:1619093-1621094	0.0558852	±	0.0579877
chr1:869332-871872	0.0814647	±	0.0949969			chr6:9399093-9399599	0.0558399	±	0.0576376
chr6:41410589-41411140	0.0814139	±	0.0838442			chrX:153094109-153094620	0.0558106	±	0.080014
chr6:44243085-44244481	0.0813401	±	0.100524			chr17:27044168-27045049	0.0557815	±	0.0437295
chr8:11471014-11471249	0.0813265	±	0.0751602			chr4:1221837-1222050	0.0557767	±	0.0319109
chr15:59968889-59969096	0.0813139	±	0.0793933			chrX:130192131-130192735	0.0557578	±	0.0725794
chr4:2401507-2401759	0.0813079	±	0.087734			chr7:50849752-50850871	0.0557234	±	0.0633577
chrX:53029708-53030093	0.0812166	±	0.0895388			chr10:48827592-48828126	0.0556887	±	0.0675581
chr1:17018683-17020959	0.0811675	±	0.0876635			chr20:11871374-11872207	0.0556559	±	0.0436474
chr3:14339249-14339574	0.0811027	±	0.102707			chr18:72837484-72837701	0.0556224	±	0.0607057
chr20:62462511-62464091	0.0810993	±	0.110008			chr13:113540350-113540558	0.0555906	±	0.0583376
chr19:15871064-15871318	0.0810975	±	0.062407			chr19:38943381-38943735	0.0555277	±	0.0605574
chr5:139525537-139526227	0.0810889	±	0.0793745			chr2:74641733-74643350	0.055511	±	0.0728026
chr9:90621588-90622101	0.0810733	±	0.0931069			chr3:47050486-47051609	0.0555049	±	0.0629399
chr17:29885900-29887377	0.0810589	±	0.102854			chr12:3947922-3948620	0.05547	±	0.0734901
chr17:17109893-17110296	0.081003	±	0.0769701			chrX:153151016-153152219	0.0554649	±	0.0604628
chr13:24902292-24902696	0.0809925	±	0.0920688			chr6:88757292-88757879	0.0554111	±	0.0517462
chr22:50737809-50738961	0.0809298	±	0.112036			chr19:7983603-7983919	0.0554069	±	0.0537124
chr10:128076155-128077482	0.0808147	±	0.0763254			chr13:25670041-25670531	0.0553947	±	0.0535154
chr10:133793426-133793647	0.0807915	±	0.088506			chr12:64215499-64215990	0.0553694	±	0.0574937
chr18:77397556-77398898	0.0807612	±	0.10314			chr17:7492314-7492945	0.0553665	±	0.0908468
chr15:66947360-66947574	0.0807386	±	0.0733622			chrX:111325082-111325302	0.0553327	±	0.0808717
chr10:105420685-105421076	0.0807204	±	0.072846			chr13:110434466-110440180	0.0553305	±	0.0522831
chr2:128421719-128422182	0.0807131	±	0.0827763			chr1:240160837-240161616	0.0553101	±	0.0417387
chr4:145566242-145567413	0.0806983	±	0.0842774			chrX:152586898-152587152	0.0552932	±	0.0559632
chr14:105944421-105945700	0.0806653	±	0.0764297			chr19:47960105-47960890	0.0552919	±	0.0451384
chr15:27083992-27084222	0.0806176	±	0.118759			chr3:46618307-46618669	0.0552838	±	0.0460708
chr10:48827592-48828126	0.0805782	±	0.0796317			chr6:100905444-100905697	0.0552531	±	0.0646068
chr2:176977284-176977540	0.0805544	±	0.0829099			chrX:11156942-11157564	0.0552346	±	0.0547718
chrX:125685711-125686941	0.0805341	±	0.125389			chr4:174422024-174422443	0.0552093	±	0.054995
chr2:89064493-89065513	0.0804307	±	0.0992045			chr13:112063569-112064022	0.0552049	±	0.0533128
chr9:124987743-124991086	0.0803958	±	0.0744536			chrX:39472797-39473293	0.0551991	±	0.0729848
chr22:27834425-27834630	0.0803834	±	0.106917			chr2:91634538-91636111	0.0551044	±	0.0508671
chr18:14450103-14450984	0.080377	±	0.100313			chr11:119181396-119181670	0.0551026	±	0.0527521
chr21:42218489-42219222	0.0803273	±	0.0755126			chr2:129659681-129659947	0.0550921	±	0.0516494
chr8:142237037-142237360	0.0803194	±	0.0687348			chr2:26785881-26786101	0.0550828	±	0.0907204
chr19:996074-996679	0.0802992	±	0.0832038			chr7:140135364-140135620	0.0550462	±	0.0561791
chr11:67478312-67479595	0.0802806	±	0.0836001			chr1:156863415-156863711	0.0550342	±	0.0442477
chr6:100905444-100905697	0.0802727	±	0.0556407			chrX:152909013-152909214	0.0550177	±	0.0514695
chr2:31805293-31806403	0.0802481	±	0.084079			chrX:132547567-132550284	0.0549808	±	0.0706034
chr17:46658948-46660003	0.080242	±	0.0580919			chrX:9982513-9984583	0.0549664	±	0.0617032
chr1:2063782-2064052	0.0801994	±	0.0913275			chr1:228658937-228659152	0.0549217	±	0.0724521
chr21:15351908-15352658	0.0801577	±	0.0912981			chrX:83442396-83443335	0.0548619	±	0.064877
chr19:41386276-41386589	0.0800806	±	0.122048			chr19:45898879-45900315	0.0548506	±	0.0557074
chr7:157996642-157997027	0.0800593	±	0.0825891			chr3:127056836-127057296	0.0548467	±	0.0447457
chr8:43131177-43131487	0.0799267	±	0.0836856			chr17:40558005-40558274	0.0548244	±	0.0426108
chr3:85008284-85008837	0.0798724	±	0.0748126			chr1:179560751-179561596	0.054814	±	0.0523931
chr2:72012850-72013078	0.0798694	±	0.110771			chr1:227748423-227748860	0.0548087	±	0.0531984
chr19:13120986-13124368	0.0798661	±	0.0815743			chr6:40567266-40567580	0.05477	±	0.0633431
chr3:147126988-147128999	0.0798361	±	0.072787			chr19:54927902-54928225	0.0547612	±	0.0716795
chr5:140794358-140795045	0.0798228	±	0.0781444			chr14:102172003-102172705	0.0547536	±	0.0551155
chr7:62514515-62514983	0.0798215	±	0.0835836			chr12:125223520-125223750	0.0547522	±	0.0426338
chr12:34493973-34496968	0.0797584	±	0.086015			chr1:151103685-151106100	0.0547192	±	0.0722682
chr1:152161321-152161928	0.0797146	±	0.0944837			chr19:38039561-38040395	0.0546776	±	0.0592801
chr2:120281661-120282211	0.0797007	±	0.0635645			chr9:141042150-141042611	0.0546747	±	0.061172
chr16:857341-858025	0.0796933	±	0.0907632			chr22:50737809-50738961	0.0546293	±	0.0739115
chr12:110156267-110156496	0.0795884	±	0.075847			chr6:30038881-30039477	0.0545595	±	0.0510477
chr19:54515094-54515342	0.0795739	±	0.082304			chr1:200860076-200860576	0.0545435	±	0.0752488
chr10:2543463-2544121	0.0795491	±	0.0782338			chr1:223566642-223567268	0.0545047	±	0.0687793
chr19:57375842-57376422	0.0794299	±	0.0715525			chr10:130063967-130064278	0.0544952	±	0.0831228
chr7:44104746-44105116	0.0793911	±	0.0782919			chr9:115851594-115852260	0.0544469	±	0.0625064
chr16:22824616-22826459	0.0793871	±	0.0713282			chr11:58830063-58830739	0.0544458	±	0.0580498
chr15:30515266-30518445	0.0793062	±	0.0989968			chr12:132972695-132972941	0.054386	±	0.0468693
chr19:11517059-11517284	0.0793032	±	0.0823771			chr10:102322555-102322759	0.0543313	±	0.0599961
chrX:48684837-48686064	0.0792914	±	0.0790488			chr20:43932912-43933400	0.0542787	±	0.0450643
chr1:147782066-147782473	0.0792637	±	0.0776621			chrX:68369818-68370085	0.0542754	±	0.0451003
chr2:102867093-102867827	0.079243	±	0.0693043			chr5:180700377-180700687	0.0542699	±	0.0584259
chr7:917632-917859	0.0792256	±	0.0894591			chr17:26120369-26120944	0.0542328	±	0.0549514
chrX:9733154-9734064	0.079223	±	0.0791836			chr11:62455073-62455868	0.0542272	±	0.0572849
chr14:103745232-103746271	0.0791438	±	0.0776635			chr22:42078060-42078549	0.0542072	±	0.0730246
chr11:61519741-61519972	0.0791025	±	0.0974269			chr5:140725051-140725891	0.0541979	±	0.0529779
chr19:57306682-57307032	0.0791024	±	0.0833983			chr5:140256273-140257290	0.0541625	±	0.0545667
chr19:57149423-57149631	0.0790909	±	0.0740919			chr19:2607725-2607967	0.0541605	±	0.0355879
chr17:3289362-3290072	0.079081	±	0.0937969			chr3:350660-350893	0.0541363	±	0.0581094
chr4:7774495-7774769	0.0790482	±	0.0661021			chr1:152161321-152161928	0.0541257	±	0.0708094
chr7:55072962-55073433	0.0789808	±	0.0997891			chr17:46641534-46642110	0.0540949	±	0.0627255
chr3:6902823-6903516	0.0789266	±	0.0669306			chr19:37825101-37825756	0.0540006	±	0.0794114
chr5:1108802-1109051	0.0788595	±	0.0655956			chr1:2063782-2064052	0.0539022	±	0.0551778
chr19:39055499-39056379	0.0788594	±	0.0725179			chr3:122631722-122632854	0.0538799	±	0.048638
chr17:77763364-77767356	0.0788543	±	0.087669			chr7:2774444-2774655	0.0538726	±	0.0686716
chr4:1241412-1244111	0.0788269	±	0.0772245			chr1:108023232-108023442	0.053853	±	0.0692788
chr22:43817197-43817456	0.0787992	±	0.0691879			chr16:1310222-1310906	0.05382	±	0.0779165
chr6:44119526-44119781	0.0786431	±	0.0776196			chr7:150705759-150706129	0.0538136	±	0.063352
chr19:43202099-43202313	0.0786129	±	0.080599			chr1:203242519-203242818	0.0537829	±	0.079527
chr17:45924598-45925807	0.0786009	±	0.0820184			chr11:2154033-2154387	0.0537388	±	0.0423305
chr20:61660249-61660881	0.0785516	±	0.0836181			chrX:136510308-136510914	0.0537319	±	0.08528
chr17:46669434-46669811	0.0785351	±	0.0640294			chr19:40904444-40904955	0.0536855	±	0.0607321
chr8:8748652-8751478	0.0784922	±	0.0960013			chr17:38935799-38936093	0.0536764	±	0.0645456
chr14:37052537-37052838	0.0784569	±	0.0820624			chr19:33726654-33726946	0.053666	±	0.0444141
chr12:133022649-133022863	0.0784424	±	0.087924			chr17:29885900-29887377	0.0536525	±	0.0698372
chrX:72667157-72667590	0.0783731	±	0.0856211			chr18:6413959-6414873	0.0536387	±	0.0429979
chr15:42174084-42174855	0.0783449	±	0.0781206			chr12:109548899-109549174	0.0535716	±	0.0502162
chr4:9382728-9383135	0.0783049	±	0.0974673			chr7:2563610-2564056	0.053528	±	0.0508158
chr19:675671-675881	0.0782888	±	0.0795065			chr4:3365194-3365415	0.0535171	±	0.0483929
chr6:42694963-42695631	0.0782756	±	0.0897146			chr22:37655605-37655839	0.0535028	±	0.0531852
chr19:30715549-30715753	0.078249	±	0.0880991			chr19:5686805-5687962	0.0535012	±	0.0868009
chr10:44162850-44163531	0.0782251	±	0.069733			chr7:5527926-5528180	0.053497	±	0.0402476
chr5:158523906-158524598	0.0782214	±	0.0717626			chr19:947547-947981	0.0534598	±	0.0514022
chr17:263083-263412	0.0781846	±	0.0631616			chrX:48379897-48380637	0.0534444	±	0.0740192
chr2:113956343-113957042	0.0781506	±	0.0769955			chr15:78556405-78557542	0.0534237	±	0.0477222
chrX:39864525-39869106	0.0781132	±	0.0736917			chr17:1901126-1902197	0.0534107	±	0.101322
chr8:144631767-144631971	0.0781076	±	0.0792771			chr13:25506113-25506341	0.0534012	±	0.0644555
chr5:178367620-178368725	0.0781066	±	0.0782184			chr10:135259492-135260192	0.0533995	±	0.0564329
chr6:27228100-27228364	0.078104	±	0.0710621			chr21:43221474-43221842	0.0533931	±	0.040129
chr13:28502362-28502744	0.0780454	±	0.0767648			chr2:232545347-232546143	0.0533584	±	0.0714649
chr2:130986131-130987183	0.0780338	±	0.0908376			chr14:101192851-101193499	0.0533044	±	0.0557919
chr9:98315341-98315559	0.0779902	±	0.0607377			chr17:1627745-1629897	0.0532945	±	0.0659759
chr1:32169537-32169869	0.0779746	±	0.0698746			chr17:20798957-20800112	0.0532795	±	0.0536825
chr19:55667532-55668465	0.0779726	±	0.0919851			chr2:233765849-233766119	0.053279	±	0.052631
chr11:1768979-1770712	0.0778785	±	0.0900249			chr2:420051-421142	0.0532479	±	0.0403083
chr14:58331676-58333121	0.0778757	±	0.0666985			chr16:33961237-33962487	0.0532453	±	0.0531585
chr6:100066405-100067277	0.077808	±	0.0971093			chr6:167507434-167507730	0.0532	±	0.0798965
chr12:132990777-132990987	0.0777055	±	0.0868793			chr17:36997448-36997661	0.0531953	±	0.0575514
chr11:85645714-85646191	0.0776811	±	0.0808754			chr4:2431798-2432328	0.0531447	±	0.0656851
chr6:21664507-21665178	0.0776018	±	0.0639443			chr7:2059907-2060131	0.0531189	±	0.0509508
chr19:5229565-5229840	0.0775452	±	0.0631052			chr22:50496441-50497393	0.0530743	±	0.0924276
chr6:52171922-52172147	0.077506	±	0.0605863			chr19:44860657-44860928	0.0530397	±	0.0803371
chr10:108923780-108924805	0.0775023	±	0.0461665			chr20:44838887-44839204	0.0530381	±	0.0628675
chr17:21367114-21367592	0.0774901	±	0.0636057			chr8:142183432-142183767	0.0530246	±	0.0444491
chr5:179740710-179741121	0.0774704	±	0.0748695			chr11:94276894-94278913	0.0530161	±	0.0879504
chr14:21191657-21191860	0.077417	±	0.0678658			chr8:142734083-142734331	0.0530159	±	0.0756314
chr7:158750984-158751210	0.0773892	±	0.0697136			chr17:40700164-40700859	0.052995	±	0.0608723
chrX:130206913-130207455	0.0773557	±	0.0719819			chr19:46582045-46582444	0.0529438	±	0.0917159
chrX:10126320-10126882	0.0773179	±	0.0890632			chr8:58055960-58056244	0.0529254	±	0.0560182
chr19:6710625-6710828	0.077268	±	0.0740156			chr10:85997109-85997427	0.0529002	±	0.0724553
chr17:27939298-27940770	0.0772656	±	0.0935372			chr5:1494853-1495287	0.0528845	±	0.0746719
chr11:66623620-66626614	0.0772615	±	0.100171			chr3:13245692-13246212	0.0528761	±	0.0472697
chr21:44818894-44819446	0.0771915	±	0.0966397			chr5:140516311-140517300	0.0528715	±	0.0480287
chrX:70273009-70273255	0.077184	±	0.0582324			chr1:919726-919927	0.0528617	±	0.0931855
chr19:36351440-36352167	0.0771776	±	0.0684703			chr1:112058184-112058590	0.0528505	±	0.0453164
chr12:11653232-11653775	0.0771386	±	0.0685997			chr3:126007324-126007527	0.0528285	±	0.0681351
chr4:81128229-81128691	0.0771043	±	0.0704109			chr1:160053721-160054738	0.0528076	±	0.0532615
chr9:17578721-17579804	0.0770356	±	0.0686281			chr11:65123373-65123705	0.0528047	±	0.049206
chr8:1365174-1365503	0.0770015	±	0.0976912			chr2:139537692-139538650	0.0528035	±	0.0402771
chr9:136844420-136844775	0.0769918	±	0.100494			chrX:135849030-135850178	0.052789	±	0.0612767
chr6:36929837-36930135	0.0769841	±	0.0997392			chr5:140174573-140174888	0.0527748	±	0.0397821
chr16:20359767-20360498	0.07698	±	0.0601479			chr1:44401757-44402423	0.0527536	±	0.0361334
chr12:53183713-53183931	0.0769623	±	0.0780075			chr16:34404515-34404780	0.0527048	±	0.056424
chr6:170589411-170590085	0.0769223	±	0.102303			chr11:128694084-128694688	0.0526967	±	0.066622
chr6:151560766-151560993	0.0769077	±	0.0819849			chr2:132795199-132796196	0.0526496	±	0.0728719
chr11:49913319-49914335	0.0768689	±	0.0805856			chr1:7843915-7845104	0.0526322	±	0.0561535
chr13:20716137-20717372	0.0768461	±	0.0775812			chr11:45671197-45672412	0.0525923	±	0.0503657
chr19:18888032-18888969	0.0768329	±	0.0888099			chr19:42440030-42440234	0.0525877	±	0.0486268
chr19:48076461-48076877	0.0768273	±	0.0511371			chr1:2121017-2121818	0.0525797	±	0.0540763
chr4:41867385-41867586	0.0768253	±	0.0601469			chr10:73565569-73565827	0.0525507	±	0.0877825
chr10:88022640-88023279	0.0767757	±	0.0816996			chr16:31580070-31580317	0.0525354	±	0.0618853
chr19:15342626-15343181	0.0767119	±	0.0744302			chrX:101854275-101854527	0.0525274	±	0.0612478
chr19:10172698-10172900	0.0766962	±	0.0601495			chr21:45575451-45575833	0.0525142	±	0.0434967
chr1:223566642-223567268	0.076691	±	0.0674973			chr19:33685146-33686085	0.0524688	±	0.037587
chr6:1555262-1555581	0.0766653	±	0.0736004			chr6:169977218-169977894	0.0524593	±	0.04725
chr19:4531621-4531849	0.0766589	±	0.0761248			chr3:65342203-65342884	0.0524503	±	0.0385171
chr5:87973951-87974294	0.0765521	±	0.0910773			chr9:134429866-134430491	0.0523971	±	0.0468339
chr1:1109314-1110145	0.0765248	±	0.113255			chr1:234367135-234367496	0.0523762	±	0.0616416
chr10:135259492-135260192	0.0764401	±	0.0830204			chr18:43417388-43419103	0.0523757	±	0.0432135
chr12:57869075-57870182	0.0764302	±	0.132138			chr16:3414964-3415167	0.0523361	±	0.0545018
chr12:58132478-58132734	0.0764247	±	0.0941775			chr15:81410715-81411067	0.0523053	±	0.0408457
chr3:62354291-62355012	0.076421	±	0.0779018			chr11:57117315-57117575	0.0522901	±	0.0900291
chr4:41881177-41881418	0.0764181	±	0.0721718			chrX:142721410-142722958	0.0522695	±	0.0757221
chr14:73712288-73712911	0.0764122	±	0.0762818			chr6:170451497-170452927	0.0522415	±	0.0451594
chr14:89017660-89017972	0.076408	±	0.0684027			chr10:111216604-111217083	0.0522408	±	0.0380734
chrX:99661653-99665358	0.0763919	±	0.0752457			chr12:54764065-54764510	0.0522382	±	0.0573852
chr20:62693942-62695282	0.0763778	±	0.0662082			chr17:33776553-33776888	0.0522349	±	0.0691001
chr7:5862830-5863066	0.0763742	±	0.072344			chr16:89034060-89034293	0.0521997	±	0.0489958
chr9:99687155-99687587	0.0763664	±	0.0652742			chr19:38281090-38281424	0.0521873	±	0.0618661
chr1:156616553-156616946	0.0763499	±	0.0812928			chr22:42896636-42897041	0.0521608	±	0.0497848
chr2:100720385-100720741	0.0763415	±	0.0853886			chrX:122866199-122867097	0.0521194	±	0.0593676
chr12:125412891-125413165	0.0763364	±	0.065942			chrX:128674133-128674727	0.0520618	±	0.0442346
chr11:1536729-1536953	0.0762834	±	0.0877082			chrX:82765442-82765776	0.0520383	±	0.0419536
chr4:184679531-184679788	0.0762672	±	0.0652936			chr5:77253832-77254049	0.0520289	±	0.0431448
chr7:1896090-1896451	0.0762516	±	0.0781538			chr19:18977466-18977833	0.0520125	±	0.0471626
chr3:105072529-105072962	0.0762487	±	0.0898369			chr12:103696090-103696418	0.0519878	±	0.0324079
chr1:1957046-1957386	0.0762263	±	0.0859891			chr7:16626148-16626531	0.051964	±	0.0564218
chr19:58446336-58446800	0.0761952	±	0.0678624			chr9:133805004-133805453	0.0519291	±	0.0442908
chr4:56659626-56660144	0.0761812	±	0.0785276			chr19:39281367-39283662	0.0519274	±	0.101698
chr19:12996086-12997039	0.0761668	±	0.0894946			chr19:40729087-40729430	0.0519253	±	0.0577768
chr1:27687024-27687743	0.0761022	±	0.0721406			chr5:140773855-140774441	0.0519181	±	0.044439
chr5:54523676-54523901	0.0760433	±	0.0735438			chr11:32008802-32009044	0.0518948	±	0.0356447
chr17:1173535-1174733	0.0760015	±	0.0613671			chrX:130216330-130216902	0.0518881	±	0.0648798
chr12:14134626-14135242	0.0759453	±	0.0759987			chrX:119124496-119125671	0.051854	±	0.0448874
chr20:21000765-21001280	0.0759089	±	0.0675286			chr5:63461448-63462106	0.0518266	±	0.0515139
chr3:73673230-73674375	0.0758642	±	0.0709339			chrX:107018606-107019611	0.051809	±	0.0745945
chr9:140310894-140312457	0.0758503	±	0.0826127			chr9:132481472-132481745	0.0518087	±	0.060953
chr20:821674-822500	0.0758425	±	0.0714326			chr19:5799289-5799542	0.0517647	±	0.0613033
chr10:47967314-47967636	0.0758269	±	0.0769035			chrX:54070312-54071311	0.0517599	±	0.0668578
chr16:34808455-34809874	0.0757996	±	0.0709233			chrX:119149185-119149734	0.0517249	±	0.0581953
chrY:14075675-14076160	0.0757744	±	0.0780786			chr13:113107708-113108053	0.0517109	±	0.0475897
chr11:113258443-113258821	0.0757537	±	0.0732797			chr12:34491006-34491271	0.0516804	±	0.0607428
chr6:110299365-110301267	0.075688	±	0.0732312			chr16:89119306-89119664	0.0516785	±	0.0493694
chr11:15962882-15963223	0.0756593	±	0.0734452			chrX:125714890-125715321	0.051671	±	0.0537876
chr2:95522598-95524188	0.0756532	±	0.064775			chr19:45849852-45850054	0.0516625	±	0.0441106
chr1:1564421-1570006	0.075642	±	0.0808775			chr14:94405235-94406170	0.0516616	±	0.044256
chr14:61746804-61748141	0.0756116	±	0.0848881			chrX:23685406-23686046	0.0516461	±	0.0587391
chr10:126839791-126841034	0.0756037	±	0.130922			chr16:31438891-31439682	0.0516412	±	0.0536741
chr1:196847158-196847418	0.075592	±	0.0811024			chr19:54466357-54466725	0.0516014	±	0.0473997
chr17:76037074-76037323	0.0755755	±	0.0571952			chrX:64754316-64754805	0.0515449	±	0.0497243
chrX:68441385-68441694	0.0755635	±	0.0819945			chr13:48892635-48893857	0.0514986	±	0.0672939
chr14:106145948-106146803	0.075538	±	0.0877118			chr8:49427074-49427416	0.0514968	±	0.0601463
chr5:71014917-71015715	0.0755371	±	0.0727033			chr1:27901660-27902688	0.0514694	±	0.0594459
chr2:128453174-128453446	0.0754949	±	0.0750157			chr19:36484904-36485476	0.0514547	±	0.0515164
chr22:42470035-42470669	0.0754853	±	0.0695337			chrX:46771563-46772981	0.0513794	±	0.0735909
chr19:6271959-6272176	0.0754756	±	0.0592098			chrX:102840379-102841178	0.0513376	±	0.0435395
chr8:58054945-58055600	0.0754335	±	0.101544			chr1:68517254-68517474	0.0513256	±	0.0569036
chr9:68380237-68380481	0.0754304	±	0.0763562			chr1:156616553-156616946	0.0513217	±	0.0670039
chr5:178421225-178422337	0.0754133	±	0.0795049			chr21:47845595-47845864	0.0513083	±	0.0341032
chr5:179816662-179817005	0.0754122	±	0.0665165			chr19:10406934-10407342	0.0513081	±	0.048143
chr20:44640288-44641210	0.0753972	±	0.0808071			chr4:7774495-7774769	0.0512904	±	0.0434728
chr3:188665275-188665552	0.0753967	±	0.0762026			chr8:120220388-120221222	0.0512901	±	0.0420085
chr3:99594969-99595215	0.075371	±	0.0676564			chr4:2366421-2367092	0.0512719	±	0.0449285
chr18:34854247-34855163	0.0753433	±	0.0756367			chr10:82295501-82296192	0.0512698	±	0.0537577
chr19:22891846-22892071	0.0752297	±	0.0718446			chr5:5495161-5495377	0.0512615	±	0.0642134
chr22:50098068-50098318	0.075225	±	0.0896785			chr22:43505951-43506167	0.0512514	±	0.0496789
chr12:126675561-126676195	0.0752219	±	0.0766253			chr7:158110569-158110881	0.051243	±	0.0702586
chr2:45159893-45160112	0.0751646	±	0.066372			chr3:126135050-126135431	0.051223	±	0.0623633
chr3:13245692-13246212	0.075111	±	0.0673406			chr6:117869097-117869530	0.0511947	±	0.0538272
chr1:112058184-112058590	0.0750716	±	0.057288			chr9:98054676-98054916	0.0511792	±	0.0688486
chr11:49071437-49071764	0.0750126	±	0.0722952			chrX:71458560-71459202	0.0511322	±	0.0751417
chr13:112720564-112723582	0.0749781	±	0.0659149			chr15:23931559-23932547	0.0511134	±	0.0575669
chr15:24672184-24672537	0.0749583	±	0.0823399			chr10:129947728-129949099	0.0511119	±	0.0544805
chr6:26184036-26184336	0.074945	±	0.0891417			chr19:41386276-41386589	0.0511108	±	0.0686962
chr14:103686558-103687376	0.0749188	±	0.0718243			chr19:18888032-18888969	0.0511046	±	0.051392
chr6:33943604-33944027	0.0748901	±	0.0797751			chr5:158523906-158524598	0.0510999	±	0.046661
chr10:112289947-112290305	0.0748787	±	0.0677643			chr19:52452316-52452543	0.0510959	±	0.049933
chr15:24346714-24347069	0.0748611	±	0.0684919			chrX:100662827-100663592	0.0510944	±	0.069432
chr19:9517468-9517986	0.0748038	±	0.0798141			chr1:196847158-196847418	0.0510593	±	0.0365142
chr19:19371675-19372393	0.0747795	±	0.074616			chr14:51338712-51339146	0.0510446	±	0.054049
chr19:57610688-57610937	0.0747602	±	0.0827258			chr9:98075418-98075741	0.0510221	±	0.0684648
chr8:43132045-43132478	0.0747497	±	0.0772234			chr2:31805293-31806403	0.0510162	±	0.0811392
chr9:113341213-113342029	0.0747274	±	0.0691568			chr4:1569900-1570141	0.0509833	±	0.0686835
chr4:1843080-1843352	0.0747054	±	0.0927292			chr5:140743961-140744642	0.0509539	±	0.0522292
chr7:155255098-155255311	0.0746636	±	0.0644671			chr9:66455767-66456272	0.0509323	±	0.0952882
chr19:17877468-17877777	0.0746494	±	0.0745017			chr11:2555405-2555618	0.0509316	±	0.0460884
chr9:116860979-116861591	0.0746001	±	0.0975957			chr19:47507306-47507692	0.0509199	±	0.0544119
chr16:34295486-34296109	0.0745797	±	0.0730471			chr6:32063533-32065044	0.0508916	±	0.0618176
chr2:130970933-130971242	0.0745612	±	0.0691397			chr16:46877800-46878566	0.0508786	±	0.0627751
chr1:149156106-149156671	0.0745506	±	0.0828675			chr17:79420144-79420437	0.0508688	±	0.0564114
chr2:113993204-113994075	0.0745379	±	0.0769767			chr2:241975533-241976318	0.0508674	±	0.0404909
chr8:145555342-145562310	0.0744833	±	0.0687154			chr6:168135847-168136065	0.0508586	±	0.0372302
chr19:46318490-46319266	0.0744822	±	0.0709979			chr1:147826167-147826388	0.0508499	±	0.038159
chr2:177027617-177028014	0.0744561	±	0.0701826			chr6:52171922-52172147	0.0508453	±	0.0492537
chr17:20744130-20744846	0.0744427	±	0.0670971			chr2:112939287-112939563	0.0508118	±	0.0346599
chr19:22193330-22193583	0.0744367	±	0.0676598			chrX:129086636-129087488	0.0508078	±	0.0442493
chrX:39942756-39943419	0.0744355	±	0.0652229			chr5:1725986-1726327	0.0508059	±	0.0620342
chr19:52222423-52223208	0.0744291	±	0.0599966			chr5:140794358-140795045	0.0508019	±	0.0517437
chr5:2643105-2643309	0.0744164	±	0.0687913			chr5:2008187-2008428	0.0507981	±	0.0445011
chr5:140743961-140744642	0.0743991	±	0.0764994			chr19:38876614-38878950	0.0507885	±	0.0446071
chr10:135341255-135342561	0.0743985	±	0.0813021			chr15:20148693-20150115	0.0507673	±	0.0594423
chr19:51815157-51815458	0.0743481	±	0.0601923			chr2:110872945-110873587	0.0507629	±	0.0347144
chr4:111539906-111540127	0.0743058	±	0.0718972			chr19:4059917-4060131	0.0507533	±	0.0730772
chr13:100649322-100650388	0.074285	±	0.0770835			chr12:49726591-49727114	0.0507337	±	0.0549636
chr7:1142631-1142862	0.0742685	±	0.0794276			chr1:1167001-1168985	0.0507311	±	0.074273
chr1:6514108-6516325	0.0742081	±	0.0762368			chr4:4864456-4864834	0.0507187	±	0.0661355
chr17:47645365-47645833	0.0741914	±	0.0625289			chr1:6268820-6269588	0.0507178	±	0.0440729
chr12:49726591-49727114	0.0741074	±	0.0771069			chr7:127911719-127912194	0.050666	±	0.0572391
chr6:10381558-10382354	0.0740968	±	0.0603044			chr11:18067716-18067928	0.0506604	±	0.0549005
chr2:241975533-241976318	0.0740221	±	0.0701218			chr1:227746157-227746454	0.0506311	±	0.0515184
chr22:19746155-19746369	0.0739793	±	0.090008			chr1:228890742-228890951	0.0505924	±	0.0553784
chr19:45888768-45889465	0.0739634	±	0.0755607			chr19:54057414-54058254	0.0505015	±	0.0387285
chr11:1903078-1903334	0.0739542	±	0.0884439			chr17:1173535-1174733	0.0504735	±	0.0479724
chr8:37557927-37558887	0.0738742	±	0.0659864			chr8:19459905-19460137	0.0504559	±	0.0465906
chr7:75864301-75864569	0.0738516	±	0.077473			chr17:45949676-45949885	0.0504483	±	0.0463933
chr20:21086139-21087175	0.0737884	±	0.0685121			chr19:8397958-8400461	0.0504453	±	0.0679063
chr7:98990157-98990922	0.0737738	±	0.0985466			chr16:31075084-31075756	0.0504349	±	0.0403376
chrX:49643335-49643654	0.0736828	±	0.0567611			chr5:179634577-179634875	0.0504221	±	0.0462371
chr5:72598958-72599656	0.0736821	±	0.0563859			chr19:18705929-18706147	0.0504147	±	0.0424656
chrX:100546063-100546550	0.0736651	±	0.0845802			chr4:1768563-1769074	0.0504088	±	0.0947076
chr4:4577004-4577448	0.0736629	±	0.0673806			chrX:129065619-129066259	0.0503542	±	0.0689665
chr4:6107130-6107711	0.0736453	±	0.0689115			chr12:9217328-9217715	0.0503463	±	0.0411636
chr11:31847132-31847958	0.0736452	±	0.0731462			chr9:100069890-100070351	0.0503451	±	0.0497609
chr9:115835264-115835927	0.0736169	±	0.0820633			chr15:31621655-31621893	0.050312	±	0.046134
chr20:44657463-44659243	0.0735192	±	0.0522965			chr12:133195922-133196556	0.0503011	±	0.0500523
chr5:153855190-153856128	0.0735065	±	0.0762361			chr16:46823932-46824263	0.0502755	±	0.0630212
chr9:141042150-141042611	0.0734831	±	0.0965724			chr9:94648653-94648964	0.050266	±	0.0512617
chr3:137489051-137489409	0.0734731	±	0.0713863			chr2:233323380-233323936	0.0502478	±	0.0455381
chr7:27127500-27128368	0.0734725	±	0.0689516			chrX:152927589-152928165	0.0502478	±	0.0494551
chr10:1516979-1517313	0.0734601	±	0.065898			chr19:13409561-13410131	0.050228	±	0.0539142
chr22:31318228-31318489	0.0734452	±	0.0764039			chr16:29796361-29796757	0.0502078	±	0.0439378
chr16:88706211-88706492	0.0734244	±	0.0942842			chr20:22567453-22567880	0.0502003	±	0.0739326
chr19:57154197-57155015	0.0734185	±	0.0771422			chr11:125774292-125774584	0.0501986	±	0.0316732
chr20:58662457-58662960	0.0733419	±	0.0811998			chr5:50678632-50679375	0.0501772	±	0.0443961
chr15:93652755-93653049	0.0733331	±	0.0878708			chr14:105658586-105659226	0.0501745	±	0.054176
chr16:29296481-29296721	0.073332	±	0.0710561			chr8:145938492-145939708	0.0501723	±	0.048159
chr19:46999028-46999290	0.0733308	±	0.0647468			chr19:22700396-22701261	0.050157	±	0.0447196
chr1:221060850-221061071	0.0733275	±	0.0739463			chr5:179243545-179244453	0.0501452	±	0.0456512
chr5:87985470-87985810	0.0733095	±	0.066572			chr19:384250-384464	0.0501447	±	0.0477023
chr17:46641534-46642110	0.0732787	±	0.0615781			chr7:158789486-158790019	0.0501342	±	0.0473468
chr7:5183878-5184223	0.0732353	±	0.0763386			chr3:195488595-195489381	0.050121	±	0.0484361
chr6:99290279-99290771	0.0732274	±	0.0683888			chr22:42394589-42395255	0.0501002	±	0.0690002
chr6:10390038-10390565	0.0732143	±	0.0733031			chr7:104885049-104885400	0.0500992	±	0.0694428
chr17:72350346-72350711	0.0731554	±	0.0843347			chr7:73118500-73118749	0.0500984	±	0.0637373
chr6:100915602-100915883	0.073118	±	0.0650877			chr19:406131-406611	0.050095	±	0.0612333
chr15:29033878-29034710	0.0731059	±	0.0561041			chr4:183729059-183729344	0.0500891	±	0.041007
chr12:34503354-34503614	0.0731003	±	0.068853			chr21:44105237-44105532	0.0500881	±	0.0589529
chr14:100141601-100142051	0.0730325	±	0.0712423			chr19:345260-345590	0.050082	±	0.0574727
chr9:140317160-140318663	0.0729894	±	0.0858398			chrX:68441385-68441694	0.0500669	±	0.0589836
chr1:115397448-115397942	0.0729218	±	0.0533219			chrX:48979844-48980266	0.0500607	±	0.0520202
chr7:1513775-1514052	0.0729089	±	0.0823441			chrX:25025211-25025715	0.0500571	±	0.051184
chr5:135364507-135365036	0.0729074	±	0.0532264			chr4:3043018-3043547	0.0500444	±	0.0673119
chr17:40558005-40558274	0.0728848	±	0.0712185			chr8:99984584-99985072	0.0500327	±	0.0504075
chr19:57617601-57618448	0.0728735	±	0.0562483			chr19:3387963-3388203	0.050028	±	0.0465974
chr11:64739010-64739750	0.0728709	±	0.0834186			chr19:55864130-55864379	0.0499759	±	0.0438128
chr17:15820620-15821325	0.0728648	±	0.0668891			chr7:63924400-63924741	0.0499592	±	0.0412107
chr17:16118275-16119510	0.0728237	±	0.0786157			chr2:170624684-170625480	0.0499588	±	0.0468622
chr17:21355954-21356418	0.0728074	±	0.088895			chrX:82763571-82764462	0.0499539	±	0.0505999
chr12:108168986-108169570	0.0727112	±	0.073385			chr6:168918596-168918902	0.0499492	±	0.0595865
chr19:36736021-36736884	0.072679	±	0.0673473			chr22:50098068-50098318	0.0499371	±	0.0563267
chr10:88136644-88137288	0.0726239	±	0.0861838			chr10:102279162-102279730	0.049937	±	0.0649549
chr9:139971499-139973965	0.0725801	±	0.0755445			chrX:134166067-134166985	0.0499324	±	0.0640283
chr6:41650672-41651582	0.0725578	±	0.0808778			chr17:27918161-27918398	0.0499091	±	0.0392796
chr11:116578139-116578400	0.0724863	±	0.0719979			chr1:207082693-207083202	0.0499006	±	0.0379182
chr12:113515164-113515970	0.0724833	±	0.0796763			chrX:45710269-45710979	0.0498942	±	0.0729988
chr17:14201726-14202052	0.072459	±	0.100233			chr19:611291-611579	0.0498889	±	0.0353491
chr20:43726297-43727372	0.0724493	±	0.0813851			chr4:117847087-117847522	0.0498862	±	0.069344
chr7:31375845-31376542	0.0724376	±	0.0750946			chr19:49575129-49576076	0.0498738	±	0.0332488
chr6:28351122-28351441	0.0724282	±	0.0653116			chrX:2746553-2748235	0.049847	±	0.0485966
chrX:111325082-111325302	0.0724159	±	0.0762027			chr4:144833114-144833512	0.0498462	±	0.0543906
chr2:233350278-233352974	0.072403	±	0.0719606			chrX:79590720-79591007	0.0498205	±	0.039288
chr16:33961237-33962487	0.0723717	±	0.0728507			chr12:115112014-115112627	0.0498188	±	0.0508548
chr1:228399471-228402037	0.0723543	±	0.0674879			chrX:70712049-70712821	0.0497991	±	0.052067
chr15:51633724-51634318	0.072324	±	0.0650525			chr9:41936423-41937192	0.0497901	±	0.0967153
chr19:39993357-39993765	0.0722899	±	0.0802483			chr5:140249734-140250949	0.0497897	±	0.0363649
chr15:74218696-74220373	0.0722809	±	0.0719812			chr20:45279781-45280169	0.0497863	±	0.0511736
chr20:44685771-44687610	0.0722554	±	0.0668285			chr10:42644821-42646412	0.0497731	±	0.0591491
chr19:52995940-52996595	0.072237	±	0.0774179			chr22:36960369-36961054	0.0497635	±	0.0498895
chr12:25538132-25538344	0.0722099	±	0.0700016			chr13:112984966-112985733	0.0497562	±	0.07899
chr6:31650648-31651292	0.0722099	±	0.0595632			chr10:125751132-125751984	0.0497544	±	0.0427395
chr16:66982434-66982945	0.0721643	±	0.0732748			chr8:43132045-43132478	0.0497384	±	0.0564355
chr15:81410715-81411067	0.0721478	±	0.117393			chr2:220107844-220108348	0.0497312	±	0.0488913
chr10:743240-743479	0.0721456	±	0.0868917			chr1:47899125-47899398	0.0497232	±	0.07472
chr19:1734221-1734627	0.0721089	±	0.0643303			chr19:852855-853495	0.0497067	±	0.0424966
chr18:70533965-70536871	0.0720857	±	0.0694681			chrX:70401862-70402213	0.0496911	±	0.0415347
chr2:127782613-127782829	0.0720555	±	0.0709093			chrX:150345615-150346577	0.0496856	±	0.0467457
chr18:72837484-72837701	0.0719592	±	0.112758			chr10:101874821-101875139	0.049681	±	0.0437253
chr11:57232313-57232573	0.071951	±	0.0602316			chr17:6797429-6797724	0.0496715	±	0.0710034
chr8:139508795-139509774	0.0719163	±	0.0614209			chr12:131171168-131171548	0.0496447	±	0.053112
chr9:139014621-139014848	0.0718869	±	0.0613949			chr15:29033878-29034710	0.0496273	±	0.0468375
chr19:49935751-49936275	0.0718776	±	0.0517429			chr16:4164808-4166258	0.0496267	±	0.0645325
chr7:149487283-149487769	0.0718723	±	0.083953			chrX:53461178-53461463	0.0496104	±	0.0580104
chr1:228742996-228743461	0.071871	±	0.0606684			chr3:14339249-14339574	0.049583	±	0.0588382
chr19:10406934-10407342	0.07185	±	0.0718108			chrX:139013862-139015491	0.0495475	±	0.0488499
chr20:18485170-18485580	0.0718142	±	0.0843459			chr1:155147185-155147444	0.0495165	±	0.0420464
chr2:43398040-43398276	0.0718007	±	0.0708868			chr19:1998800-1999332	0.0495141	±	0.0684327
chr16:85203157-85203941	0.0717759	±	0.0443897			chrX:77165924-77166295	0.0495002	±	0.0662392
chr18:11947827-11948155	0.0717701	±	0.0671432			chr19:15582605-15582905	0.0494605	±	0.0435986
chr16:1120153-1120441	0.071761	±	0.0801951			chr4:9382728-9383135	0.049453	±	0.0578694
chr4:187219320-187219745	0.0717487	±	0.0946457			chr19:1472935-1473210	0.049438	±	0.0415801
chr16:31438891-31439682	0.0717076	±	0.0730235			chr7:124404174-124404432	0.0494036	±	0.0489819
chr10:103326282-103326712	0.0716966	±	0.0804738			chr5:132160904-132161809	0.0493916	±	0.0948536
chr6:56112188-56112444	0.0716679	±	0.0670977			chr6:29818085-29818341	0.0493884	±	0.0606454
chr1:16973485-16975045	0.0716337	±	0.0825759			chr7:1362811-1363643	0.049342	±	0.0398414
chr22:18985499-18985700	0.0715735	±	0.0636793			chr17:47967873-47968409	0.0493352	±	0.0504199
chr16:88134540-88134849	0.0715471	±	0.0662416			chr2:232348216-232348866	0.0493327	±	0.056986
chr18:47794450-47794996	0.0715227	±	0.0830079			chr9:68809168-68810258	0.0493269	±	0.0640402
chrX:114546353-114546645	0.0715163	±	0.0672994			chr14:104940228-104940466	0.0493066	±	0.0528224
chr2:219252421-219252631	0.0714782	±	0.0719505			chr8:144631767-144631971	0.0492953	±	0.0782709
chr2:95663958-95664256	0.0714766	±	0.0697012			chr6:72298274-72298528	0.0492817	±	0.0607176
chr16:1393573-1393878	0.0713851	±	0.0729022			chrX:37765017-37765257	0.0492736	±	0.0529037
chr8:144360666-144361504	0.0713846	±	0.0797528			chr1:167408512-167409137	0.0492327	±	0.0438258
chr16:2028987-2030710	0.0713835	±	0.0624836			chr17:21934703-21935014	0.0492292	±	0.0430277
chr13:110434466-110440180	0.0713685	±	0.0522167			chr19:41531804-41532051	0.0491987	±	0.0456727
chr7:100964790-100965201	0.0713271	±	0.0757501			chr14:55907197-55907433	0.0491767	±	0.0443266
chr17:80693067-80693729	0.0712406	±	0.0652549			chrX:153094946-153096040	0.0491574	±	0.0509132
chr12:247455-248501	0.0712046	±	0.0632399			chr11:63685489-63685968	0.0491487	±	0.075016
chr8:41583135-41583524	0.0712033	±	0.077502			chr15:24672184-24672537	0.0491323	±	0.0585094
chr16:1047494-1048070	0.0711852	±	0.0751378			chr1:115397448-115397942	0.0491318	±	0.0532215
chr8:144166471-144166787	0.0711596	±	0.0684071			chrX:11445527-11446182	0.049124	±	0.0534634
chr11:279072-281700	0.0711364	±	0.0822105			chr11:49455935-49456211	0.0491154	±	0.068158
chr16:90015551-90016120	0.0711302	±	0.0829403			chr5:2643105-2643309	0.0491093	±	0.0554832
chrX:145700793-145702281	0.0710993	±	0.0596585			chr9:138193484-138193805	0.0490972	±	0.0532688
chr9:136282680-136283483	0.071073	±	0.0662597			chr14:24779874-24780932	0.0490552	±	0.0512421
chr5:140773855-140774441	0.0709586	±	0.0688481			chr10:128593609-128595048	0.0490539	±	0.0338427
chr19:55864130-55864379	0.0709405	±	0.0657083			chr4:674843-676091	0.0490356	±	0.0925829
chr3:138762689-138764113	0.0709153	±	0.0634598			chrX:90689602-90690119	0.0490052	±	0.0800977
chr18:13641584-13642415	0.0709068	±	0.0473171			chr5:140165958-140166214	0.0490041	±	0.0492882
chr13:31480272-31481105	0.0708989	±	0.0798668			chr6:161100092-161100456	0.0490009	±	0.0605848
chr12:75602991-75603344	0.0708865	±	0.0657615			chr8:96085269-96085747	0.0489819	±	0.0466066
chr19:11785042-11785282	0.0708853	±	0.0759141			chr17:40191787-40192450	0.0489734	±	0.0378043
chr4:4144575-4145667	0.070824	±	0.0736443			chr21:35831697-35832365	0.0489608	±	0.0572011
chrX:68060178-68060558	0.0708121	±	0.0503549			chr11:33721713-33721978	0.0489227	±	0.052841
chr10:134095487-134095820	0.0707788	±	0.0975231			chrX:36975505-36976349	0.0488935	±	0.0702219
chr3:147115764-147116421	0.0707684	±	0.0675398			chr15:91473314-91473592	0.0488805	±	0.0644984
chr11:18477298-18477756	0.0707356	±	0.098543			chr7:157956911-157957273	0.0488647	±	0.0424204
chrX:48929636-48930361	0.0707322	±	0.0996775			chr1:201617041-201619788	0.0488544	±	0.0508078
chr12:54360374-54360660	0.0706996	±	0.0625894			chr7:158750223-158750498	0.0488512	±	0.0475445
chr2:241611744-241612677	0.0706758	±	0.0716109			chr5:140568216-140569118	0.0488362	±	0.043828
chr2:233215680-233217556	0.0706575	±	0.0672301			chr22:31318228-31318489	0.0488262	±	0.0591231
chr4:3365194-3365415	0.0706534	±	0.0619825			chr12:130823502-130824083	0.04882	±	0.0559686
chr19:49713495-49714119	0.070652	±	0.0768132			chr8:43101489-43102542	0.048797	±	0.047931
chr3:49723143-49724618	0.0706011	±	0.080889			chrX:154493303-154493907	0.0487839	±	0.055973
chr22:46423299-46423652	0.0705902	±	0.0713101			chr7:75779628-75780022	0.0487825	±	0.0526627
chr17:19627877-19628298	0.0705296	±	0.083053			chr17:18575709-18576477	0.0487767	±	0.0839298
chr1:244213397-244213619	0.0705141	±	0.0635106			chr2:114299035-114300177	0.0487644	±	0.0551689
chr13:24269499-24270116	0.070438	±	0.0859761			chr19:1503037-1503370	0.0487308	±	0.0654714
chr8:95651206-95651760	0.0704305	±	0.0608921			chr1:42611485-42611691	0.0487042	±	0.0655955
chr11:22362862-22363377	0.0704277	±	0.0727812			chr8:37698846-37699931	0.0486992	±	0.0579941
chr10:3823789-3824017	0.0704276	±	0.046432			chr22:46770433-46770871	0.0486977	±	0.0538726
chr11:2907308-2907675	0.0704237	±	0.0746392			chr4:165109389-165109842	0.0486769	±	0.0608629
chr14:29236835-29237832	0.0704107	±	0.0747015			chrX:118986684-118987252	0.0486743	±	0.0582666
chr12:6649677-6649897	0.070346	±	0.0734335			chr3:50230430-50232344	0.0486651	±	0.0681291
chr6:27258958-27259163	0.0703106	±	0.0740514			chrX:57163646-57163868	0.0486596	±	0.0632215
chr13:95357589-95357883	0.0703078	±	0.074261			chr19:16528758-16529029	0.0486533	±	0.0683354
chr19:45898879-45900315	0.0703054	±	0.0481164			chr7:57927782-57929148	0.0486036	±	0.0560271
chr19:1155020-1155305	0.0702459	±	0.0569489			chr7:813627-814392	0.0485945	±	0.0514413
chr1:17287290-17287684	0.0701846	±	0.0730252			chr20:62433937-62434203	0.0485786	±	0.0479747
chr14:23305893-23307013	0.0700779	±	0.0442979			chr3:27674209-27674639	0.0485639	±	0.0641036
chr19:38943381-38943735	0.0700683	±	0.0822086			chr12:75601081-75601752	0.0485433	±	0.0415577
chr1:47899661-47900385	0.0700616	±	0.0462433			chr20:62328013-62328558	0.0485379	±	0.0610124
chr3:147142181-147142391	0.0700519	±	0.0752861			chr2:24397645-24398194	0.0485279	±	0.0387211
chr20:44462383-44463169	0.0700441	±	0.0760818			chrX:25038890-25039204	0.0485098	±	0.0794865
chr19:49223833-49224276	0.0700227	±	0.0569689			chrX:21391835-21393408	0.0484716	±	0.0720835
chr12:133177826-133178055	0.0699355	±	0.074369			chr7:1896090-1896451	0.0484662	±	0.0397368
chr15:101513245-101514323	0.0699216	±	0.0774716			chr20:30437283-30437732	0.0484388	±	0.0406605
chr20:62178442-62179183	0.0699208	±	0.0690197			chr1:235814280-235814488	0.0484184	±	0.079145
chr20:22548967-22549720	0.0698811	±	0.0729683			chr3:185911344-185912228	0.0484096	±	0.0455039
chr16:46877800-46878566	0.0698453	±	0.0697614			chr8:11471014-11471249	0.0483783	±	0.0749904
chr9:130461543-130461839	0.0698402	±	0.0731309			chr21:46236726-46238958	0.0483729	±	0.0579477
chr19:13409561-13410131	0.0698398	±	0.0720226			chr7:158854446-158854967	0.0483571	±	0.0661319
chr15:98196021-98196391	0.0698344	±	0.067638			chr1:47899661-47900385	0.0483546	±	0.0409225
chr6:29595298-29595795	0.0697745	±	0.0651637			chr19:47935483-47935715	0.0483416	±	0.0499928
chr20:49457137-49457342	0.069746	±	0.0564252			chr4:107146-107898	0.0483374	±	0.0410534
chr1:7022001-7022308	0.069664	±	0.0701658			chr19:22800692-22801041	0.0483341	±	0.0593768
chr1:24861702-24861920	0.0696111	±	0.0655379			chr1:86081700-86082068	0.0483252	±	0.0362486
chr10:22764708-22767050	0.0696088	±	0.0691445			chrX:48534591-48535247	0.0483114	±	0.0571012
chr5:180527368-180528782	0.0695905	±	0.0604278			chr12:54412990-54413346	0.0483108	±	0.0342625
chr5:140263085-140264154	0.0695883	±	0.0733735			chrX:64887549-64887837	0.0482849	±	0.064055
chr8:11536767-11538961	0.0695667	±	0.0636357			chr9:116860473-116860695	0.048283	±	0.0367772
chr6:24357719-24358309	0.069565	±	0.0693826			chr5:139076542-139077179	0.0482726	±	0.0416873
chr2:131010510-131010764	0.0695532	±	0.0939291			chrX:139589970-139590480	0.0482449	±	0.0594718
chr14:100196443-100197077	0.0695326	±	0.0657001			chr2:91777180-91777968	0.0482294	±	0.0508413
chr19:50706482-50707196	0.0694626	±	0.0750335			chr2:150176813-150177219	0.0482159	±	0.0530791
chr5:178593903-178594656	0.0694625	±	0.0635782			chr17:40935964-40936180	0.0482025	±	0.0679923
chr5:180700377-180700687	0.069446	±	0.0507261			chr4:298803-299312	0.0481841	±	0.0466319
chr17:38024145-38024637	0.0694275	±	0.059475			chr1:22140891-22141407	0.0481771	±	0.0514673
chr19:2488287-2488570	0.0693933	±	0.0577028			chr7:153583317-153585666	0.0481576	±	0.0546247
chr19:51774428-51774694	0.0693861	±	0.0761504			chr7:149112306-149112545	0.0481131	±	0.0394255
chr17:20687569-20687913	0.0693627	±	0.0724627			chr11:1577705-1579091	0.0481067	±	0.0367015
chr2:220107844-220108348	0.0693458	±	0.106365			chr13:21900425-21900637	0.0481059	±	0.046629
chr6:25732692-25732957	0.0693068	±	0.0871659			chr20:13975768-13976287	0.0480838	±	0.0347774
chr19:41073494-41074151	0.0692919	±	0.0724582			chr19:55951800-55952103	0.0480805	±	0.0486897
chr13:31019860-31020137	0.0692824	±	0.0688294			chr10:29214051-29214362	0.0480105	±	0.0512694
chr5:140516311-140517300	0.0692765	±	0.057599			chr20:2729997-2730797	0.047993	±	0.0343305
chr5:180596863-180597485	0.0692558	±	0.0717285			chr12:132619197-132620960	0.0479911	±	0.0641961
chr1:212688031-212688448	0.0692423	±	0.0647468			chr12:133412394-133413170	0.0479646	±	0.0430384
chr10:125732220-125732843	0.0692404	±	0.0700289			chr9:99687155-99687587	0.0479604	±	0.0557547
chr9:139090420-139095472	0.069231	±	0.0568703			chr18:10454453-10455268	0.0479344	±	0.0412998
chr10:35896518-35897461	0.0692188	±	0.0741433			chr17:406197-406502	0.0479207	±	0.0618984
chr7:2563610-2564056	0.0691949	±	0.0579341			chr5:1879689-1879928	0.0479119	±	0.0360873
chr10:118387017-118387476	0.0691306	±	0.0690392			chr20:61953906-61954408	0.0478799	±	0.0588899
chr4:175135259-175135496	0.0691291	±	0.0743534			chr17:80278861-80279563	0.0478677	±	0.0555135
chr22:46685379-46685796	0.0690813	±	0.0548215			chrX:20008521-20009440	0.0478605	±	0.0461065
chr2:176971706-176972305	0.0690795	±	0.067373			chr19:681345-681576	0.0478024	±	0.0623026
chr16:85845625-85845831	0.0690631	±	0.059736			chr22:24890412-24891453	0.0477873	±	0.0411825
chr2:24397645-24398194	0.0690612	±	0.0665113			chr2:233245999-233246448	0.047773	±	0.0494214
chr9:140771300-140773513	0.0690306	±	0.0724075			chr22:20779386-20780560	0.0477517	±	0.0393436
chr14:24476037-24476575	0.0689766	±	0.0750763			chr12:58132478-58132734	0.0477509	±	0.0472002
chr9:139943099-139943715	0.0689033	±	0.0683291			chr2:121624827-121625209	0.0477306	±	0.0586461
chr8:26047804-26048097	0.0688961	±	0.0660792			chr12:125002880-125003101	0.0477137	±	0.0360956
chrX:125714890-125715321	0.0688708	±	0.0645375			chr5:176827081-176827754	0.0477071	±	0.04744
chr4:158143296-158144053	0.0688116	±	0.0542861			chr17:14201726-14202052	0.0476766	±	0.0545338
chr19:22817274-22817546	0.06877	±	0.0576318			chr12:126345899-126346531	0.0476762	±	0.0472541
chr10:45922831-45923375	0.0687294	±	0.0854528			chr11:92702789-92703434	0.0476694	±	0.0802402
chr19:57828939-57829154	0.0687221	±	0.0669639			chr19:53832371-53832578	0.0476665	±	0.0413421
chr4:6665671-6666089	0.0686958	±	0.0551773			chr15:69222589-69223380	0.0476625	±	0.058678
chr2:237081310-237082394	0.0686849	±	0.0699611			chr2:10572391-10572752	0.0476581	±	0.0503778
chr17:46719360-46720234	0.0686722	±	0.0693764			chr1:1011509-1013402	0.0476458	±	0.0370538
chr12:63543636-63544967	0.0686448	±	0.063451			chr1:106623393-106623854	0.0476387	±	0.0481145
chr1:156863415-156863711	0.068623	±	0.0479564			chr4:132896360-132896778	0.047625	±	0.0501613
chr19:19650683-19651274	0.0686069	±	0.0695685			chrX:49028091-49029111	0.0476021	±	0.067438
chr2:27529083-27531465	0.0685968	±	0.0849724			chr2:97505219-97505600	0.0475766	±	0.0462156
chr4:58061751-58062115	0.0685937	±	0.0714079			chr19:50961751-50962572	0.0475647	±	0.046554
chr1:8377784-8378447	0.0685782	±	0.0613977			chr3:194014480-194014983	0.0475565	±	0.0523712
chr13:28501859-28502090	0.0685392	±	0.0726251			chr17:72838812-72839751	0.0475175	±	0.0388936
chr17:34819844-34820754	0.0685282	±	0.0705092			chrX:119385464-119385835	0.0475153	±	0.0415323
chr12:103696090-103696418	0.068526	±	0.0489656			chr15:102028860-102030608	0.0475052	±	0.0520663
chr1:33772146-33773104	0.0685149	±	0.0797634			chr17:11143487-11145416	0.0475018	±	0.0408483
chr9:8857485-8858708	0.0685044	±	0.0543333			chr10:131697079-131697412	0.0474903	±	0.045845
chr19:48919173-48919412	0.0684818	±	0.0640973			chr1:209404845-209405473	0.0474279	±	0.0446009
chr2:91634538-91636111	0.0684625	±	0.0604101			chr19:719098-720953	0.0474259	±	0.0710413
chr9:115840708-115841374	0.0684514	±	0.0781643			chrX:102942107-102942486	0.0474198	±	0.0513792
chr8:57360585-57360815	0.068448	±	0.0686271			chr11:128419198-128419513	0.0474049	±	0.044925
chr5:140248789-140249140	0.0684154	±	0.0726135			chr8:49309063-49309633	0.0474048	±	0.0585812
chr7:79082948-79083850	0.0683763	±	0.0554019			chr5:1489799-1490071	0.0473936	±	0.0365707
chr7:158823178-158824316	0.0683464	±	0.0551557			chr19:2095395-2095727	0.0473905	±	0.0543861
chr16:89119306-89119664	0.0683364	±	0.0566968			chr22:29866326-29866652	0.0473525	±	0.0614446
chr2:114034594-114036041	0.0683117	±	0.0746303			chr8:41583135-41583524	0.0473477	±	0.0606873
chr18:24443200-24443458	0.0682827	±	0.0581839			chrX:71933681-71934265	0.0473089	±	0.0613584
chr5:25909342-25909651	0.0682753	±	0.0577279			chr4:147576109-147576762	0.0473024	±	0.0347068
chr4:74847528-74847830	0.068266	±	0.0638907			chrX:100306614-100306992	0.0472908	±	0.0796177
chr19:47960105-47960890	0.0682556	±	0.0830312			chr4:4119800-4120035	0.0472832	±	0.0482005
chr12:33049301-33050098	0.0682365	±	0.0687937			chrX:57935678-57936921	0.0472791	±	0.0598427
chr14:95330983-95331195	0.0682259	±	0.0796547			chr1:1109314-1110145	0.047271	±	0.0599038
chr7:150019950-150020752	0.0682143	±	0.091954			chr2:102867093-102867827	0.0472486	±	0.0480759
chr16:3016646-3020326	0.0682141	±	0.0552763			chr2:558069-558469	0.0472285	±	0.0549324
chr19:38700333-38700577	0.0682085	±	0.0657342			chr22:50438257-50438776	0.0472207	±	0.0525265
chr1:113265573-113265787	0.0681568	±	0.0690197			chr9:138683881-138684094	0.0472122	±	0.0440271
chr1:7887198-7887476	0.0681565	±	0.0642866			chr1:21948674-21949263	0.0472035	±	0.0498126
chr17:6358414-6358955	0.0681172	±	0.0732929			chr15:101513245-101514323	0.0471801	±	0.0532826
chr14:97499605-97500176	0.0680898	±	0.0829847			chr16:31498650-31500564	0.0471688	±	0.0639927
chr2:45395869-45398186	0.0680873	±	0.0811002			chr18:77280144-77280414	0.0471608	±	0.0408371
chr19:1795922-1797001	0.068071	±	0.0687424			chr19:45737482-45738145	0.0471605	±	0.0476373
chr4:1396291-1401730	0.0680673	±	0.0688078			chr21:46890848-46891115	0.0471475	±	0.041089
chr13:26042693-26043486	0.0680486	±	0.0653502			chr12:132930013-132930247	0.0471368	±	0.0371703
chr12:54763057-54763288	0.0680385	±	0.0673618			chr1:197890478-197890824	0.0471353	±	0.0440944
chr12:81110725-81111126	0.0679938	±	0.0704437			chr11:65321225-65321823	0.0471313	±	0.0633982
chr6:74024402-74025020	0.0679678	±	0.0635817			chrX:69653707-69654661	0.0471235	±	0.0794884
chr14:99711839-99713431	0.0679469	±	0.068305			chr13:81229047-81229445	0.0471092	±	0.0463614
chr20:1165365-1166332	0.0679398	±	0.075928			chr17:44847139-44847463	0.0471077	±	0.0575623
chr14:105658586-105659226	0.0678903	±	0.0616766			chr11:7110132-7111376	0.0470996	±	0.0420264
chr12:38532028-38532615	0.0678879	±	0.0748986			chr7:550450-550681	0.0470966	±	0.0425664
chr16:67217716-67219219	0.0678593	±	0.0752712			chr7:54614052-54614797	0.0470851	±	0.0365822
chr7:44185961-44186184	0.0678432	±	0.0659251			chr6:43612714-43613366	0.0470536	±	0.038943
chr1:91182509-91182857	0.0678095	±	0.0640312			chr16:1393573-1393878	0.047052	±	0.03762
chr5:140167091-140168139	0.0678037	±	0.0612457			chr5:501835-502075	0.0470426	±	0.0572278
chr20:3653190-3654773	0.0678007	±	0.0654735			chr3:49236567-49237328	0.0470129	±	0.0358245
chr18:15197650-15198309	0.0677719	±	0.0616561			chr14:38080239-38080678	0.0470032	±	0.0435121
chr12:130823502-130824083	0.0677659	±	0.0670737			chr14:105251401-105251617	0.0469954	±	0.0521807
chr10:93805512-93805845	0.0677598	±	0.0583648			chr12:247455-248501	0.0469833	±	0.0519496
chr8:49309063-49309633	0.0676944	±	0.0674785			chrX:99194334-99194598	0.0469342	±	0.0500108
chr20:43932912-43933400	0.0676527	±	0.0660886			chr19:48076461-48076877	0.0469299	±	0.0394772
chr10:530713-531099	0.0676212	±	0.0541612			chr19:58549305-58549712	0.0469296	±	0.072598
chr6:156718071-156718547	0.0676211	±	0.0941534			chr10:127584249-127585538	0.0469206	±	0.0581475
chrX:138285318-138285596	0.0675763	±	0.0583925			chr7:139208442-139209069	0.0469203	±	0.0415618
chr6:10422321-10422648	0.0675587	±	0.0639311			chr19:56004972-56005371	0.0469149	±	0.0597635
chr19:2307566-2308092	0.067555	±	0.0684302			chrX:103173142-103173967	0.0469056	±	0.0464069
chr18:24764951-24765507	0.0675039	±	0.0599953			chr7:127910860-127911287	0.0468948	±	0.0426166
chr1:120439013-120439220	0.0674851	±	0.0698731			chr6:42694963-42695631	0.0468915	±	0.0716011
chr7:72847933-72850032	0.0674744	±	0.0743766			chr5:37209072-37209461	0.0468809	±	0.0635963
chr1:182025604-182026511	0.0674671	±	0.066915			chr5:148033472-148034080	0.0468584	±	0.0394558
chr1:201617041-201619788	0.0674643	±	0.0672334			chr1:31654422-31654833	0.0468571	±	0.0454386
chr13:23270580-23270919	0.0674584	±	0.0678557			chr16:57562451-57563325	0.0468569	±	0.0610962
chr5:72676120-72678421	0.0674581	±	0.0633617			chrX:70273009-70273255	0.0468423	±	0.0618007
chr19:18343496-18344196	0.0673919	±	0.0732304			chr1:869332-871872	0.0468326	±	0.0513208
chr5:176046143-176047641	0.0673713	±	0.0766891			chr11:65816404-65816665	0.0468252	±	0.0392585
chr11:8009047-8009251	0.0673708	±	0.0885937			chr20:44657463-44659243	0.0468212	±	0.0490987
chr8:1113058-1114073	0.0673662	±	0.0715437			chrX:54383872-54385477	0.0468096	±	0.0694904
chr14:38678245-38680937	0.0673596	±	0.0684624			chr1:32221887-32222107	0.0467926	±	0.0395466
chr15:71507368-71507696	0.0673391	±	0.0603389			chrX:39949372-39949976	0.046787	±	0.0446433
chr5:140573423-140574316	0.0672854	±	0.0700787			chr4:72897564-72897964	0.0467804	±	0.0507955
chr9:134429866-134430491	0.0672775	±	0.0638263			chr5:25909342-25909651	0.0467655	±	0.0421107
chr7:156409577-156409865	0.0672638	±	0.0698548			chr9:136075388-136075701	0.0467614	±	0.0436517
chrX:68348399-68348775	0.0672585	±	0.0593586			chr9:137997370-137997588	0.0467611	±	0.0602892
chr11:68773284-68773712	0.06717	±	0.0800138			chrX:114959730-115005442	0.0467587	±	0.0724616
chrX:36975505-36976349	0.0671621	±	0.0660879			chr19:10735999-10736396	0.0467495	±	0.0446408
chr4:1402197-1402435	0.0671287	±	0.069639			chr19:46318490-46319266	0.046717	±	0.0635665
chr16:55866647-55866998	0.0670835	±	0.0824215			chr17:75789326-75789553	0.0467016	±	0.0655095
chr20:13976700-13977068	0.0669951	±	0.0571794			chr7:55072266-55072622	0.0466734	±	0.0494697
chr7:64973420-64974994	0.0669757	±	0.0660469			chr1:34098896-34099119	0.0466587	±	0.0640014
chr2:220283200-220283750	0.0669742	±	0.0755162			chr2:177014948-177015214	0.0466568	±	0.0591391
chr6:43243593-43244305	0.0669641	±	0.0823472			chr1:227974428-227974827	0.0466459	±	0.0442036
chr20:32856659-32857248	0.0669605	±	0.0678483			chr22:18531215-18531504	0.0466352	±	0.0440191
chr17:18538247-18538813	0.0669588	±	0.0582768			chr2:91932905-91933196	0.0466282	±	0.0514635
chr19:19624954-19627258	0.0669536	±	0.12417			chr6:37503538-37504291	0.0466245	±	0.0697299
chr4:4859632-4860191	0.0669489	±	0.0661445			chr11:68924690-68924957	0.0466164	±	0.0454408
chr11:47376651-47377236	0.0669399	±	0.048131			chr7:27182613-27185562	0.0465925	±	0.054943
chrX:90689602-90690119	0.0669363	±	0.0555876			chr17:38024145-38024637	0.0465775	±	0.0409615
chr6:25652380-25652709	0.066935	±	0.0686044			chr3:54155239-54157025	0.0465728	±	0.0342582
chr15:31775540-31776988	0.0669149	±	0.0521804			chr8:22560949-22561271	0.0465534	±	0.0567266
chr5:5495161-5495377	0.0669145	±	0.0710424			chr19:51107425-51107742	0.0465512	±	0.0380795
chr6:101846766-101847135	0.0669144	±	0.0636797			chr19:58570393-58571779	0.0465342	±	0.0542658
chr1:19614998-19615660	0.0669112	±	0.0632463			chrX:138285318-138285596	0.0465269	±	0.0474274
chr13:79181327-79181614	0.0669099	±	0.0654969			chrX:24042835-24044094	0.0465144	±	0.0570586
chr3:156837983-156838351	0.0669083	±	0.0805302			chr1:205818898-205819191	0.0464883	±	0.049587
chr7:158963839-158965023	0.0668808	±	0.109052			chr12:133179886-133180351	0.0464459	±	0.0613978
chr14:38724254-38725537	0.0668723	±	0.0602555			chr6:168501902-168502790	0.046407	±	0.0633697
chr14:105251401-105251617	0.0668687	±	0.0856633			chr19:45901452-45901688	0.0463965	±	0.0360169
chr1:1289707-1291126	0.066856	±	0.0699633			chr11:330785-331110	0.0463837	±	0.034471
chr16:90143683-90144081	0.066846	±	0.0958645			chr5:140750050-140750264	0.0463724	±	0.0625994
chr7:64029902-64030972	0.0668329	±	0.0732241			chr14:91730743-91731041	0.0463707	±	0.0628007
chr14:101831291-101831695	0.0668232	±	0.0627752			chr5:140228129-140228576	0.046368	±	0.0476175
chr12:34489751-34490133	0.0667834	±	0.0674922			chr11:1947531-1947958	0.0463574	±	0.0533748
chr1:31654422-31654833	0.066778	±	0.0755432			chr16:2867245-2868002	0.0463086	±	0.0413663
chr19:49001748-49003087	0.066737	±	0.0958149			chrX:100075232-100075559	0.0462958	±	0.0610884
chr14:19614219-19614893	0.0667052	±	0.0572039			chr19:12758273-12758754	0.0462886	±	0.0323852
chr12:103350089-103350422	0.0666904	±	0.0642837			chr19:58545115-58545897	0.0462814	±	0.0307084
chr17:1133496-1133753	0.0666495	±	0.0856127			chr16:450834-451140	0.0462753	±	0.0459279
chr10:130063967-130064278	0.0666257	±	0.0624295			chr1:41889270-41889626	0.0462561	±	0.0373681
chrX:130216330-130216902	0.0666156	±	0.0613404			chr12:34489751-34490133	0.0462329	±	0.0399045
chr19:41531804-41532051	0.0665987	±	0.0508132			chr19:17649987-17651384	0.0462327	±	0.0494699
chr4:165109389-165109842	0.0665805	±	0.0670161			chr1:149149250-149149505	0.0462238	±	0.0562392
chr22:46658397-46659332	0.0665333	±	0.0803806			chr13:53774264-53776345	0.0461697	±	0.0461684
chr9:137997370-137997588	0.0665057	±	0.0767091			chrX:152938634-152939544	0.0461632	±	0.0387085
chr16:88747747-88748018	0.0664966	±	0.0860674			chr18:77545027-77545257	0.0461586	±	0.0516884
chr22:40060601-40061031	0.0664844	±	0.0625073			chr14:103550445-103550919	0.0461525	±	0.0422412
chr8:99985733-99986983	0.0664844	±	0.0630554			chrX:124336770-124336991	0.0461388	±	0.0542573
chr16:89259555-89260000	0.0664829	±	0.0746441			chr5:132082873-132083911	0.0461281	±	0.0698953
chr2:164204740-164205039	0.0664797	±	0.072419			chr19:51774428-51774694	0.0460968	±	0.0677696
chr9:17906419-17907488	0.0664436	±	0.0652114			chr6:35754713-35754914	0.0460899	±	0.0874405
chr7:154684402-154684630	0.0664372	±	0.0723468			chr8:124219411-124219809	0.04608	±	0.0422941
chr2:87036600-87037001	0.0663409	±	0.0710069			chr11:65359292-65360328	0.0460542	±	0.0413436
chr19:3190998-3191418	0.0663347	±	0.0586519			chr5:7850957-7851413	0.046044	±	0.0467192
chr11:76750692-76751778	0.0663222	±	0.0668852			chrX:47092559-47093306	0.0460407	±	0.0538997
chr11:65314912-65315476	0.0663095	±	0.0462318			chr7:56551488-56551713	0.0460288	±	0.0485113
chr7:56297432-56297662	0.0663057	±	0.0689415			chrX:103809794-103810167	0.0460164	±	0.0433675
chr16:50583175-50583465	0.0662746	±	0.0744658			chr8:144360666-144361504	0.0459948	±	0.046759
chr14:67878534-67879167	0.0662308	±	0.067786			chr7:1142631-1142862	0.0459939	±	0.0315513
chr6:160768414-160770308	0.0662245	±	0.0561235			chr6:11043913-11045206	0.0459107	±	0.0641468
chr2:121411983-121412315	0.0661787	±	0.0533357			chr5:176759071-176759361	0.0459081	±	0.0364339
chr5:126626053-126626901	0.066176	±	0.0583529			chr12:1973739-1974958	0.0459023	±	0.0599348
chr14:38052645-38054166	0.0661708	±	0.0672673			chr7:62514515-62514983	0.0459004	±	0.0495723
chr1:205818898-205819191	0.0661695	±	0.0766086			chr12:110271000-110271582	0.0458649	±	0.0658417
chr10:85997109-85997427	0.0661632	±	0.104083			chr10:11784407-11784937	0.045857	±	0.0584557
chr1:47009575-47010132	0.0661396	±	0.0657235			chr16:21294980-21295414	0.0458222	±	0.036365
chr21:44985071-44985474	0.0661338	±	0.0660742			chr19:6752515-6753657	0.0458169	±	0.0419553
chr19:1851578-1852203	0.0661325	±	0.0499324			chr18:72916107-72917233	0.0458163	±	0.0418929
chr2:14772377-14775809	0.0661292	±	0.0607596			chr16:67433128-67433554	0.0458144	±	0.0557076
chr1:175568376-175568808	0.0661138	±	0.0552416			chr2:88583528-88583970	0.0458143	±	0.0426864
chr19:52954461-52954845	0.0659952	±	0.0721368			chr11:76750692-76751778	0.0458038	±	0.0431651
chr6:6006689-6007043	0.0659935	±	0.0662896			chr8:72753874-72754755	0.0457943	±	0.0741061
chr18:59221451-59221986	0.0659811	±	0.0675962			chr19:19221196-19221575	0.0457825	±	0.068835
chr16:4730262-4730487	0.0659678	±	0.0499992			chr12:54445876-54446113	0.0457598	±	0.048658
chr19:40904444-40904955	0.0659199	±	0.0532302			chr20:36012595-36013439	0.0457524	±	0.0449073
chr13:30077245-30077490	0.065884	±	0.058887			chr18:6729693-6730037	0.0457421	±	0.0347691
chr1:27901660-27902688	0.0658491	±	0.0525893			chr10:131843516-131844219	0.0457395	±	0.0577801
chr11:58731311-58731535	0.0658406	±	0.0928375			chr19:41073494-41074151	0.0457334	±	0.0454753
chr2:172972804-172973242	0.0657917	±	0.0578679			chr19:50249492-50249894	0.0457322	±	0.0420722
chr17:40805674-40805957	0.0657868	±	0.0673234			chr4:190959044-190960011	0.0457119	±	0.0633883
chr9:133805004-133805453	0.0657794	±	0.0996414			chr19:612989-614068	0.0456971	±	0.0538985
chr17:26711383-26712311	0.0657704	±	0.0528435			chr5:1003937-1005687	0.0456967	±	0.0661799
chr4:113431825-113432596	0.0657665	±	0.0625741			chr19:13135317-13136169	0.0456875	±	0.0535173
chr2:200524001-200524204	0.0657508	±	0.0552374			chr11:69933919-69934209	0.0456857	±	0.0404259
chr9:13278312-13279805	0.0656889	±	0.0571751			chr22:44392309-44392669	0.0456803	±	0.0749355
chr1:2990030-2990718	0.0656481	±	0.0514669			chr20:18485170-18485580	0.0456775	±	0.0430082
chr8:142734083-142734331	0.0656421	±	0.061645			chrX:47382821-47383584	0.0456754	±	0.0634386
chr1:43250762-43251082	0.0656419	±	0.0729172			chr19:55594784-55595086	0.0456597	±	0.0464082
chr14:101192851-101193499	0.0656369	±	0.0533026			chr9:134699141-134699523	0.0456332	±	0.0502268
chr1:18152378-18152842	0.0656122	±	0.0569896			chr12:125412891-125413165	0.0456187	±	0.0534332
chr2:239072191-239073109	0.0656108	±	0.0772765			chr7:150644455-150644767	0.045562	±	0.0539775
chr4:72897564-72897964	0.06561	±	0.0642193			chr11:636435-636668	0.0455583	±	0.0410781
chr2:1163016-1163820	0.0655792	±	0.0449			chr7:44185961-44186184	0.0455418	±	0.0619443
chr19:52452316-52452543	0.0655762	±	0.047643			chr13:91827249-91827719	0.0455355	±	0.0421987
chr6:26689803-26690092	0.0655757	±	0.0694889			chr2:132056862-132057199	0.0455009	±	0.0563302
chr15:23931559-23932547	0.0655624	±	0.0874585			chr2:130795340-130795714	0.0454743	±	0.0412773
chr8:99438692-99440425	0.0655314	±	0.0519858			chr19:55992577-55996916	0.0454666	±	0.05503
chr2:114256775-114258043	0.0655297	±	0.072401			chr4:5894071-5895116	0.0454563	±	0.0343503
chr7:48887509-48887818	0.0655201	±	0.0703914			chr1:46859724-46860291	0.0454427	±	0.0487702
chr10:43846258-43846575	0.0654786	±	0.0477982			chr1:241520103-241520790	0.0454417	±	0.032712
chr16:89114529-89114863	0.065474	±	0.0764045			chr16:633867-634143	0.045436	±	0.0369938
chr3:77088498-77089198	0.0654497	±	0.0537645			chr18:74824149-74824414	0.0454356	±	0.043104
chr12:120799372-120799912	0.0654325	±	0.0750802			chr22:30901242-30901744	0.0454278	±	0.040798
chr16:31075084-31075756	0.0654067	±	0.0690474			chr8:110703409-110703897	0.0454105	±	0.062636
chr8:43101489-43102542	0.0653998	±	0.065657			chrX:51075272-51076331	0.0454075	±	0.0414326
chr1:217310749-217311178	0.0653662	±	0.0647672			chr5:178003623-178004247	0.0454043	±	0.0423082
chrX:47433414-47434124	0.0653227	±	0.0661817			chr7:75889086-75889345	0.0453827	±	0.0352068
chr17:21934703-21935014	0.0653144	±	0.0466589			chr13:19202474-19203407	0.0453659	±	0.0354257
chr12:52115410-52115679	0.0653085	±	0.0862605			chr7:63386608-63386885	0.0453443	±	0.0460704
chr19:6752515-6753657	0.0653022	±	0.0592458			chr5:178986513-178986999	0.0453374	±	0.0513165
chr17:42634829-42636851	0.0652545	±	0.0648261			chr11:111847927-111848401	0.0453365	±	0.0441549
chr12:129337870-129338653	0.0652537	±	0.0624338			chr2:95540181-95540715	0.045334	±	0.0622762
chr5:176023777-176024651	0.0652376	±	0.0791526			chrX:70315496-70315853	0.0453223	±	0.0513577
chr16:3242622-3242912	0.0652125	±	0.0559712			chr4:647193-647449	0.0452775	±	0.047727
chr4:74864113-74864329	0.0652077	±	0.0485196			chrX:84189065-84189591	0.0452763	±	0.0413609
chr19:45947710-45948047	0.0651856	±	0.0646073			chr4:74864113-74864329	0.0452755	±	0.0379321
chr1:62660555-62660946	0.0651544	±	0.0482175			chr19:57306682-57307032	0.0452673	±	0.0474174
chr2:23749086-23749291	0.0651539	±	0.0559444			chr1:59042013-59043295	0.0452616	±	0.0356375
chr2:172947843-172948200	0.0651146	±	0.0712125			chr3:238391-240140	0.0452485	±	0.0319831
chr5:175625966-175626485	0.0650885	±	0.0710312			chr22:18267968-18268250	0.0452078	±	0.0408312
chr11:128419198-128419513	0.0650863	±	0.0661103			chr19:18873019-18873349	0.0452067	±	0.0395427
chr5:1489799-1490071	0.0650513	±	0.0491737			chr4:184679531-184679788	0.0452001	±	0.0356147
chr11:14993452-14993661	0.0650265	±	0.0617819			chrX:13396888-13397494	0.0451983	±	0.04944
chr1:21948674-21949263	0.0649926	±	0.0659305			chrX:40004305-40004536	0.0451918	±	0.0516222
chr12:54764065-54764510	0.0649914	±	0.100471			chr19:1456885-1457312	0.0451694	±	0.0653598
chr21:46438140-46439343	0.0649895	±	0.0556581			chrX:152909502-152910069	0.0451655	±	0.0578945
chr6:10882926-10883149	0.0649875	±	0.056135			chr12:54454249-54454458	0.0451589	±	0.0492817
chr18:19756794-19757080	0.0649596	±	0.0646836			chr9:139236776-139237518	0.0451581	±	0.0479598
chr19:46526046-46526334	0.0649403	±	0.0508688			chr18:59221451-59221986	0.0451548	±	0.0557021
chr1:91185156-91185577	0.0649269	±	0.0623013			chr11:18230619-18230906	0.0451476	±	0.0479393
chr7:156741472-156741899	0.0649067	±	0.0694377			chr20:50417312-50419045	0.0451398	±	0.0778564
chr9:115851594-115852260	0.064898	±	0.0983848			chr5:140573423-140574316	0.0451395	±	0.0546257
chr20:9487111-9487889	0.0648645	±	0.0601631			chr8:144798487-144799038	0.0451392	±	0.0406191
chr13:53774264-53776345	0.0648338	±	0.0440086			chr19:48363560-48364160	0.0451242	±	0.0427666
chr16:4366358-4366982	0.0647489	±	0.0572574			chrX:27881954-27882172	0.0451215	±	0.0573439
chr10:118885565-118885884	0.0647466	±	0.0705472			chr12:58290232-58290466	0.045104	±	0.0356556
chr21:34405577-34406538	0.0647036	±	0.0680459			chr3:188665275-188665552	0.0450993	±	0.0508827
chr18:11750953-11752756	0.0646759	±	0.0612557			chr2:236773883-236774084	0.0450819	±	0.0489108
chr17:47967873-47968409	0.0646638	±	0.0496283			chr1:55246742-55247519	0.0450741	±	0.0407495
chr7:47576519-47577210	0.0646416	±	0.0518166			chrX:33744430-33744951	0.045073	±	0.0534643
chr1:38218190-38218977	0.0646187	±	0.0740965			chr2:172373817-172374199	0.0450704	±	0.066276
chr1:156814881-156815792	0.0646044	±	0.0672907			chr2:113993204-113994075	0.0450697	±	0.0473755
chr5:149681702-149682601	0.0645978	±	0.0615752			chr13:20989007-20989836	0.0450693	±	0.0574415
chr13:19918585-19919221	0.0645628	±	0.0787637			chr9:130955166-130955498	0.045057	±	0.0739362
chr22:17600563-17602611	0.0645588	±	0.0559502			chr17:40259521-40259829	0.0450511	±	0.0435752
chr8:19459905-19460137	0.0645529	±	0.0568973			chr6:170732119-170732442	0.0450463	±	0.0419428
chr19:58399945-58400276	0.0645425	±	0.0558368			chr19:54496202-54496612	0.0450401	±	0.0391102
chr9:98111364-98112362	0.0645151	±	0.070193			chr19:846011-846435	0.045017	±	0.0313154
chr7:20816239-20816540	0.0644446	±	0.0538			chr4:155702340-155703328	0.044997	±	0.0419547
chr5:16935555-16936408	0.0644406	±	0.0476163			chr2:5813482-5813710	0.0449779	±	0.0378266
chr19:38307878-38308526	0.0644352	±	0.0585868			chr1:247802738-247803141	0.0449756	±	0.0442629
chr19:384250-384464	0.064425	±	0.0725498			chr7:64197040-64197246	0.0449625	±	0.0446207
chrX:47662546-47662776	0.0644232	±	0.0694315			chr6:100917205-100917523	0.0449567	±	0.0344757
chr19:57683596-57683850	0.0644192	±	0.0647284			chr19:48565069-48565324	0.0449526	±	0.0626271
chr2:119607378-119607910	0.0644111	±	0.0642105			chr11:55640068-55641085	0.0449448	±	0.0522108
chr17:55939088-55939591	0.0643881	±	0.0627931			chr17:46669434-46669811	0.044936	±	0.0437659
chr1:110672810-110673339	0.0643653	±	0.0628054			chr6:134497536-134497756	0.0449185	±	0.0366779
chr3:98376316-98376542	0.064357	±	0.0779297			chr4:187476279-187476844	0.0449067	±	0.0388032
chr7:150705759-150706129	0.0643299	±	0.0555368			chr19:30865683-30866490	0.0449048	±	0.0386456
chr19:46174372-46174575	0.0643225	±	0.0662968			chr19:14376688-14376961	0.0449032	±	0.0594756
chr19:18271738-18272232	0.0642684	±	0.0898687			chr13:37247949-37248463	0.0448923	±	0.0345512
chr1:17865863-17866630	0.0642672	±	0.042839			chr12:57569723-57569941	0.0448892	±	0.0470095
chr19:1525206-1525854	0.0642524	±	0.0722545			chr7:29923882-29924264	0.0448702	±	0.0360105
chr3:142666198-142666544	0.0642285	±	0.0693353			chr2:241611744-241612677	0.0448296	±	0.0601777
chr12:133135293-133135722	0.0642183	±	0.0597682			chrX:134655874-134656127	0.0448171	±	0.0687069
chr7:63391462-63392174	0.0642139	±	0.0572674			chr6:163570162-163570814	0.0448166	±	0.0471045
chr2:105853493-105853797	0.0641941	±	0.100174			chrX:68060178-68060558	0.0448066	±	0.0424957
chr8:49647702-49647988	0.0641924	±	0.0594366			chr2:65086804-65087180	0.0447906	±	0.0424517
chr3:54154731-54154970	0.0641901	±	0.0644463			chr8:2129863-2130356	0.0447906	±	0.0266627
chr1:44401757-44402423	0.0641837	±	0.0555258			chr17:72915568-72916510	0.0447696	±	0.0558438
chr17:72848166-72848901	0.0641787	±	0.0686991			chr5:176734599-176734944	0.0447578	±	0.0412966
chr8:11565217-11567212	0.0641748	±	0.0704624			chr19:1525206-1525854	0.044747	±	0.0443788
chr20:36012595-36013439	0.064138	±	0.0610906			chr17:30243859-30244564	0.0447436	±	0.0375396
chr2:198649751-198651599	0.0641369	±	0.0575384			chr8:98289604-98290404	0.0447419	±	0.0434305
chr19:22700396-22701261	0.0641289	±	0.0611176			chr3:50382889-50383310	0.0447355	±	0.0267964
chr1:40598508-40599209	0.0641172	±	0.0599696			chr2:133013777-133015740	0.0447291	±	0.037797
chr15:23157794-23158624	0.0641132	±	0.129666			chr11:58940830-58941052	0.0447198	±	0.0633503
chr4:190959044-190960011	0.0641109	±	0.0713827			chr1:228246631-228247197	0.0447084	±	0.044699
chr13:49794125-49795542	0.0641065	±	0.0614961			chr13:112575723-112575998	0.0446922	±	0.0420867
chr3:75667777-75669067	0.064081	±	0.0605382			chr16:1115827-1116468	0.0446905	±	0.052005
chr16:55362737-55363287	0.0640793	±	0.0597219			chr16:79623491-79623957	0.0446623	±	0.0404032
chr3:123166218-123168567	0.0640708	±	0.0586644			chr2:203036051-203036296	0.0446588	±	0.0376904
chr1:226127112-226127695	0.0640511	±	0.0681602			chr12:123754049-123754373	0.04463	±	0.0424604
chr6:37012609-37012884	0.0640398	±	0.0499478			chrX:23801055-23801724	0.0446291	±	0.055856
chr14:29254365-29255069	0.0640349	±	0.0549214			chr1:65991001-65991811	0.0446087	±	0.0346897
chr16:89777018-89778789	0.0640292	±	0.10164			chr16:88747747-88748018	0.0445871	±	0.0380743
chr20:32254811-32255989	0.0640259	±	0.0953798			chr6:112688077-112688730	0.0445856	±	0.041449
chr6:170451497-170452927	0.0640161	±	0.0981803			chr16:33942605-33942876	0.0445842	±	0.075377
chr5:76115510-76116089	0.0639933	±	0.0484809			chr1:21754797-21755995	0.0445805	±	0.0553116
chr19:11590295-11593643	0.0639489	±	0.0619126			chr7:47092244-47093076	0.0445792	±	0.0334748
chr20:2729997-2730797	0.0639428	±	0.0607416			chrX:153978838-153979650	0.0445679	±	0.0532785
chr7:156871054-156871297	0.0638822	±	0.0468148			chr21:44863910-44864601	0.0445528	±	0.0448422
chr9:140056283-140057837	0.0638694	±	0.0516156			chr12:6882855-6883184	0.0445435	±	0.0487915
chr18:55019707-55021605	0.0638536	±	0.0656652			chrX:49087209-49087520	0.0445394	±	0.0572257
chr11:2465171-2465648	0.0638412	±	0.0521615			chr12:6492889-6493522	0.0445183	±	0.0424385
chr12:51236633-51236924	0.0637827	±	0.079433			chr15:25123357-25123708	0.0445084	±	0.056251
chr11:57117315-57117575	0.0637719	±	0.103018			chr20:62031417-62032423	0.0444975	±	0.0410482
chr2:97505219-97505600	0.0637651	±	0.0969909			chr1:225117220-225117781	0.0444939	±	0.0406511
chr11:128694084-128694688	0.063765	±	0.08549			chr5:43000343-43000791	0.044467	±	0.0437453
chr16:89257752-89259010	0.0637536	±	0.0801698			chr18:32847284-32848130	0.0444657	±	0.0532837
chr19:51189824-51190109	0.0637154	±	0.0509897			chr4:1408521-1409224	0.0444635	±	0.0565863
chr1:27854416-27854963	0.0637065	±	0.0581116			chr2:164204740-164205039	0.0444521	±	0.0529037
chr7:16626148-16626531	0.0636908	±	0.0864646			chr17:152117-152438	0.0444509	±	0.0486941
chr14:104552012-104552478	0.0636862	±	0.0568424			chr5:343449-344535	0.0444325	±	0.0580863
chr2:44058765-44059232	0.0636812	±	0.0559359			chr1:3104956-3105253	0.0444282	±	0.0457715
chr17:46824785-46825372	0.063678	±	0.0633797			chrX:129254555-129255097	0.0444199	±	0.0458599
chr6:10410109-10410690	0.0636358	±	0.0619704			chr1:228075377-228075750	0.0444141	±	0.0376714
chr10:123368180-123368733	0.0636325	±	0.0757602			chr7:157550547-157551025	0.0443951	±	0.0430917
chr5:140857864-140858065	0.0636113	±	0.0643217			chrX:70752638-70752965	0.0443799	±	0.0544051
chr19:2888929-2889212	0.0635986	±	0.0648474			chr3:156837983-156838351	0.0443732	±	0.0397913
chr10:71168699-71168952	0.0635951	±	0.0559551			chr13:113783886-113784702	0.0443574	±	0.0428259
chrX:100446240-100446737	0.0635937	±	0.0702502			chr9:139943099-139943715	0.0443476	±	0.0597475
chr19:44763978-44764312	0.0635833	±	0.0663987			chr15:29395641-29396290	0.0443469	±	0.0377261
chr12:49942786-49943435	0.0635792	±	0.0558291			chrX:101186525-101187258	0.04434	±	0.0422294
chr19:681345-681576	0.0635554	±	0.0525602			chr3:14597400-14597651	0.0443326	±	0.0596264
chr4:77342010-77342707	0.0635292	±	0.0711577			chr17:77901065-77901333	0.0443231	±	0.0411148
chr12:125223520-125223750	0.0635255	±	0.0531857			chrX:99666900-99667224	0.0443048	±	0.0776178
chr1:228246631-228247197	0.0634968	±	0.0507892			chr3:14615366-14615957	0.0442954	±	0.0423135
chr18:77138797-77139201	0.0634728	±	0.0522665			chr9:140056283-140057837	0.0442931	±	0.0303786
chr18:72916107-72917233	0.0634721	±	0.0856901			chr17:56401728-56402343	0.0442927	±	0.0492177
chr7:149744402-149746469	0.0634687	±	0.0575879			chr1:91182509-91182857	0.0442909	±	0.0505702
chr7:57927782-57929148	0.0634244	±	0.0599873			chr19:29218001-29218733	0.0442739	±	0.0489053
chrX:133118081-133118494	0.0634164	±	0.0533727			chr20:29550849-29551855	0.0442502	±	0.0382336
chr14:77736733-77737772	0.0634104	±	0.0557739			chr2:232526666-232527777	0.0442433	±	0.0634161
chr9:99449110-99449578	0.06336	±	0.0558036			chr16:2286600-2288073	0.0442295	±	0.0444723
chr19:39359916-39361160	0.06336	±	0.0666986			chrX:68758191-68758647	0.0442272	±	0.0361694
chr9:138683881-138684094	0.0633098	±	0.0545073			chr22:41633520-41634842	0.0442077	±	0.0597784
chr17:72915568-72916510	0.0632962	±	0.0852779			chr1:155264318-155265536	0.0442045	±	0.066655
chr17:59531723-59535254	0.0632762	±	0.0675117			chr21:45077671-45079821	0.0441991	±	0.102699
chr14:24779874-24780932	0.0632372	±	0.0749539			chr6:159360625-159360952	0.0441263	±	0.0851806
chr3:194014480-194014983	0.0632344	±	0.0751314			chr22:42524731-42525908	0.0441255	±	0.0495596
chr2:200468551-200468958	0.0632308	±	0.0933201			chr2:39470742-39471208	0.0441235	±	0.0420037
chr1:1309140-1311039	0.0632149	±	0.0598501			chr5:16935555-16936408	0.0441105	±	0.0503121
chr9:130980900-130981317	0.0631941	±	0.0826073			chrX:17755053-17756648	0.0441015	±	0.0479359
chr17:40259521-40259829	0.063182	±	0.0574965			chr19:15871064-15871318	0.044091	±	0.0584832
chr10:128593609-128595048	0.0631725	±	0.0454679			chr9:90621588-90622101	0.0440899	±	0.0649347
chr10:134896690-134897151	0.0631645	±	0.0804008			chr5:140236862-140237891	0.0440864	±	0.0645113
chr5:63461448-63462106	0.0631514	±	0.0493466			chr19:49891269-49891604	0.0440773	±	0.048913
chr15:90727879-90728570	0.0631355	±	0.0551578			chr7:4901336-4901753	0.0440738	±	0.0394882
chr17:55122795-55124018	0.0631234	±	0.0607818			chrX:109245900-109246673	0.0440677	±	0.0377278
chr17:79799286-79799624	0.0630954	±	0.0549376			chr3:138762689-138764113	0.0440579	±	0.0591969
chrX:111623831-111624042	0.063086	±	0.0595557			chr10:81966989-81967517	0.0440453	±	0.0381044
chr7:55000876-55001135	0.0630072	±	0.0642372			chr9:116860979-116861591	0.0440312	±	0.0489288
chr1:35586331-35586591	0.0630063	±	0.0697786			chr17:36717727-36718593	0.0440214	±	0.0375825
chr9:126807510-126808181	0.0629979	±	0.0682981			chr7:36010997-36011407	0.0440139	±	0.0456463
chr19:47507306-47507692	0.062982	±	0.0687755			chr19:52104418-52104998	0.0439976	±	0.0553187
chr1:143467293-143467675	0.0629796	±	0.0671653			chr10:101297438-101297703	0.0439867	±	0.0382024
chr15:25123357-25123708	0.0629608	±	0.0595716			chr16:1080267-1080732	0.0439862	±	0.0414845
chrX:120181326-120181970	0.0629583	±	0.0600675			chr19:37894343-37894865	0.0439797	±	0.0451314
chr19:40871617-40871824	0.0629577	±	0.0511282			chrX:34674507-34675727	0.0439785	±	0.0586242
chr19:37282555-37282788	0.062952	±	0.0619336			chr4:6223566-6224224	0.0439738	±	0.0325469
chr18:23713728-23713953	0.0629265	±	0.0890444			chr3:193987425-193987758	0.043968	±	0.0523764
chr19:639150-639400	0.0628851	±	0.0683656			chr7:154684402-154684630	0.0439619	±	0.0482706
chr15:27016892-27018943	0.0628629	±	0.0610085			chr16:2660772-2660978	0.0439484	±	0.0325393
chr11:30038934-30039148	0.0628393	±	0.0455515			chr9:137660513-137660742	0.0439473	±	0.0866771
chr4:185018390-185018721	0.062836	±	0.0832755			chr1:1957046-1957386	0.0439372	±	0.0387599
chr20:61953906-61954408	0.0628219	±	0.0661821			chr16:3243303-3243583	0.0439366	±	0.0428299
chr16:711065-711414	0.0628199	±	0.0723556			chr9:139835416-139839440	0.0439355	±	0.0554031
chr20:61992186-61993599	0.0628136	±	0.0669886			chrX:133118081-133118494	0.0439114	±	0.0381769
chr12:43944719-43946285	0.0628058	±	0.0583751			chr5:11903550-11904703	0.0438796	±	0.0379054
chr17:80329066-80330208	0.0628052	±	0.0432352			chr1:75601998-75602878	0.0438786	±	0.035731
chr1:231297812-231299777	0.0627995	±	0.06311			chr5:134363092-134365146	0.043863	±	0.0388772
chr1:3239915-3240261	0.0627972	±	0.0543498			chr5:76115510-76116089	0.0438565	±	0.03818
chr1:155147185-155147444	0.0627777	±	0.0455934			chr2:237028848-237029121	0.0438507	±	0.0426618
chr7:32801484-32801972	0.0627761	±	0.0710005			chr16:89114529-89114863	0.0438468	±	0.0495226
chr7:50342895-50343456	0.0627662	±	0.0919441			chr10:134843465-134843776	0.0438431	±	0.0532652
chr5:127872563-127874945	0.0627417	±	0.0493379			chr20:61508415-61508677	0.0438136	±	0.0406739
chr2:219860927-219861242	0.0627311	±	0.0556433			chr18:76322675-76323015	0.0437532	±	0.0421803
chr19:10735999-10736396	0.0627031	±	0.0567189			chrX:107978210-107980145	0.0437392	±	0.052541
chr1:45278765-45279644	0.0627017	±	0.0691084			chr22:19016813-19017919	0.0437372	±	0.0488244
chr16:57562451-57563325	0.0626972	±	0.0613769			chr11:15962882-15963223	0.04372	±	0.0412684
chr5:177412534-177412753	0.0626945	±	0.0617286			chr15:27112030-27113479	0.0437137	±	0.0337046
chr15:76630029-76630970	0.0626913	±	0.0464821			chr1:23279553-23280569	0.0437038	±	0.0356516
chr1:119522385-119522638	0.0626712	±	0.0537075			chr20:35169189-35169540	0.0437012	±	0.0440074
chr12:101109863-101111622	0.0626664	±	0.0653561			chr22:29707479-29707797	0.0436877	±	0.0515838
chr10:131843516-131844219	0.0626639	±	0.0630606			chr12:132859467-132859952	0.0436664	±	0.0480624
chr9:1045541-1046394	0.0626522	±	0.0690951			chr7:157405009-157406608	0.0436486	±	0.050147
chr19:862930-863227	0.062652	±	0.0657601			chr19:22990009-22990651	0.0436418	±	0.051367
chr14:104927441-104928653	0.0626256	±	0.0705029			chr15:83315116-83317541	0.0436351	±	0.0489629
chr19:55591433-55591644	0.0626217	±	0.0501034			chr20:690575-691099	0.0436194	±	0.0370357
chr2:176982107-176982402	0.062601	±	0.0668274			chr2:27529083-27531465	0.0435915	±	0.0565578
chr19:55594784-55595086	0.0625859	±	0.0529706			chr10:27608674-27608892	0.0435876	±	0.0372669
chr11:636435-636668	0.0625793	±	0.0578113			chr7:153748407-153750444	0.043577	±	0.0363991
chr11:18230619-18230906	0.0625615	±	0.0785634			chr6:32847498-32847846	0.0435603	±	0.0371412
chr19:54711106-54711375	0.0625609	±	0.0479097			chr10:42862953-42863216	0.0435595	±	0.0418076
chr2:86038311-86038666	0.0625499	±	0.0649684			chr2:88849435-88849692	0.0435543	±	0.0379444
chr22:20779386-20780560	0.0625498	±	0.0553953			chr6:50787286-50788091	0.0435487	±	0.0382126
chr13:84453664-84453897	0.062523	±	0.0559673			chr11:116371182-116371606	0.0435475	±	0.0479974
chr2:88849435-88849692	0.0625155	±	0.0405949			chr10:133879005-133879255	0.0435399	±	0.0344227
chr9:68377476-68377826	0.0624884	±	0.0594049			chrX:30670739-30671869	0.0435393	±	0.03991
chr10:125751132-125751984	0.0624613	±	0.0644373			chr7:150901550-150901978	0.0435323	±	0.0409518
chr6:168719681-168720495	0.0624452	±	0.0619738			chr11:70672834-70673055	0.0435254	±	0.0517805
chr2:50574045-50574817	0.0624142	±	0.0497397			chr11:2907308-2907675	0.043518	±	0.0461059
chr3:65342203-65342884	0.0623994	±	0.0604644			chrX:19361726-19362479	0.0435165	±	0.0480419
chr22:42896636-42897041	0.0623971	±	0.0569552			chr1:200880593-200881270	0.0435091	±	0.0745391
chr4:1569900-1570141	0.0623939	±	0.0845721			chr20:42744322-42745023	0.0435091	±	0.0801526
chr10:128993505-128995167	0.0623671	±	0.0535361			chr17:4487398-4488482	0.0435076	±	0.0376263
chr10:118893527-118894432	0.0623486	±	0.0541774			chr2:242480444-242481818	0.0434484	±	0.0381895
chr17:20798957-20800112	0.0623397	±	0.0774527			chr19:36246328-36247982	0.0434289	±	0.0406105
chr9:139835416-139839440	0.0623233	±	0.0907396			chr2:173600281-173600970	0.0434275	±	0.0348839
chrX:129066633-129067227	0.0623232	±	0.0567211			chr9:110399674-110400566	0.0433991	±	0.046932
chr1:42611485-42611691	0.0622798	±	0.0641622			chr9:115840708-115841374	0.0433984	±	0.0541088
chr1:36786500-36789402	0.0622342	±	0.0553001			chr6:50818180-50818431	0.0433859	±	0.0321922
chrX:136647526-136650178	0.0622203	±	0.0578951			chr4:645236-645579	0.0433727	±	0.0332136
chr20:36226617-36226841	0.0622083	±	0.0495265			chr19:3228729-3228992	0.0433696	±	0.0429771
chr6:112688077-112688730	0.0621696	±	0.0663222			chr1:147737015-147737303	0.0433647	±	0.0316775
chr12:132862586-132862956	0.0621667	±	0.0716318			chr15:25093191-25093582	0.043352	±	0.048883
chr9:135039673-135039978	0.0621214	±	0.065154			chrY:16635739-16636047	0.0433491	±	0.0413088
chr12:69327021-69327532	0.0621156	±	0.062108			chr17:19883325-19883610	0.043347	±	0.0436642
chr14:24601498-24601700	0.0621058	±	0.0541258			chr12:120835586-120835927	0.0433424	±	0.0486954
chr9:124498513-124498962	0.0620751	±	0.0574043			chr3:42727084-42727916	0.0433196	±	0.048418
chr12:132976760-132977029	0.0620724	±	0.0661581			chr1:22456023-22456225	0.0433164	±	0.0387637
chr18:76266230-76266453	0.0620534	±	0.0651073			chr20:21000765-21001280	0.0433142	±	0.051498
chr11:93063598-93064076	0.062049	±	0.0525133			chrX:152875299-152876145	0.0433031	±	0.0493616
chr11:33721713-33721978	0.0620414	±	0.0665496			chrX:48754500-48755329	0.0432888	±	0.0459217
chr9:139236776-139237518	0.0620391	±	0.0636651			chr16:3550108-3550346	0.0432523	±	0.0346854
chr21:38362015-38362868	0.0620384	±	0.0642824			chrX:119384369-119385058	0.0432387	±	0.0441732
chr19:50204582-50205003	0.0620232	±	0.077242			chr19:57018743-57019506	0.0432337	±	0.0339603
chr16:55794661-55794939	0.0620139	±	0.0645704			chr14:104552012-104552478	0.0432286	±	0.0338369
chr4:2819499-2820429	0.0620006	±	0.0596636			chr4:6247201-6247882	0.0432212	±	0.0645468
chr9:136038416-136039577	0.0619776	±	0.0475094			chr12:81110725-81111126	0.0432124	±	0.0529688
chr19:37894343-37894865	0.0619759	±	0.0468855			chr16:33817053-33817993	0.0432111	±	0.0487587
chr16:23724270-23724775	0.0619667	±	0.0643894			chr10:134095487-134095820	0.0432037	±	0.0552549
chr12:52214179-52216138	0.0619611	±	0.0781741			chr7:157204348-157204587	0.0432	±	0.0293688
chr1:113261468-113261765	0.0619605	±	0.0627527			chr22:38220589-38221619	0.0431978	±	0.046927
chr1:227974428-227974827	0.061946	±	0.0631784			chrX:50213658-50213983	0.0431966	±	0.0614891
chr14:93896736-93897466	0.0619443	±	0.0484518			chrX:114546353-114546645	0.0431877	±	0.0566947
chr17:30845903-30846702	0.0619072	±	0.0617252			chr15:25200035-25201054	0.0431726	±	0.032252
chr22:29866326-29866652	0.0618998	±	0.0608879			chr16:1078688-1079024	0.0431691	±	0.0387876
chr3:178978948-178979364	0.061863	±	0.057801			chr4:1407446-1408014	0.0431689	±	0.0307581
chr12:101603387-101603933	0.0618556	±	0.0598115			chr8:145955639-145955989	0.043167	±	0.0334584
chr7:39015543-39015929	0.0618528	±	0.0738894			chr5:78365298-78365711	0.0431561	±	0.050262
chr5:178322713-178323538	0.0618468	±	0.0593964			chr5:1594238-1595027	0.0431514	±	0.093675
chr18:76322675-76323015	0.0618321	±	0.066887			chr5:150284385-150284635	0.0431347	±	0.0456284
chr19:45849852-45850054	0.0618034	±	0.0680249			chr21:46850573-46850841	0.0431137	±	0.0530091
chr9:19788215-19789288	0.0617786	±	0.0563938			chr9:126135407-126136193	0.0431099	±	0.0398874
chr5:179636009-179636444	0.0617363	±	0.0579874			chr14:105944421-105945700	0.0431036	±	0.0604546
chr10:127584249-127585538	0.0617346	±	0.0716149			chr15:59157045-59157594	0.0430874	±	0.0369001
chr1:241520103-241520790	0.0617257	±	0.0358696			chr14:99711839-99713431	0.043079	±	0.0421365
chr21:47580492-47582065	0.0617206	±	0.0870091			chr16:3085222-3085469	0.0430761	±	0.0426426
chr8:141359155-141359621	0.0616983	±	0.0681578			chr7:50342895-50343456	0.0430699	±	0.0644141
chr17:80194424-80194777	0.0616921	±	0.0533831			chrX:55515067-55515544	0.0430523	±	0.0339631
chrX:107978210-107980145	0.0616868	±	0.0528394			chr1:2706025-2706961	0.0430508	±	0.0387825
chr18:5890292-5891682	0.0616819	±	0.0499592			chr19:18896515-18896860	0.0430237	±	0.0422601
chr8:145637965-145639182	0.0616567	±	0.0634624			chr2:86038311-86038666	0.0430201	±	0.0415935
chr9:98981292-98982175	0.0616425	±	0.0637603			chr1:43814305-43815277	0.0430122	±	0.0392229
chr11:116371182-116371606	0.0616335	±	0.0548163			chr7:152621916-152622149	0.0430092	±	0.0408525
chr14:94405235-94406170	0.0616212	±	0.0590444			chr5:157117149-157118379	0.0430055	±	0.0432587
chr18:77376688-77377995	0.0615724	±	0.0824965			chrX:54835220-54835525	0.0429979	±	0.0490644
chr6:169977218-169977894	0.0615569	±	0.0598401			chr1:143663818-143664138	0.0429958	±	0.03331
chr5:172663616-172664584	0.0615519	±	0.0567918			chrX:48910926-48911514	0.0429802	±	0.0528695
chr19:611291-611579	0.0615512	±	0.0533741			chr6:28583934-28584289	0.0429796	±	0.0456062
chr1:179560751-179561596	0.0615483	±	0.0590602			chr3:127633993-127634588	0.0429761	±	0.0336479
chr12:125002880-125003101	0.0615401	±	0.0455213			chr20:62716288-62716533	0.0429572	±	0.0281372
chr1:91182097-91182364	0.0615383	±	0.0627304			chr20:4228532-4230496	0.0429562	±	0.0378194
chr17:27918161-27918398	0.061525	±	0.0447858			chr2:73495920-73496910	0.0429497	±	0.0627994
chr8:87081653-87082046	0.0615161	±	0.0734998			chr7:127990926-127992616	0.0428998	±	0.0562196
chr11:30605558-30605800	0.0615021	±	0.0486779			chr1:166889776-166890649	0.0428959	±	0.0344445
chr8:105379566-105379986	0.0614964	±	0.0534446			chr3:10370438-10370806	0.0428888	±	0.0471437
chr5:153872839-153873228	0.0614543	±	0.0751594			chr20:45523250-45524020	0.0428765	±	0.0367634
chr9:139096665-139096993	0.0614363	±	0.0610434			chr10:118368579-118369424	0.0428756	±	0.0602329
chr18:45275405-45275812	0.0614094	±	0.0547586			chr19:518847-519905	0.0428678	±	0.0468308
chr10:135436147-135436805	0.0614066	±	0.0618328			chr19:49522773-49523093	0.0428631	±	0.0536189
chr1:8271996-8272202	0.0614038	±	0.0576918			chr14:30396210-30397420	0.0428554	±	0.0414563
chr16:2902829-2903362	0.0613838	±	0.0739228			chrX:150396220-150396447	0.0428513	±	0.0545168
chr1:158147433-158147854	0.0613716	±	0.050821			chr10:88728039-88728720	0.0428485	±	0.0632993
chr11:89784903-89785927	0.0613361	±	0.057275			chr19:5892110-5892472	0.0428456	±	0.0566927
chr1:151300522-151300724	0.0613026	±	0.0623146			chr8:145027911-145028352	0.0428302	±	0.0329879
chr12:122016170-122017693	0.0612875	±	0.0638507			chr11:72532612-72533774	0.0428082	±	0.0576925
chr12:130387609-130389139	0.0612733	±	0.0569815			chr17:32366900-32367406	0.0428075	±	0.0480242
chrX:39949372-39949976	0.0612542	±	0.0477933			chr17:40937258-40937480	0.0427882	±	0.0438394
chr19:10443688-10446022	0.0612371	±	0.0730117			chr4:62383013-62383248	0.0427827	±	0.0292036
chrX:51637830-51638076	0.0612264	±	0.0464511			chr3:62354291-62355012	0.0427806	±	0.0507738
chr4:190939007-190939274	0.0612154	±	0.0665948			chr12:131417942-131418218	0.0427791	±	0.0389767
chr19:406131-406611	0.0612039	±	0.0632181			chr9:140042285-140043008	0.042775	±	0.0428474
chr18:55094825-55096310	0.0611936	±	0.062337			chr2:132431210-132431768	0.0427678	±	0.0547738
chr19:496158-496481	0.0611768	±	0.0631833			chrX:25040878-25041362	0.0427666	±	0.0483658
chr4:188916605-188916876	0.0611672	±	0.0474702			chr11:57232313-57232573	0.0427542	±	0.0345111
chr2:112939287-112939563	0.0611244	±	0.0494343			chr8:141359155-141359621	0.0427534	±	0.054418
chr16:28757959-28758800	0.0611243	±	0.0599478			chrX:71238328-71238675	0.0427306	±	0.0515553
chr16:67433128-67433554	0.0611099	±	0.0842721			chrX:103811550-103812043	0.0427211	±	0.06029
chr12:125002006-125002433	0.061106	±	0.0488269			chr2:105853493-105853797	0.0427142	±	0.0380716
chr2:5813482-5813710	0.0610739	±	0.041645			chr2:23749086-23749291	0.0427138	±	0.0297584
chr4:77507077-77507339	0.06107	±	0.0658256			chr19:2294886-2295101	0.0427104	±	0.0330507
chr7:140135364-140135620	0.0610542	±	0.0644936			chr21:45246251-45246490	0.0426865	±	0.0445549
chr2:102758806-102759577	0.0610349	±	0.0551124			chr20:62121858-62122079	0.0426543	±	0.0447095
chr16:67686860-67687674	0.0610095	±	0.060247			chr17:45855552-45856022	0.0426521	±	0.0342331
chr11:17740789-17743779	0.0610077	±	0.0593827			chr12:58003880-58004249	0.0426514	±	0.0354741
chr19:18977466-18977833	0.0610065	±	0.0706609			chr8:144788491-144791059	0.0426457	±	0.035864
chr16:51168266-51169110	0.0609649	±	0.0605121			chr14:34529120-34529959	0.0426389	±	0.078396
chr11:626728-628037	0.0609633	±	0.0633965			chr4:9783035-9784960	0.0426063	±	0.0334832
chr17:79420144-79420437	0.0609604	±	0.0577902			chr14:70316847-70317240	0.0426058	±	0.0441606
chr10:102498738-102499643	0.0609586	±	0.0609121			chr2:27664939-27665151	0.0426005	±	0.0350439
chr2:132431210-132431768	0.0609412	±	0.0686348			chr14:96180256-96180848	0.0425994	±	0.0346557
chr19:49636224-49636694	0.0609322	±	0.0596015			chr12:111474953-111475242	0.0425892	±	0.0444261
chr19:45720768-45721077	0.0609261	±	0.0755788			chr5:150004670-150004984	0.0425824	±	0.0523696
chr7:96631383-96631800	0.06089	±	0.0517361			chr4:1843080-1843352	0.042581	±	0.0749349
chr13:112717125-112717421	0.0608872	±	0.0486274			chr1:247694035-247694501	0.0425646	±	0.0539356
chr18:34833554-34834606	0.0608571	±	0.0629169			chr5:6582882-6583807	0.0425402	±	0.0379431
chr19:36484904-36485476	0.0608472	±	0.0777966			chr4:13526553-13526770	0.042533	±	0.0403984
chr19:22444441-22444715	0.0608258	±	0.0511812			chr17:76136513-76137184	0.0425323	±	0.0502634
chr2:131673686-131674150	0.060771	±	0.0507929			chr17:46698880-46699083	0.0425277	±	0.0403707
chr7:156735245-156735665	0.0607691	±	0.0449789			chr19:17918737-17919098	0.042521	±	0.04898
chr14:103550445-103550919	0.0607664	±	0.0480629			chr7:2802440-2802698	0.0425208	±	0.0379391
chr11:6291338-6291558	0.0607561	±	0.0582366			chr5:140207725-140208078	0.0425174	±	0.0638713
chr17:45500780-45501707	0.0607416	±	0.0601921			chr1:21763070-21763416	0.0425164	±	0.0422234
chr19:44302665-44303176	0.0607327	±	0.055649			chr14:102050814-102051025	0.0425093	±	0.0402907
chr5:87968635-87968907	0.060728	±	0.0591847			chr6:48036137-48036410	0.0424714	±	0.0422217
chr19:7937049-7937615	0.0607272	±	0.0623916			chr12:56329518-56329790	0.0424653	±	0.0349348
chr21:46706691-46707049	0.0607197	±	0.0654984			chrX:119077089-119077664	0.04246	±	0.0505166
chr4:111539228-111539483	0.0607174	±	0.0588876			chr1:24229115-24229537	0.0424565	±	0.0337018
chr16:34404515-34404780	0.0606838	±	0.0647149			chr1:182025604-182026511	0.0424538	±	0.0404623
chr6:35149971-35150391	0.0606822	±	0.0897136			chrX:119694943-119695228	0.0424391	±	0.0440131
chr4:9499225-9500317	0.0606601	±	0.0610884			chr19:19971577-19971863	0.0424322	±	0.0567078
chr8:21914275-21914525	0.0606359	±	0.0539542			chr21:44473839-44474083	0.0424146	±	0.0424491
chr6:72298274-72298528	0.0606272	±	0.0541915			chr7:150948671-150948906	0.0424131	±	0.0302837
chr14:103394397-103397070	0.060623	±	0.0605982			chrX:66766037-66766279	0.0424094	±	0.0524849
chr2:157176251-157177346	0.0606203	±	0.0500894			chr18:29303960-29304254	0.042409	±	0.0663369
chr17:5019637-5019879	0.0605803	±	0.063871			chr14:23305893-23307013	0.0423915	±	0.0376515
chr10:31892189-31892752	0.0605789	±	0.0572249			chr10:129534410-129537366	0.042388	±	0.0346945
chr5:170288879-170289737	0.0605663	±	0.0489693			chrX:70338280-70338866	0.0423818	±	0.0452449
chr5:87955638-87955864	0.0605445	±	0.0614889			chr13:112717125-112717421	0.0423792	±	0.0383887
chr5:2738953-2741237	0.060543	±	0.0631459			chr21:42218489-42219222	0.0423717	±	0.0430707
chr4:174437914-174438346	0.060527	±	0.0525091			chr3:39543771-39544223	0.0423664	±	0.0462535
chr10:133644552-133644814	0.0605227	±	0.0956105			chr2:131009569-131010185	0.0423583	±	0.0439872
chr13:37247949-37248463	0.0605212	±	0.0556886			chr22:43165947-43166287	0.042358	±	0.0339671
chr2:198029068-198029438	0.0605088	±	0.0585986			chr10:135278716-135279116	0.0423422	±	0.0354132
chr17:4487398-4488482	0.0605007	±	0.0517847			chr7:44184770-44185695	0.0423265	±	0.0336039
chr20:33585039-33585450	0.0604845	±	0.0631237			chr17:9018996-9019207	0.042313	±	0.0580296
chr16:1209939-1210945	0.0604162	±	0.0635628			chr8:144357997-144359075	0.0423064	±	0.0467792
chr1:1011509-1013402	0.0603766	±	0.0373195			chr8:38508299-38508748	0.0423022	±	0.0400398
chrX:153247498-153248052	0.0603536	±	0.119809			chrX:99661653-99665358	0.0423021	±	0.0516146
chr7:139208442-139209069	0.0603527	±	0.0512853			chr1:9775708-9775997	0.0422919	±	0.0374564
chr12:33591763-33593050	0.0603518	±	0.0591864			chr17:72848166-72848901	0.0422918	±	0.0410951
chr2:131594139-131595302	0.0603509	±	0.061015			chr17:47091037-47091567	0.0422867	±	0.0389772
chr6:159360625-159360952	0.0603498	±	0.0565072			chr2:132152149-132152440	0.0422855	±	0.0478154
chr7:36010997-36011407	0.0603421	±	0.0725778			chr9:38487602-38488284	0.0422847	±	0.042077
chr11:94770606-94771404	0.0603209	±	0.0483397			chr20:58662457-58662960	0.0422452	±	0.0551097
chr1:228658937-228659152	0.0603102	±	0.0585111			chr3:62355315-62355534	0.0422196	±	0.0289482
chr13:23412207-23412623	0.0603088	±	0.0677959			chr22:49798570-49798784	0.0422148	±	0.0345922
chr6:108491033-108491410	0.06029	±	0.0546131			chr5:132155288-132155497	0.0422121	±	0.029925
chr19:37803516-37803822	0.0602863	±	0.0517535			chr7:158361909-158362970	0.0422037	±	0.0455753
chr4:62383013-62383248	0.060286	±	0.0539417			chr16:34787169-34787623	0.0421981	±	0.0404098
chr22:25800554-25801437	0.0602247	±	0.0644004			chr5:140558931-140559789	0.0421967	±	0.049224
chr19:41018525-41019486	0.0602085	±	0.0574727			chrX:24711630-24712284	0.0421641	±	0.0397139
chr1:226075150-226075680	0.0602029	±	0.0671902			chr7:751712-752150	0.0421592	±	0.0387272
chr5:166405484-166405917	0.0601912	±	0.0561993			chr1:227747213-227747575	0.0421341	±	0.0348572
chrX:149716154-149716466	0.0601818	±	0.0484506			chr17:80194424-80194777	0.0421317	±	0.0301613
chr13:112575723-112575998	0.060169	±	0.0536031			chr13:112997192-112997717	0.042113	±	0.0438187
chr19:295114-295354	0.0601633	±	0.0560067			chr1:147782066-147782473	0.0421084	±	0.0379775
chr12:133186737-133187103	0.0601101	±	0.0758486			chrX:53024599-53024966	0.0421054	±	0.0421152
chr1:1474962-1475220	0.0601017	±	0.0453109			chr19:55591433-55591644	0.042103	±	0.0357761
chr4:111532647-111533391	0.0600643	±	0.0582091			chr3:128722283-128723036	0.0420874	±	0.0355802
chr3:127794369-127796136	0.060029	±	0.0527046			chr4:81119095-81119391	0.0420858	±	0.0347202
chr3:35680509-35681628	0.0600289	±	0.0559809			chr1:62660555-62660946	0.042073	±	0.0445247
chr1:46940236-46940437	0.0600097	±	0.0518759			chr20:61590816-61591210	0.0420558	±	0.0775079
chr19:57182887-57183375	0.0600049	±	0.0545412			chr19:46094334-46095111	0.0420468	±	0.0373997
chr2:110969852-110970222	0.0599867	±	0.0672739			chr17:46719360-46720234	0.0420431	±	0.0449667
chr1:240160837-240161616	0.059974	±	0.0417978			chr2:8596907-8597573	0.0420268	±	0.0376153
chr16:22959426-22959876	0.0599637	±	0.0603933			chr5:140202573-140203610	0.0420226	±	0.033063
chr1:119526782-119527192	0.0599611	±	0.0575678			chr17:36665988-36667234	0.0420102	±	0.0408811
chr1:227746157-227746454	0.0599457	±	0.0402654			chrX:46306249-46306838	0.0419973	±	0.0444301
chr1:147993810-147994130	0.0598943	±	0.0639246			chr16:33936400-33936681	0.0419842	±	0.0395429
chr8:50822270-50822860	0.0598939	±	0.0567152			chr19:48945800-48947636	0.0419781	±	0.0412207
chr2:162270888-162271413	0.0598903	±	0.0555579			chr4:961347-962155	0.0419616	±	0.0383918
chrX:64626743-64628045	0.0598884	±	0.0454073			chr2:132057741-132058096	0.0419598	±	0.0350472
chr18:10454453-10455268	0.0598817	±	0.0624135			chr19:58715220-58716033	0.0419499	±	0.0404073
chr18:43417388-43419103	0.059879	±	0.0627752			chrX:130206913-130207455	0.0419312	±	0.0418533
chr20:61508415-61508677	0.0598409	±	0.0535048			chr5:169578-169798	0.0419308	±	0.041646
chr7:150644455-150644767	0.0598352	±	0.0703222			chr6:90597207-90597653	0.0419219	±	0.0412228
chr5:140767196-140767695	0.0598041	±	0.055547			chr2:95537196-95537810	0.0419214	±	0.0559194
chr14:74706188-74708192	0.0597932	±	0.0558042			chr1:149230771-149231197	0.0419204	±	0.0659706
chr2:162279835-162280709	0.0597692	±	0.0579583			chr14:95240083-95240341	0.0419063	±	0.0598598
chr9:969529-973276	0.0597671	±	0.0588072			chr2:23851840-23852089	0.0419062	±	0.0376794
chrX:21674018-21677066	0.059761	±	0.0493078			chr7:53286851-53287192	0.0419051	±	0.0423215
chr12:64215499-64215990	0.0597386	±	0.0559827			chr7:156735245-156735665	0.0418806	±	0.0415388
chr1:43814305-43815277	0.0597291	±	0.0892123			chr16:34441786-34442374	0.0418596	±	0.0422913
chr22:42078060-42078549	0.059714	±	0.0713495			chr19:57154197-57155015	0.0418519	±	0.0485157
chr16:8619699-8619994	0.0597113	±	0.108929			chr2:11796850-11797236	0.0418514	±	0.058726
chr1:46859724-46860291	0.0596868	±	0.0588112			chr7:50132572-50132921	0.0418432	±	0.0447451
chr17:59485573-59485780	0.0596713	±	0.0609228			chr16:857341-858025	0.0418276	±	0.0519607
chr5:126409006-126409327	0.0596555	±	0.0866921			chr8:37557927-37558887	0.0418225	±	0.0430793
chr13:58206526-58208930	0.0596403	±	0.057422			chr20:47013682-47013970	0.0418153	±	0.0476248
chr1:37783611-37784258	0.05964	±	0.0502598			chr3:62356773-62357315	0.0418147	±	0.0452426
chr4:174427891-174428192	0.0596351	±	0.0506124			chr2:21266669-21266961	0.0418082	±	0.0378298
chr13:20989007-20989836	0.0596299	±	0.0656373			chr4:190566549-190567722	0.0418002	±	0.0367307
chr7:56242406-56243298	0.05957	±	0.0520602			chrX:70287890-70288359	0.0417855	±	0.0414832
chr20:57089460-57090237	0.059541	±	0.0590766			chr11:94883335-94883565	0.0417644	±	0.0312844
chr7:2059907-2060131	0.0595321	±	0.0554796			chr11:100557923-100558401	0.0417463	±	0.0344166
chr1:17025923-17027942	0.0595048	±	0.0673749			chr7:917632-917859	0.0417395	±	0.0409471
chr10:44806145-44806729	0.0595008	±	0.0561119			chr7:157092597-157093535	0.041738	±	0.0394007
chr20:48626436-48626976	0.0594938	±	0.0623055			chr2:218843460-218843742	0.0417346	±	0.0437884
chr11:46366876-46367101	0.0594863	±	0.039312			chr19:39217530-39217857	0.0417206	±	0.0288727
chr13:111745493-111745697	0.0594854	±	0.0969091			chr5:135415069-135415307	0.0417193	±	0.0444809
chr17:72838812-72839751	0.0594704	±	0.053466			chr6:105388190-105389545	0.0417133	±	0.0337832
chr3:122631722-122632854	0.0594608	±	0.0694842			chr21:44573815-44574073	0.0417065	±	0.0411029
chr11:76858728-76859181	0.0594265	±	0.0520327			chr1:221067447-221068185	0.0417023	±	0.0320836
chr5:11384681-11385521	0.0594105	±	0.0611785			chr17:7287198-7287940	0.0416995	±	0.044876
chr6:33282855-33283196	0.0593988	±	0.0719488			chr2:240868278-240868590	0.041697	±	0.0421377
chr7:79081565-79081879	0.0593972	±	0.0505791			chr6:21664507-21665178	0.0416844	±	0.0460314
chr19:58545115-58545897	0.05938	±	0.0479639			chr8:7212487-7212890	0.0416831	±	0.0424468
chr20:57463652-57467739	0.0593709	±	0.0723015			chr5:176558852-176561652	0.0416824	±	0.0590746
chr16:1078688-1079024	0.0593645	±	0.0507776			chrX:49047835-49048405	0.0416747	±	0.0382226
chr1:59042013-59043295	0.0593633	±	0.0537847			chrX:51637830-51638076	0.0416745	±	0.0328826
chr15:102028860-102030608	0.0593596	±	0.0462537			chrX:118369862-118370973	0.0416743	±	0.0372544
chr19:3387963-3388203	0.0593542	±	0.052209			chr19:46438602-46438846	0.0416669	±	0.0408442
chr2:21266669-21266961	0.0593362	±	0.0526184			chr4:41749184-41749811	0.0416507	±	0.0604347
chr18:15165109-15165342	0.0593336	±	0.0604629			chr19:44278273-44278777	0.0416447	±	0.0407017
chr11:119181396-119181670	0.0593278	±	0.0669377			chr10:42606481-42608828	0.0416426	±	0.0357152
chr9:34623512-34624081	0.0593272	±	0.063904			chr5:143978229-143978484	0.0416385	±	0.0500029
chr5:17354400-17354738	0.0593267	±	0.101386			chr12:56039988-56040337	0.0416385	±	0.0382525
chr8:145955639-145955989	0.0593202	±	0.0699265			chr8:65498603-65498828	0.0416094	±	0.0544386
chr7:35292985-35294674	0.0593084	±	0.0525018			chr7:62528466-62528971	0.0416083	±	0.0396522
chr5:145758569-145758882	0.0592937	±	0.0558327			chr14:20136633-20136959	0.0416075	±	0.0528904
chr16:750398-751451	0.0592752	±	0.0678807			chr1:43250762-43251082	0.0416037	±	0.0495262
chr8:58055960-58056244	0.0592602	±	0.0832228			chr5:139040819-139041028	0.0415949	±	0.0309842
chr2:172944988-172945384	0.0592545	±	0.0549632			chrX:38186422-38187010	0.0415869	±	0.0355031
chr1:245851177-245852514	0.0592389	±	0.0718201			chr10:125650820-125651373	0.0415834	±	0.0342119
chr20:21683744-21684420	0.0592323	±	0.0533399			chr7:158823178-158824316	0.0415795	±	0.0598518
chr9:125109007-125109644	0.0592277	±	0.0515723			chr20:61583891-61584222	0.0415726	±	0.0282043
chr19:15344091-15344419	0.0592145	±	0.0522354			chr11:61519741-61519972	0.0415719	±	0.0592388
chr19:39997590-39998291	0.0592031	±	0.0565784			chr5:179740710-179741121	0.0415566	±	0.0424912
chr4:1580050-1580455	0.0591548	±	0.0477059			chr14:104690039-104690274	0.041542	±	0.0571672
chr20:11871374-11872207	0.0591343	±	0.0425413			chr18:47794450-47794996	0.0415153	±	0.0475036
chr18:6729693-6730037	0.0591108	±	0.0478727			chrX:130036747-130037158	0.0415042	±	0.0537678
chr7:5527926-5528180	0.0590971	±	0.0423389			chrX:153598874-153600604	0.0414941	±	0.0442031
chrX:130192131-130192735	0.0590823	±	0.0563392			chr7:5183878-5184223	0.0414881	±	0.0445056
chr19:3907689-3908398	0.0590663	±	0.0593658			chrX:73642494-73642766	0.0414829	±	0.0401943
chrX:36981567-36982119	0.0590547	±	0.046052			chr5:1245901-1246927	0.041474	±	0.0583787
chr9:95569429-95572255	0.0590498	±	0.0616662			chr10:94452200-94452428	0.0414712	±	0.0304277
chr22:46285477-46285986	0.059046	±	0.0511111			chrX:19139937-19140629	0.0414541	±	0.0355401
chr11:63685489-63685968	0.0590452	±	0.077024			chr2:131673686-131674150	0.0414534	±	0.0560865
chr19:23653691-23654244	0.0590395	±	0.0461091			chr11:50257255-50257772	0.0414442	±	0.0448635
chr19:2272701-2273246	0.0589809	±	0.0477487			chr12:51236633-51236924	0.0414204	±	0.041248
chr19:34112279-34114353	0.0589635	±	0.0555048			chrX:106361519-106361900	0.0414018	±	0.0463954
chr19:29218001-29218733	0.0589614	±	0.0629734			chr7:156400018-156400712	0.0413953	±	0.043388
chr7:72738347-72738639	0.0589471	±	0.0732979			chrX:49091934-49092233	0.0413697	±	0.0336259
chr21:43917046-43917268	0.0589348	±	0.0630909			chr2:74875128-74875562	0.0413653	±	0.033821
chr19:55951800-55952103	0.0589323	±	0.0771602			chr10:6262647-6262871	0.0413623	±	0.0403862
chr1:108023232-108023442	0.0589283	±	0.0536159			chr19:2488287-2488570	0.0413602	±	0.0396912
chr19:2289895-2291904	0.0589219	±	0.107358			chr4:778661-780592	0.0413594	±	0.0385332
chr4:298803-299312	0.0588782	±	0.0548588			chr16:1208357-1208721	0.041356	±	0.0392405
chr17:79485599-79486913	0.058875	±	0.0746943			chr16:2054011-2054288	0.0413533	±	0.0397894
chr11:64109822-64110228	0.0588532	±	0.0634184			chr19:40995880-40996119	0.0413452	±	0.0404874
chr20:44879699-44880288	0.0588479	±	0.0552388			chr1:2472095-2472586	0.0413449	±	0.0437466
chr4:124332-124841	0.0588386	±	0.0546681			chr13:26586287-26586761	0.0413368	±	0.037939
chr7:53286851-53287192	0.0588283	±	0.054433			chr1:38227079-38227741	0.0413226	±	0.0372892
chr2:11605743-11606385	0.0588191	±	0.0907778			chr15:65116013-65116567	0.0413195	±	0.0638731
chr10:101874821-101875139	0.0588039	±	0.0507394			chr1:88928283-88928760	0.041309	±	0.0440757
chr14:69256676-69257036	0.0587989	±	0.0447355			chr7:27143181-27143479	0.0412998	±	0.0442205
chr4:174443365-174443948	0.0587843	±	0.0629158			chr10:26222921-26224022	0.0412771	±	0.0461269
chr13:20751256-20751946	0.0587818	±	0.0604052			chr12:132976760-132977029	0.0412445	±	0.0446534
chr9:139084513-139086208	0.0587763	±	0.0609309			chrX:150066792-150068172	0.041234	±	0.0369106
chr1:19991146-19992788	0.0587684	±	0.0491829			chr1:200842196-200843388	0.0412325	±	0.0339612
chr1:227748423-227748860	0.0587462	±	0.0585113			chrX:48748397-48749372	0.0412222	±	0.0367746
chr2:8596907-8597573	0.0587238	±	0.0470486			chr19:727956-728177	0.0412156	±	0.0310223
chr9:35675648-35676375	0.058708	±	0.0515357			chr4:3878078-3878281	0.0412089	±	0.0487076
chrX:68369818-68370085	0.0586871	±	0.0593957			chr16:34430775-34431004	0.0412048	±	0.0488517
chrX:136655909-136657085	0.0586803	±	0.0553608			chr12:52994772-52995312	0.0412011	±	0.0302922
chr10:134843465-134843776	0.0586615	±	0.0753038			chr13:23270580-23270919	0.0412003	±	0.0329756
chr1:236849472-236850323	0.0586523	±	0.04537			chrX:105066349-105067110	0.0411947	±	0.0349553
chr5:45695394-45696510	0.0586494	±	0.0455222			chr5:140723548-140723900	0.0411926	±	0.044662
chr21:41516237-41516472	0.0586249	±	0.0792046			chr2:231854997-231855957	0.0411872	±	0.0378997
chr8:144798487-144799038	0.0586164	±	0.0577596			chr19:49934316-49934868	0.0411849	±	0.0329552
chr10:36054122-36054379	0.05861	±	0.0413031			chr17:80085040-80085333	0.0411764	±	0.0351031
chr1:161494024-161495356	0.0586091	±	0.0615778			chr19:10443688-10446022	0.0411754	±	0.0489379
chr10:99337989-99338241	0.0585966	±	0.0577837			chr10:121770981-121771423	0.0411723	±	0.0400447
chr3:131080578-131081191	0.0585742	±	0.0453116			chr12:49942786-49943435	0.0411576	±	0.0465711
chr12:34491006-34491271	0.0585375	±	0.0622788			chr14:104394529-104395234	0.0411436	±	0.0441503
chr1:210111179-210112054	0.0585317	±	0.062453			chrY:14100002-14100593	0.0411403	±	0.0458413
chr2:223162946-223163912	0.0585121	±	0.0532398			chr1:11561366-11562156	0.0411371	±	0.0359458
chr15:100913438-100914022	0.0585093	±	0.0550859			chrX:129535837-129536173	0.0411358	±	0.0475479
chr10:130508443-130508658	0.0584758	±	0.0570884			chr2:150186463-150187492	0.0411351	±	0.0307286
chr1:21754797-21755995	0.0584756	±	0.0587404			chr16:32489789-32490078	0.0411346	±	0.0407216
chr1:906296-906538	0.0584687	±	0.0572372			chr22:46285477-46285986	0.0411264	±	0.0399606
chr7:158789486-158790019	0.058433	±	0.056783			chr20:48626436-48626976	0.0411172	±	0.0333136
chr1:200880593-200881270	0.0584289	±	0.0968499			chr16:53407327-53407754	0.0411097	±	0.035634
chr2:176969217-176969895	0.0584202	±	0.0556719			chr1:54821990-54822333	0.0411029	±	0.041066
chr7:129780474-129781597	0.0584085	±	0.0536601			chr8:145749855-145750410	0.0411005	±	0.0389675
chrX:106515698-106516368	0.058392	±	0.0509791			chrY:7428179-7428424	0.0410914	±	0.0354311
chr7:16890768-16891087	0.0583889	±	0.0748114			chr16:1142315-1144087	0.0410894	±	0.0516144
chr5:140256273-140257290	0.0583641	±	0.0471118			chr2:232260100-232261134	0.0410838	±	0.0379261
chr5:140563510-140564361	0.0583543	±	0.0543389			chr20:23015716-23016879	0.0410816	±	0.034826
chr20:62406463-62407179	0.0583519	±	0.06513			chr1:40149431-40150013	0.0410812	±	0.042597
chr19:56004972-56005371	0.0583208	±	0.0646273			chr3:72704323-72704610	0.0410781	±	0.0581367
chr4:48492117-48493589	0.058288	±	0.0482164			chr9:140055368-140055924	0.041073	±	0.032194
chr12:132930013-132930247	0.0582655	±	0.0393594			chr19:41882507-41882773	0.0410726	±	0.036114
chr5:1879689-1879928	0.0582576	±	0.0480489			chr20:40627224-40628025	0.0410719	±	0.0396182
chr6:43612714-43613366	0.0582463	±	0.0466858			chr11:1990899-1991211	0.0410695	±	0.0696686
chr5:139017133-139017668	0.0582146	±	0.0541543			chr16:49872449-49872926	0.0410577	±	0.0371894
chr1:160053721-160054738	0.0581986	±	0.04385			chr2:47596629-47597256	0.0410571	±	0.0602977
chr12:562221-563234	0.0581755	±	0.108651			chr5:140214068-140214464	0.041056	±	0.0347351
chr10:23483897-23484498	0.0581648	±	0.0597851			chr22:46457095-46458028	0.0410557	±	0.0364939
chr17:9018996-9019207	0.0581583	±	0.058468			chr11:94770606-94771404	0.0410457	±	0.0381455
chr2:26624603-26625057	0.0581428	±	0.0582064			chr6:41438062-41438594	0.0410445	±	0.0483297
chr5:149569592-149569945	0.0581347	±	0.0555762			chr2:863930-865091	0.0410434	±	0.0470606
chr7:150747976-150748519	0.0581312	±	0.0683561			chr2:176982107-176982402	0.0410412	±	0.0359465
chr16:1309157-1309415	0.0581268	±	0.0580803			chr12:132293443-132293816	0.0410355	±	0.0508687
chr19:14591032-14591308	0.0580946	±	0.055798			chr17:47301545-47302477	0.0410269	±	0.0590242
chr16:6533019-6533983	0.058092	±	0.0565396			chr16:68269010-68272143	0.0410212	±	0.0346428
chr13:36052553-36053119	0.0580906	±	0.0583385			chr6:33048416-33048814	0.0410122	±	0.0405848
chr11:78614205-78614597	0.0580579	±	0.059253			chr13:20751256-20751946	0.0410118	±	0.0407205
chr7:70596228-70598382	0.058051	±	0.0498528			chr10:135039937-135040196	0.041008	±	0.0439507
chr19:41025314-41026106	0.0580347	±	0.0459711			chr4:187422034-187422244	0.0409993	±	0.0522526
chr4:85404986-85405252	0.0580222	±	0.0639548			chrX:119005251-119006217	0.0409756	±	0.051323
chr3:64253533-64253819	0.0580003	±	0.0544436			chr22:43738882-43740285	0.0409666	±	0.0334669
chr6:167507434-167507730	0.0579695	±	0.0590931			chr19:12376822-12377320	0.0409655	±	0.0569285
chr2:237068071-237068834	0.0579662	±	0.052104			chr1:1564421-1570006	0.0409654	±	0.0541657
chr1:86081700-86082068	0.0579545	±	0.043719			chrX:154254915-154255696	0.0409627	±	0.0368587
chr22:38220589-38221619	0.0579452	±	0.0563711			chr14:105936264-105936558	0.0409572	±	0.0450259
chr1:228744110-228784168	0.0579387	±	0.0509411			chr2:1595402-1596020	0.0409312	±	0.0451604
chr8:8580551-8581214	0.0579265	±	0.0511314			chr9:124987743-124991086	0.0409252	±	0.0464405
chr2:88583528-88583970	0.0579205	±	0.0508437			chr12:119591856-119592176	0.0409178	±	0.0408687
chr11:68778569-68778851	0.0579174	±	0.0664007			chr21:47294973-47295216	0.0409164	±	0.0382138
chr19:49891269-49891604	0.0578994	±	0.0600184			chr7:55072962-55073433	0.0409163	±	0.0428104
chr19:19383703-19384283	0.057891	±	0.0420088			chr12:96389405-96389675	0.0408919	±	0.0383685
chr6:28226979-28227483	0.0578842	±	0.0337857			chr11:65314912-65315476	0.0408876	±	0.037602
chr1:209404845-209405473	0.0578723	±	0.0512688			chr17:72442927-72443194	0.0408664	±	0.0585728
chr12:57635240-57635572	0.0578484	±	0.0595724			chr7:1250826-1251141	0.0408499	±	0.0384249
chr6:168106020-168106223	0.0578414	±	0.0617003			chr1:157164538-157165135	0.0408396	±	0.0356954
chr10:2357248-2357471	0.057835	±	0.0911357			chr19:51111184-51111519	0.0408262	±	0.0465232
chr11:69285724-69286479	0.0577593	±	0.0538614			chr18:14458082-14459045	0.0408243	±	0.0504598
chr5:41509783-41510166	0.0577419	±	0.0445194			chr12:127940451-127940907	0.0408238	±	0.0362289
chr2:27664939-27665151	0.0577352	±	0.0587925			chr11:30038522-30038823	0.0408173	±	0.0376663
chr9:122131086-122132214	0.0577296	±	0.0542185			chr19:1775063-1775534	0.0408075	±	0.0401802
chr9:126135407-126136193	0.0577197	±	0.0430672			chr19:46999028-46999290	0.0407933	±	0.0458076
chr17:45949676-45949885	0.0577014	±	0.0554059			chr1:10764449-10764925	0.040778	±	0.0391419
chr1:154474107-154475699	0.0577007	±	0.0421487			chrX:47662546-47662776	0.0407618	±	0.0453708
chr1:10698299-10698910	0.0576967	±	0.056198			chr2:31806545-31806782	0.0407526	±	0.0319616
chr11:2187488-2188245	0.0576899	±	0.076243			chr22:22471899-22472744	0.0407514	±	0.0338173
chr17:33734645-33734859	0.0576626	±	0.0767019			chr9:86755385-86755700	0.0407489	±	0.0638467
chr16:33038921-33040607	0.0576282	±	0.0488938			chr16:85363116-85363360	0.0407456	±	0.0300236
chr9:74061513-74062097	0.057626	±	0.0551755			chr10:26680634-26680999	0.0407176	±	0.0488507
chr2:47596629-47597256	0.05762	±	0.0616154			chr16:3493098-3493569	0.0407004	±	0.0407899
chr17:37783314-37783919	0.0576113	±	0.0506211			chr12:4918273-4919657	0.0406927	±	0.0334993
chr4:48485362-48486473	0.0575992	±	0.0626836			chr22:46685379-46685796	0.040685	±	0.0270137
chr13:21900425-21900637	0.057572	±	0.0598102			chr16:87511359-87511628	0.0406839	±	0.0399069
chr11:63766058-63768666	0.0575631	±	0.0617893			chr20:33585039-33585450	0.0406824	±	0.0466985
chr20:35169189-35169540	0.0575489	±	0.0467228			chr1:161410142-161442503	0.0406714	±	0.0648701
chr16:633867-634143	0.0575461	±	0.044244			chr7:148767960-148769190	0.0406706	±	0.0397211
chr6:105400877-105401149	0.057532	±	0.0431041			chr1:149146208-149146697	0.0406638	±	0.0525283
chr6:19837504-19839314	0.0575237	±	0.0581845			chr10:127462230-127462987	0.0406623	±	0.0437717
chr2:8816314-8817264	0.0575138	±	0.0569863			chr16:711065-711414	0.0406431	±	0.0313738
chr3:184320005-184320218	0.0575037	±	0.0612143			chr1:149398825-149399250	0.0406205	±	0.0492443
chr12:14720248-14721093	0.0574915	±	0.0496879			chr19:47258809-47260224	0.0406175	±	0.0464582
chr5:140165958-140166214	0.0574815	±	0.0426316			chr10:134607423-134607880	0.0406164	±	0.0379015
chr9:116860473-116860695	0.0574645	±	0.0486103			chr19:57617601-57618448	0.0406133	±	0.0384301
chr21:15436119-15436962	0.0574606	±	0.0789068			chr2:55450616-55450931	0.0405823	±	0.0478237
chr16:1115827-1116468	0.0574541	±	0.0642065			chr17:15686218-15686474	0.040572	±	0.0484817
chr7:55072266-55072622	0.0574383	±	0.0603846			chr20:44451601-44451827	0.0405651	±	0.0369139
chr17:25783099-25784358	0.057437	±	0.0569568			chr18:77585913-77586856	0.0405556	±	0.0302272
chr16:3085222-3085469	0.0574345	±	0.0466626			chr21:15351908-15352658	0.0405527	±	0.0356724
chr13:39261236-39262299	0.0574276	±	0.0629501			chr3:73159857-73160140	0.0405361	±	0.0626479
chr16:28948000-28948450	0.0574229	±	0.0546713			chr12:52652018-52652743	0.0405329	±	0.0333186
chr11:7110132-7111376	0.057409	±	0.0509056			chr2:172972804-172973242	0.0405302	±	0.0417317
chr22:50164864-50165513	0.0574048	±	0.0675484			chrX:106515698-106516368	0.0405287	±	0.0398205
chr15:65688039-65688539	0.0574008	±	0.0567078			chrX:136113583-136114232	0.0405235	±	0.059114
chr9:140356314-140356987	0.0573807	±	0.0643105			chr8:13133842-13134312	0.0405188	±	0.0400771
chr11:2555405-2555618	0.0573793	±	0.0685702			chr10:128993505-128995167	0.0405182	±	0.0342271
chr15:57025347-57026150	0.0573771	±	0.0579934			chr5:149569592-149569945	0.0404966	±	0.0422159
chr19:38908487-38909240	0.0573602	±	0.114448			chrX:73755645-73756784	0.0404887	±	0.0574444
chr4:165304328-165305177	0.0573483	±	0.0559698			chrX:54665781-54666274	0.0404728	±	0.0560139
chr16:89323280-89323661	0.0573415	±	0.0484168			chr17:40821935-40823573	0.0404709	±	0.0575912
chr9:79520803-79521508	0.0573147	±	0.0526422			chr12:52643982-52644411	0.0404202	±	0.0415417
chrX:108867762-108868486	0.0572743	±	0.0403322			chr2:239072191-239073109	0.0404088	±	0.0475044
chr17:40705176-40706983	0.0572356	±	0.0826275			chr10:130508443-130508658	0.0403949	±	0.0434877
chr12:175666-176400	0.0572298	±	0.0491786			chrX:102862719-102863148	0.0403893	±	0.0323588
chr3:197840490-197840783	0.0572246	±	0.0657819			chrX:105855028-105855297	0.040389	±	0.0383524
chr4:111549879-111550203	0.0572206	±	0.0571673			chr19:675671-675881	0.0403803	±	0.0478216
chr6:166218333-166218876	0.0572045	±	0.0506435			chr17:46685244-46685449	0.0403782	±	0.0333526
chr4:144833114-144833512	0.0571838	±	0.0540394			chrX:9432830-9434520	0.0403775	±	0.0500829
chr6:32847498-32847846	0.0571646	±	0.0654272			chr1:12600347-12600556	0.0403619	±	0.0357438
chr2:23851840-23852089	0.0571615	±	0.0556522			chr1:1474962-1475220	0.0403477	±	0.0365797
chr19:14089570-14089796	0.0571433	±	0.0571759			chr19:22444441-22444715	0.0403408	±	0.0372665
chr13:100637112-100637472	0.0571273	±	0.0593428			chr17:18286229-18286677	0.0403391	±	0.0571481
chr11:2890388-2891337	0.0571123	±	0.0582638			chr19:12831793-12832225	0.0403335	±	0.0468083
chr6:10881846-10882051	0.0570885	±	0.0547809			chrX:114468095-114468453	0.0403238	±	0.0343688
chr19:843468-844085	0.0570662	±	0.0632243			chr20:57463652-57467739	0.0403081	±	0.0464032
chr12:52643982-52644411	0.0570618	±	0.0442586			chr13:51417371-51418149	0.0402955	±	0.0348855
chr12:132859467-132859952	0.0570557	±	0.0589526			chr20:44829506-44829848	0.0402866	±	0.0363804
chr4:56023750-56024066	0.0570391	±	0.0559105			chr19:2424005-2427983	0.0402776	±	0.0685145
chr17:4688628-4689563	0.0570299	±	0.0557157			chr13:50707585-50708019	0.040272	±	0.0259083
chr7:129422997-129423355	0.0570254	±	0.0456816			chr19:30941853-30942181	0.0402714	±	0.036146
chr12:126168440-126168658	0.057001	±	0.0481636			chr20:623088-623398	0.0402647	±	0.0413703
chr1:223741965-223744525	0.0569819	±	0.05716			chr17:41723219-41723826	0.040249	±	0.0332997
chr14:96180256-96180848	0.0569491	±	0.0429189			chr1:226127112-226127695	0.0402486	±	0.0306378
chr5:1725986-1726327	0.0569236	±	0.0657063			chr7:157996642-157997027	0.0402434	±	0.0458565
chr11:49455935-49456211	0.0569215	±	0.0656392			chr9:139090420-139095472	0.0402398	±	0.0571073
chr8:1350139-1350577	0.0569113	±	0.0727733			chr7:104941752-104941978	0.0402353	±	0.0471486
chr17:6945389-6947521	0.0568968	±	0.047214			chrX:68114440-68114710	0.0402215	±	0.0464291
chr4:11370229-11370886	0.0568815	±	0.0488147			chrX:8751285-8751608	0.0401928	±	0.0450266
chr15:81426499-81426702	0.0568646	±	0.0525529			chr7:1337105-1337388	0.0401802	±	0.0340959
chr19:12865419-12865825	0.0568639	±	0.0615234			chrX:39953434-39969247	0.0401732	±	0.0461729
chr4:186130584-186131896	0.0568526	±	0.0555811			chr22:51142802-51143308	0.0401694	±	0.0588478
chr17:61511653-61511886	0.0568472	±	0.0529816			chr8:216352-216828	0.040165	±	0.0378903
chr5:121647450-121648147	0.056845	±	0.0477913			chr16:1587683-1587899	0.0401559	±	0.031486
chr5:501835-502075	0.0568367	±	0.055706			chr17:3907378-3907703	0.0401358	±	0.0300596
chrX:40005040-40007066	0.0568353	±	0.0418677			chr10:27702368-27703378	0.0401277	±	0.0408347
chr16:2286600-2288073	0.0568228	±	0.0559995			chr15:42174084-42174855	0.0401273	±	0.0449728
chr2:236773883-236774084	0.0568197	±	0.0667847			chr17:64831193-64831574	0.0401169	±	0.0489389
chr20:2539133-2539877	0.0567933	±	0.0543918			chr19:3831363-3831807	0.0401163	±	0.0373312
chr6:45630986-45631814	0.0567916	±	0.0532829			chr6:30095173-30095610	0.0401042	±	0.0317875
chr13:112547458-112548130	0.0567851	±	0.0632536			chr1:145507588-145507931	0.0400945	±	0.0405211
chr2:177024501-177025692	0.0567567	±	0.0577776			chr19:51815157-51815458	0.0400835	±	0.0509241
chr8:11549858-11550166	0.0567561	±	0.0568114			chrX:136651178-136651656	0.040083	±	0.0627629
chr1:200860076-200860576	0.0567481	±	0.0565834			chr16:33038921-33040607	0.040078	±	0.0403949
chr7:148767960-148769190	0.0567324	±	0.0595507			chr7:72838383-72838815	0.0400669	±	0.0657738
chr5:139040819-139041028	0.0566966	±	0.0457839			chr3:50312687-50314419	0.0400609	±	0.061416
chr11:32008802-32009044	0.0566932	±	0.0428983			chr14:103593234-103593923	0.0400474	±	0.0447335
chr3:113160299-113160641	0.0566829	±	0.0404755			chr1:2466934-2467212	0.0400472	±	0.0339488
chr17:50235175-50236466	0.0566758	±	0.0426951			chr1:1002663-1005318	0.0400437	±	0.0575289
chr22:46276365-46277064	0.0566669	±	0.0648783			chr6:132271356-132271658	0.0400409	±	0.071683
chr19:10077031-10077444	0.0566335	±	0.0585894			chr20:62200085-62200320	0.0400324	±	0.0371637
chr2:66672431-66673636	0.0566143	±	0.0450372			chrX:148622270-148623178	0.0400289	±	0.0521878
chr19:53935554-53935823	0.05661	±	0.0580905			chr16:1482551-1483201	0.0400278	±	0.0417695
chr8:57358126-57359415	0.0566041	±	0.0516562			chr20:62318359-62318658	0.0400034	±	0.0377256
chr3:54121624-54122147	0.0565853	±	0.0525152			chr4:6660372-6660817	0.0400015	±	0.044255
chr16:62069121-62070634	0.0565765	±	0.0511138			chr17:22051902-22052192	0.0400012	±	0.0485334
chr5:140725051-140725891	0.0565295	±	0.0542283			chr4:185018390-185018721	0.0399984	±	0.0410507
chr22:50438257-50438776	0.0565141	±	0.0628605			chrX:134477583-134477999	0.0399966	±	0.0697179
chr22:40057941-40058844	0.0565058	±	0.0518247			chr22:30476012-30476530	0.0399861	±	0.0367954
chr11:67895786-67896104	0.0565017	±	0.0365581			chr16:88134540-88134849	0.0399803	±	0.0522505
chr19:36024182-36024803	0.0564923	±	0.0484121			chrX:55026359-55026985	0.039972	±	0.0472658
chr2:241395248-241395802	0.0564895	±	0.0549291			chr13:40746369-40746696	0.0399674	±	0.0301476
chr20:61915934-61916290	0.0564841	±	0.0640357			chr12:57869075-57870182	0.039962	±	0.0669209
chr5:140810494-140812617	0.0564446	±	0.0441657			chr6:146755475-146755901	0.0399596	±	0.0261159
chr1:181452706-181453073	0.0564021	±	0.0560565			chr1:145075483-145075845	0.0399515	±	0.0268944
chr10:11784407-11784937	0.0563965	±	0.0645079			chr12:34260736-34261698	0.0399382	±	0.0323748
chr19:40729087-40729430	0.0563937	±	0.0647225			chr1:46940236-46940437	0.0399333	±	0.0450806
chr18:12076434-12076799	0.0563882	±	0.0498935			chrX:103087020-103087314	0.0399327	±	0.0348093
chr1:106623393-106623854	0.0563651	±	0.0543814			chrX:130929933-130930183	0.0399274	±	0.0405705
chr19:58554354-58554587	0.0563561	±	0.0680837			chr6:62995855-62996228	0.0399246	±	0.0341499
chr1:182921819-182922644	0.0563535	±	0.0657964			chr2:121106946-121107536	0.039923	±	0.0349108
chr11:82400585-82400858	0.0563504	±	0.0756502			chr17:38599270-38599524	0.0399046	±	0.0468037
chr21:38065179-38066185	0.0563419	±	0.0601701			chr1:66258440-66258918	0.039901	±	0.0360588
chr22:36960369-36961054	0.0563168	±	0.0618142			chr10:93805512-93805845	0.0398997	±	0.0298846
chr5:50694984-50695352	0.0563098	±	0.0531182			chr1:161110859-161111107	0.0398913	±	0.0338824
chr1:214160798-214161034	0.0563019	±	0.0572186			chr11:66623620-66626614	0.0398801	±	0.0580698
chr19:47139337-47139547	0.0562991	±	0.0462313			chr1:22927145-22927542	0.0398795	±	0.0354641
chr12:4671309-4671704	0.0562688	±	0.051766			chr16:31830660-31831188	0.039863	±	0.032237
chr22:50984972-50988141	0.0562461	±	0.0519274			chr15:77927041-77927362	0.0398567	±	0.0559968
chr2:171671598-171671804	0.0562404	±	0.0576527			chr11:76858728-76859181	0.0398537	±	0.0338123
chr10:111216604-111217083	0.0562232	±	0.0422323			chr15:23454143-23455600	0.0398487	±	0.0429079
chr16:33817053-33817993	0.0562181	±	0.0589681			chr7:73894815-73895110	0.0398457	±	0.0383861
chr10:88149266-88149738	0.0561995	±	0.034204			chr20:61877854-61878071	0.0398391	±	0.0361928
chr6:158507719-158508126	0.056198	±	0.0412799			chr13:23500589-23501398	0.0398384	±	0.0511737
chr12:54440642-54441543	0.0561968	±	0.0534869			chr20:62084467-62084903	0.0398353	±	0.0401304
chr19:12936511-12936890	0.0561945	±	0.0447848			chr15:65654077-65654334	0.0398329	±	0.0398523
chr9:139580969-139582615	0.0561892	±	0.0567691			chr2:133402720-133403010	0.0398325	±	0.0448952
chr7:103085710-103086132	0.0561725	±	0.0562234			chr2:158453799-158454111	0.0398234	±	0.0316786
chr5:13810126-13810333	0.056169	±	0.0725321			chr7:150019950-150020752	0.0398176	±	0.0474715
chr20:37230523-37230742	0.056147	±	0.0605234			chr11:46366876-46367101	0.0398102	±	0.0340047
chr8:124219411-124219809	0.0561457	±	0.0666969			chrX:68384913-68385404	0.0398016	±	0.0444789
chr12:127765276-127765515	0.0561253	±	0.0505935			chr17:79427930-79429135	0.0397987	±	0.0419601
chr13:48892635-48893857	0.0561241	±	0.0534204			chr17:61511653-61511886	0.0397819	±	0.0298734
chr1:60280624-60281048	0.0561157	±	0.0507484			chr11:2890388-2891337	0.0397815	±	0.0318337
chr2:39470742-39471208	0.0561144	±	0.0700178			chr19:1851578-1852203	0.0397678	±	0.0324073
chr14:37049333-37051726	0.0561104	±	0.0516797			chr12:34503354-34503614	0.0397576	±	0.0604254
chr5:143978229-143978484	0.0561071	±	0.0734622			chr7:31375845-31376542	0.0397524	±	0.0539663
chr5:140228129-140228576	0.056106	±	0.0472477			chr2:74981752-74981972	0.0397268	±	0.0461484
chr1:55246742-55247519	0.0560973	±	0.0592327			chr10:101282725-101282934	0.0397247	±	0.0365524
chr15:30260495-30261394	0.0560899	±	0.047919			chr11:57267006-57267316	0.0397181	±	0.0283782
chr5:55117573-55117966	0.0560819	±	0.0578182			chr1:159869901-159870143	0.0397105	±	0.0353339
chr18:75576-76027	0.056081	±	0.0591722			chr19:38908487-38909240	0.0397103	±	0.112441
chr19:3398628-3398935	0.05608	±	0.0584328			chr19:18543828-18549161	0.0397092	±	0.0366034
chr16:1310222-1310906	0.0560729	±	0.0519631			chr19:51330212-51330470	0.0397051	±	0.0367879
chr20:29611520-29612357	0.0560722	±	0.0499602			chr17:77805866-77809046	0.0397051	±	0.043174
chr16:56703387-56703648	0.0560711	±	0.056948			chr10:94820026-94823252	0.0396794	±	0.0536801
chr19:17905579-17906317	0.0560378	±	0.0622781			chr22:40057941-40058844	0.0396707	±	0.0357377
chr11:64034860-64035066	0.056031	±	0.0625642			chr16:84346476-84346931	0.0396632	±	0.0590904
chr19:2250560-2253959	0.0560281	±	0.0559767			chr2:26950538-26951474	0.0396609	±	0.0341869
chr11:30038522-30038823	0.0560254	±	0.0405591			chr17:77099995-77100203	0.0396559	±	0.0471244
chr15:69222589-69223380	0.056025	±	0.0660885			chr8:27737077-27737289	0.0396284	±	0.0621615
chr20:3148649-3149060	0.0560037	±	0.0589428			chr9:8857485-8858708	0.0396191	±	0.0417034
chr19:59025308-59025705	0.0560027	±	0.0496372			chrX:135055671-135056158	0.0396159	±	0.0457036
chr19:39440404-39441011	0.055977	±	0.0534125			chr7:157524157-157526741	0.0395987	±	0.0525946
chr6:42145847-42146053	0.0559765	±	0.0555694			chr17:7643797-7644311	0.0395788	±	0.0402035
chr19:53832371-53832578	0.0559609	±	0.0635192			chr19:862930-863227	0.0395641	±	0.0315017
chr2:240153476-240153792	0.0559597	±	0.0336129			chr18:7011267-7011488	0.0395556	±	0.0367756
chrX:129402458-129403088	0.0559546	±	0.0659924			chr6:26521947-26522579	0.0395526	±	0.031816
chr17:16569938-16570517	0.0559423	±	0.0702636			chr2:48982621-48982958	0.039547	±	0.0316669
chr9:99481902-99482470	0.0559383	±	0.0614697			chr7:47621112-47621727	0.0395467	±	0.0361738
chr1:243264940-243265196	0.0559237	±	0.0739667			chr18:74499316-74499641	0.0395363	±	0.0382493
chr7:94953769-94953971	0.0559102	±	0.0551463			chr1:57110663-57111337	0.0395321	±	0.036286
chr12:132880703-132882253	0.0559088	±	0.0379092			chr16:49498889-49499405	0.039527	±	0.0328896
chr11:111847927-111848401	0.0558992	±	0.0333715			chr12:6165941-6166257	0.0395251	±	0.033369
chr16:90014250-90014613	0.0558827	±	0.0672555			chrX:21674018-21677066	0.039513	±	0.0412553
chr5:132155288-132155497	0.055872	±	0.0372524			chr3:170303532-170303768	0.039507	±	0.0315906
chr11:65321225-65321823	0.0558636	±	0.0603524			chr11:22454300-22454518	0.039489	±	0.0511742
chr9:140033235-140034176	0.055847	±	0.0448332			chrX:105969686-105970598	0.0394865	±	0.0426722
chr17:43506828-43510380	0.0558458	±	0.0765284			chrX:154842112-154842719	0.0394845	±	0.0597214
chr5:150004670-150004984	0.0558444	±	0.0908824			chr15:31775540-31776988	0.0394791	±	0.0434377
chr10:82295501-82296192	0.0558366	±	0.0575223			chr3:42977830-42978090	0.0394537	±	0.0401327
chr7:128555329-128556650	0.0558316	±	0.0493741			chr3:48693118-48694768	0.0394397	±	0.0522336
chr13:113107708-113108053	0.0558299	±	0.0649503			chr19:58629309-58630241	0.0394394	±	0.0289746
chr20:865828-866064	0.0558227	±	0.0477633			chr7:158785261-158785771	0.0394344	±	0.0420191
chr2:45164561-45166567	0.0558205	±	0.0516113			chr18:34854247-34855163	0.0394271	±	0.052184
chr5:43000343-43000791	0.0557879	±	0.0398306			chr10:42972752-42972953	0.0394016	±	0.0361348
chr10:94452200-94452428	0.0557735	±	0.0379828			chr6:38682949-38683265	0.0394006	±	0.034077
chr3:46853727-46854138	0.0557629	±	0.050056			chr18:77284291-77285544	0.0393791	±	0.031076
chr1:231296559-231297345	0.0557616	±	0.060875			chr7:128482286-128482977	0.0393782	±	0.0385857
chr20:29550849-29551855	0.0557575	±	0.054988			chr1:178006830-178007284	0.0393696	±	0.056225
chr2:119605200-119605620	0.0557568	±	0.0487813			chr5:1216639-1217081	0.0393689	±	0.0353368
chr19:4607079-4607350	0.055739	±	0.0663347			chr8:105379566-105379986	0.0393596	±	0.0362591
chr2:3750828-3751927	0.0557381	±	0.0560007			chrX:70150675-70151002	0.0393553	±	0.0354171
chr3:62355315-62355534	0.0557277	±	0.0491408			chr10:124578126-124578443	0.0393533	±	0.0395281
chr2:203036051-203036296	0.0557201	±	0.0402359			chr7:63560419-63561064	0.0393511	±	0.0363778
chr5:158531375-158531648	0.0557044	±	0.0509806			chr11:26353537-26353812	0.0393495	±	0.0309917
chr7:57472316-57472797	0.0557018	±	0.0680139			chr1:32054341-32054843	0.0393426	±	0.0343253
chr13:113656116-113656379	0.0556927	±	0.0506404			chr20:37230523-37230742	0.03934	±	0.0391523
chr13:113540350-113540558	0.0556873	±	0.0463955			chrX:19905027-19906557	0.0393395	±	0.0410477
chr10:102322555-102322759	0.0556812	±	0.0454233			chr17:55962573-55963229	0.0393338	±	0.0480865
chr19:52956656-52957245	0.0556731	±	0.0511571			chr12:52214179-52216138	0.0393234	±	0.0530908
chr2:139537692-139538650	0.0556638	±	0.0484498			chr9:136150031-136151365	0.0393146	±	0.0364852
chr8:110987857-110988072	0.0556561	±	0.0508258			chr16:30572693-30573037	0.039311	±	0.0353259
chr22:20103648-20103923	0.0556551	±	0.0722777			chr17:29994-31868	0.0393074	±	0.0423505
chr3:195488595-195489381	0.0556428	±	0.0689419			chr1:26551517-26552194	0.039307	±	0.0596094
chr17:79859808-79860963	0.0556306	±	0.057439			chrX:129066633-129067227	0.0392843	±	0.0461003
chr1:68517254-68517474	0.0556131	±	0.0427745			chr2:139660186-139660395	0.0392802	±	0.0358714
chr1:205312493-205313576	0.0556086	±	0.0603268			chr17:80545433-80545658	0.0392795	±	0.0474179
chr7:149389654-149389976	0.0556021	±	0.0442497			chr3:193587352-193587889	0.0392789	±	0.0762868
chr11:72532612-72533774	0.0555808	±	0.0764573			chrX:100645780-100646107	0.0392731	±	0.0452068
chr7:156810572-156814593	0.055577	±	0.0589605			chr1:27683277-27683590	0.0392727	±	0.0407641
chr16:56696892-56697293	0.0555453	±	0.0541566			chr20:590222-591222	0.0392544	±	0.0388735
chr6:96463869-96464136	0.0555409	±	0.0466083			chrX:110924384-110925275	0.0392455	±	0.047901
chr20:22557517-22559240	0.055533	±	0.0588596			chr16:28757959-28758800	0.0392303	±	0.040377
chr2:74357574-74358014	0.0555313	±	0.0643997			chr1:143467293-143467675	0.0392302	±	0.0448739
chr22:50496441-50497393	0.0555084	±	0.0711011			chr9:140033235-140034176	0.0392265	±	0.0319414
chr16:31342452-31343140	0.0554954	±	0.0639963			chr4:7511868-7512428	0.039224	±	0.032734
chr11:69933919-69934209	0.0554684	±	0.0671227			chr20:42788216-42789168	0.0392221	±	0.0557535
chr13:100620241-100624348	0.055453	±	0.0538035			chr5:140580723-140581625	0.0392196	±	0.0599837
chr19:48248729-48249110	0.0554333	±	0.0534577			chr11:7272757-7274235	0.0392178	±	0.0337194
chr16:2569559-2571071	0.0554232	±	0.0532911			chr1:209848443-209849428	0.0392137	±	0.0326236
chr19:44324436-44325009	0.0554208	±	0.0480012			chr17:30845903-30846702	0.0392104	±	0.027972
chr16:1244669-1245067	0.0554143	±	0.0606196			chr14:106854805-106855153	0.0392093	±	0.0296073
chr7:6793645-6793978	0.0553858	±	0.0574511			chr12:50349079-50349525	0.0392088	±	0.0387627
chr19:55992577-55996916	0.0553784	±	0.0518615			chr16:32321272-32322237	0.0391995	±	0.0540405
chr16:3550108-3550346	0.055358	±	0.057387			chr6:166218333-166218876	0.039196	±	0.0452203
chr14:29234889-29235908	0.0553563	±	0.0523786			chr14:21191657-21191860	0.0391744	±	0.0385131
chr11:2406711-2406927	0.0553558	±	0.0444664			chr17:80708192-80708528	0.0391591	±	0.0373868
chr10:101089010-101090655	0.0553551	±	0.0514661			chr10:51912613-51912935	0.0391376	±	0.0385679
chr11:65359292-65360328	0.0553504	±	0.0707691			chr17:80329066-80330208	0.039134	±	0.0380613
chr6:137816474-137817223	0.0553203	±	0.061429			chr9:139014621-139014848	0.0391333	±	0.0460814
chr5:176827081-176827754	0.0553192	±	0.0357576			chr19:54485303-54486322	0.0391182	±	0.0363406
chr17:38935799-38936093	0.0553151	±	0.0599387			chr16:1139732-1139937	0.0391181	±	0.0380133
chr2:1595402-1596020	0.0553102	±	0.0575654			chr19:45885786-45885999	0.0391168	±	0.0525709
chr9:140042285-140043008	0.0552612	±	0.0690765			chr5:140502890-140503804	0.039105	±	0.0405969
chr22:29075100-29076219	0.0552296	±	0.0538433			chr16:32822901-32823585	0.039104	±	0.0377439
chr10:102321832-102322395	0.0552293	±	0.0530393			chr2:71205563-71206529	0.0390876	±	0.0387036
chr9:38487602-38488284	0.0552192	±	0.054149			chrX:136629544-136630303	0.039085	±	0.0451308
chrX:153046341-153046768	0.0552039	±	0.055442			chr3:9642387-9642695	0.0390731	±	0.0315648
chr19:36523391-36523887	0.0551973	±	0.0658224			chr19:35329723-35330181	0.0390683	±	0.0414889
chr1:27961559-27961810	0.0551963	±	0.03763			chr7:56183577-56184165	0.0390493	±	0.031548
chr2:150186463-150187492	0.055184	±	0.0377266			chr1:50513644-50514320	0.0390471	±	0.0315734
chr3:27674209-27674639	0.0551717	±	0.0626859			chrX:136632076-136633319	0.0390366	±	0.0352456
chr16:49732348-49732712	0.0551485	±	0.0511811			chr10:109674196-109674964	0.0390328	±	0.0289472
chr5:155107504-155108934	0.0551478	±	0.0521061			chr5:87973951-87974294	0.0390311	±	0.0499526
chr12:50426552-50426918	0.0551433	±	0.0389462			chr9:35675648-35676375	0.039029	±	0.0471574
chr22:31218226-31218893	0.0551264	±	0.0434738			chr17:55939088-55939591	0.0390245	±	0.0380052
chr8:65499748-65500145	0.0551245	±	0.0546978			chr2:241496576-241497600	0.0390209	±	0.0312044
chr17:7254622-7255808	0.0551115	±	0.0504758			chr10:76803360-76803857	0.0390117	±	0.0332815
chr10:23462224-23463889	0.0551109	±	0.0548181			chr20:61915934-61916290	0.039009	±	0.0338303
chr2:219738081-219738788	0.0551044	±	0.0486539			chrX:123093923-123094582	0.0390066	±	0.0343147
chr4:107146-107898	0.0551043	±	0.0612805			chr10:102807774-102808271	0.0389953	±	0.0606614
chr20:44452576-44453162	0.0551021	±	0.0680405			chr14:97499605-97500176	0.0389896	±	0.0580426
chr4:190731646-190732197	0.055092	±	0.0516144			chr21:47580492-47582065	0.0389892	±	0.0519094
chr2:150176813-150177219	0.0550545	±	0.0611359			chr22:47027366-47027910	0.0389813	±	0.0508313
chr2:134023947-134024467	0.0550481	±	0.0359978			chrX:138285888-138287622	0.0389764	±	0.0520848
chr19:518847-519905	0.0550369	±	0.0582859			chr11:67770426-67771629	0.0389531	±	0.0587121
chr1:50884228-50891471	0.0550363	±	0.0577945			chr11:43568921-43569854	0.0389531	±	0.0333669
chr20:61147457-61147787	0.0550281	±	0.0597369			chr11:27740644-27741236	0.0389509	±	0.0369119
chr18:77547965-77549038	0.055027	±	0.0377775			chr21:41516237-41516472	0.0389429	±	0.044662
chr1:88928283-88928760	0.0550256	±	0.048693			chr22:46518454-46518729	0.0389387	±	0.0885992
chr12:54354529-54355491	0.0550019	±	0.0538725			chr22:48605157-48605507	0.0389322	±	0.056195
chr20:45279781-45280169	0.0549714	±	0.051766			chr2:7172296-7172512	0.0389308	±	0.0449981
chr7:27219309-27219750	0.0549669	±	0.0586502			chr8:1350139-1350577	0.0389293	±	0.0435422
chr2:121499228-121499578	0.0549573	±	0.0588471			chr4:41867385-41867586	0.038927	±	0.044366
chr5:140202573-140203610	0.0549492	±	0.0417089			chr1:31280121-31280512	0.0389267	±	0.045923
chr2:96781406-96782971	0.0549427	±	0.0567609			chr8:2480425-2480920	0.0389046	±	0.0401433
chr16:29796361-29796757	0.0549354	±	0.0479518			chr19:5822284-5822532	0.0389016	±	0.0529062
chr8:144371446-144372076	0.0549284	±	0.0619964			chr22:51043832-51044141	0.0388937	±	0.0359195
chr13:107145408-107145787	0.0549189	±	0.0599716			chr14:38091469-38092176	0.0388868	±	0.0321816
chr19:54401704-54402472	0.0549171	±	0.055523			chr1:6187743-6188235	0.0388856	±	0.0346846
chr7:56183577-56184165	0.0549017	±	0.0441103			chr5:140589744-140590657	0.0388842	±	0.040663
chr5:179059337-179059700	0.0548953	±	0.0743878			chr16:3079536-3079954	0.0388823	±	0.0387564
chr19:40995880-40996119	0.054892	±	0.0574944			chr12:132638946-132639152	0.0388742	±	0.0345766
chr1:226270723-226271841	0.0548829	±	0.0554135			chr22:28010273-28010599	0.0388695	±	0.029312
chr12:111474953-111475242	0.0548759	±	0.0773399			chr1:236849472-236850323	0.038857	±	0.0330206
chr11:64405451-64406006	0.0548637	±	0.0733504			chr1:41303355-41304436	0.0388565	±	0.0332484
chr19:709129-709990	0.0548632	±	0.0588435			chr3:197840490-197840783	0.0388483	±	0.0341447
chr2:233323380-233323936	0.0548612	±	0.0626104			chr1:182921819-182922644	0.0388435	±	0.040746
chr7:157550547-157551025	0.0548318	±	0.0535693			chr1:203044722-203045390	0.0388389	±	0.0554084
chr16:89267823-89268087	0.0548275	±	0.04382			chr6:114181451-114181687	0.0388387	±	0.0554953
chr12:127940451-127940907	0.054818	±	0.0481921			chr6:158937285-158937491	0.0388311	±	0.0263628
chr19:54445231-54445745	0.0547912	±	0.0444099			chr7:105223524-105223850	0.0388296	±	0.0361844
chr10:42971195-42971834	0.0547755	±	0.0391301			chr6:10381558-10382354	0.0388155	±	0.0434852
chr1:4771652-4772545	0.0547471	±	0.0703123			chr1:1897581-1897786	0.0388124	±	0.0338487
chr2:172951289-172952159	0.0547416	±	0.0500528			chr18:35065039-35065548	0.0388094	±	0.0406217
chr1:32054341-32054843	0.0547373	±	0.0494127			chr1:230415342-230415689	0.0387863	±	0.047875
chr7:105223524-105223850	0.0547338	±	0.0653771			chr5:42924214-42924670	0.0387804	±	0.0529323
chr1:1897581-1897786	0.054713	±	0.0492138			chrX:49022407-49023072	0.0387668	±	0.0433933
chr3:49236567-49237328	0.0547071	±	0.053064			chr16:67233032-67233862	0.038752	±	0.0365174
chr3:13974400-13974867	0.0546713	±	0.0409342			chrX:71350941-71352137	0.0387452	±	0.0443905
chr19:41882507-41882773	0.0546703	±	0.0475841			chr22:50448567-50449521	0.0387394	±	0.0496643
chr6:146864481-146865426	0.0546517	±	0.0520096			chr4:66535193-66535620	0.0387382	±	0.0306349
chr16:84401957-84402497	0.0546514	±	0.0559659			chr13:97646394-97646737	0.0387353	±	0.0500884
chr2:177036254-177037213	0.0546259	±	0.0609908			chrX:13956150-13957061	0.0387338	±	0.0333619
chr10:127462230-127462987	0.0546178	±	0.067055			chr15:91427540-91427905	0.0387292	±	0.0279674
chr16:3238805-3239492	0.05461	±	0.0606997			chrX:113818519-113819453	0.0387285	±	0.0392971
chr19:50762342-50762552	0.054591	±	0.0994407			chrX:69674799-69675305	0.0387068	±	0.0315318
chr7:62528466-62528971	0.0545839	±	0.0561592			chr2:102803672-102804556	0.0386961	±	0.0597328
chr1:29138501-29139348	0.0545832	±	0.0509026			chr13:20875518-20876214	0.0386903	±	0.0298515
chr2:231854997-231855957	0.0545799	±	0.0455146			chrX:37430706-37431784	0.0386834	±	0.0327467
chr6:70992040-70992912	0.0545702	±	0.0485343			chr1:17746200-17746547	0.0386798	±	0.0413602
chr1:161171809-161172256	0.0545634	±	0.055287			chr11:71524539-71524853	0.0386747	±	0.0473868
chr11:126286451-126286870	0.0545585	±	0.0427948			chrX:68348399-68348775	0.0386695	±	0.0327136
chr19:46417528-46417745	0.0545568	±	0.0596163			chr1:4771652-4772545	0.0386633	±	0.0374845
chr12:58290232-58290466	0.0545478	±	0.0417847			chr19:19383703-19384283	0.0386596	±	0.0375639
chr15:31621655-31621893	0.0545365	±	0.0574727			chr18:77658912-77660000	0.038657	±	0.0403683
chr22:24890412-24891453	0.0545282	±	0.0604957			chr1:154474107-154475699	0.0386563	±	0.0333522
chr19:58715220-58716033	0.0545273	±	0.0450851			chr19:709129-709990	0.0386535	±	0.0453548
chr17:36717727-36718593	0.0545153	±	0.0480846			chr12:131303093-131303836	0.0386498	±	0.0450434
chr6:29818085-29818341	0.0545141	±	0.0572055			chrX:134232431-134233126	0.0386216	±	0.0373046
chr16:1429050-1430104	0.0545129	±	0.0739258			chr1:111323223-111323433	0.0386187	±	0.0258822
chr6:154360586-154361008	0.054509	±	0.0428494			chr3:147138916-147139564	0.0385953	±	0.0554106
chr1:207082693-207083202	0.0544977	±	0.0372011			chr11:61544727-61545563	0.0385925	±	0.0424059
chr2:218843460-218843742	0.0544858	±	0.0684851			chr5:150325904-150326194	0.0385918	±	0.0596852
chr6:30038881-30039477	0.0544848	±	0.0505381			chr2:628909-629190	0.0385828	±	0.0449252
chr17:38599270-38599524	0.0544488	±	0.0497476			chr20:982652-983252	0.0385811	±	0.0360182
chr1:166853253-166853790	0.054414	±	0.0514036			chr19:12958152-12958891	0.0385664	±	0.0540885
chr2:234847647-234847857	0.0544076	±	0.0434667			chr16:55866647-55866998	0.0385474	±	0.0416693
chr7:75779628-75780022	0.0544073	±	0.0422606			chrX:133930787-133931355	0.0385349	±	0.0330909
chr10:51912613-51912935	0.0543795	±	0.0462848			chrX:48455942-48456594	0.0385343	±	0.0383084
chr10:119311204-119312104	0.054379	±	0.0562251			chr5:179636009-179636444	0.0385274	±	0.0454293
chr17:56401728-56402343	0.0543635	±	0.0449154			chr19:14516726-14517464	0.0385228	±	0.0534995
chr3:61550346-61550577	0.0543615	±	0.0672603			chr5:43037259-43037520	0.0385172	±	0.0796985
chr17:19883325-19883610	0.0543569	±	0.0850322			chr11:6591960-6592795	0.0385127	±	0.0261213
chr17:34838512-34839163	0.0543492	±	0.0585068			chr17:79380359-79380723	0.0385061	±	0.0420486
chr2:119616133-119616826	0.0543351	±	0.0546814			chr16:32095662-32097333	0.0384992	±	0.0351887
chr22:39953450-39954668	0.054309	±	0.0470552			chr10:45922831-45923375	0.0384977	±	0.0498082
chr22:41633520-41634842	0.0543046	±	0.0861997			chr1:1181756-1182470	0.0384958	±	0.0335849
chr11:13984066-13986349	0.0543043	±	0.0543516			chr1:200010625-200010832	0.0384939	±	0.0290257
chr1:230468504-230468850	0.0543031	±	0.0702947			chr2:241562469-241562910	0.0384874	±	0.0308951
chr10:31073835-31074433	0.0542759	±	0.0509279			chr2:105275588-105275940	0.0384849	±	0.0429268
chr1:2466934-2467212	0.0542733	±	0.0452765			chr8:67454545-67454991	0.0384747	±	0.0363676
chr9:139947906-139948937	0.0542696	±	0.0549844			chr2:72079362-72079610	0.0384616	±	0.0388861
chr1:38227079-38227741	0.0542627	±	0.0500058			chr21:44985071-44985474	0.0384611	±	0.0377041
chr9:131965037-131965636	0.0542543	±	0.0566739			chrX:16964603-16965472	0.0384452	±	0.032234
chr2:223176493-223177515	0.054244	±	0.0523772			chr22:19746924-19747141	0.0384308	±	0.0332824
chr18:43608140-43608510	0.0542387	±	0.049569			chr20:62119198-62120620	0.0384294	±	0.0425669
chr5:140174573-140174888	0.0542387	±	0.0500622			chrX:46404634-46405165	0.0384204	±	0.0496036
chr6:34024201-34024457	0.0542101	±	0.0636811			chr15:71507368-71507696	0.038418	±	0.0516825
chr7:54614052-54614797	0.054197	±	0.0526424			chr5:176829339-176829756	0.0384179	±	0.0363877
chr2:237080188-237080432	0.0541954	±	0.0503629			chr7:72847933-72850032	0.0384138	±	0.0449743
chr19:17649987-17651384	0.0541856	±	0.0623792			chrX:63614957-63615423	0.0384086	±	0.0255436
chr1:75601998-75602878	0.0541842	±	0.0455594			chr6:100897080-100897621	0.0384013	±	0.0271254
[truncated: 23,666 more rows]
