# Supplementary material for: Within-pair differences of DNA methylation levels between monozygotic twins are different between male and female pairs
Source: BMC Med Genomics. 2016 Aug 26;9(1):55. doi: 10.1186/s12920-016-0217-2 (PMC5000519; doi:10.1186/s12920-016-0217-2)
Supplement: Additional file 4: Table S2. — Results of statistical test comparing within-pair difference of methylation levels (WPDMs) between older male and female twin pairs. WPDMs in the male pairs were higher in 11027 CpG islands (10975 were autosomal and 52 were X chromosome), whereas those in female pairs were higher in the other 434 islands (51 were autosomal and 383 were X chromosome). (XLSX 1758 kb) [file 12920_2016_217_MOESM4_ESM.xlsx]

## Sheet: Supplemental Table
Table S2. Results of statistical test comparing within-pair difference of methylation levels (WPDMs) between older male and female twin pairs
CpG Island	P (student's t test)	corrected P （Bonferroni）	Mean of differences of WPDMs between male and female pairs (male - female)
chr1:10003165-10003585	0.000305022	7.82779	0.00756167
chr1:1002663-1005318	0.00559297	143.532	0.0643602
chr1:100315420-100316009	0.434887	11160.5	0.000791023
chr1:100435297-100436070	0.000966229	24.7963	0.00838956
chr1:100503482-100504404	0.000746199	19.1497	0.00786077
chr1:10057121-10058108	0.303888	7798.67	0.00223195
chr1:100598130-100598754	0.0574373	1474.01	0.00285129
chr1:100678766-100679098	0.11786	3024.64	0.0145992
chr1:100731632-100731999	0.00117699	30.205	0.00533647
chr1:100817709-100818899	0.00112486	28.8673	0.00704305
chr1:10092532-10093404	0.00299402	76.8355	0.00627388
chr1:101004471-101005885	0.00358252	91.9382	0.015551
chr1:1011509-1013402	0.154243	3958.34	0.0127308
chr1:101360588-101360832	0.0444457	1140.61	0.00276226
chr1:101361549-101361808	0.309065	7931.54	0.00173873
chr1:101491317-101491680	0.000409213	10.5016	0.00600159
chr1:1016863-1017439	0.853777	21910.5	0.000389451
chr1:101701785-101702068	0.721264	18509.8	0.000940531
chr1:101702445-101702745	0.0323525	830.263	0.00334716
chr1:1018099-1018390	0.759602	19493.7	0.000494771
chr1:1019818-1020026	0.00512293	131.47	0.00563256
chr1:1023143-1023347	0.0482072	1237.14	0.00245615
chr1:1024075-1024614	0.597761	15340.4	-0.00106865
chr1:1026377-1026625	0.798757	20498.5	-0.000518031
chr1:10270015-10271306	0.14596	3745.76	-0.00173121
chr1:1027509-1027730	0.854471	21928.3	-0.000243414
chr1:10386183-10386390	0.724996	18605.6	0.000470269
chr1:104068487-104068913	0.00129161	33.1465	0.00857906
chr1:10458548-10459997	0.0307913	790.198	0.00348186
chr1:1046044-1046340	0.364976	9366.38	-0.00231413
chr1:10490200-10491072	0.0441541	1133.13	0.00324885
chr1:1050515-1050830	0.773398	19847.7	-0.0016086
chr1:1051178-1052445	0.0018221	46.7606	0.00439873
chr1:10532177-10532800	0.000182678	4.68806	0.00546453
chr1:10534918-10535172	0.119648	3070.53	0.00199927
chr1:106623393-106623854	0.472317	12121.1	0.0087264
chr1:10698299-10698910	0.0375515	963.683	0.0213797
chr1:10699394-10700098	0.454184	11655.7	-0.00124144
chr1:10707810-10708140	0.759186	19483	-0.000463704
chr1:10713838-10714203	0.0579088	1486.11	0.0072857
chr1:10714401-10714708	0.452671	11616.9	-0.00155025
chr1:10719867-10720581	0.520734	13363.6	-0.00126897
chr1:1072369-1072847	0.000894189	22.9476	0.00341778
chr1:10725187-10725617	0.182582	4685.59	0.00188281
chr1:10753773-10754176	0.254049	6519.65	0.00138131
chr1:10755226-10755521	0.0199666	512.403	0.00581054
chr1:10757891-10758252	0.955818	24529.2	-9.25338e-05
chr1:107599205-107600410	0.107449	2757.46	0.00192666
chr1:10764449-10764925	0.931277	23899.3	0.000827086
chr1:107682889-107684463	0.00141863	36.4062	0.00646022
chr1:108023232-108023442	0.737278	18920.8	0.0050753
chr1:108507251-108507841	0.00080894	20.7598	0.0127774
chr1:10853894-10856964	0.0138731	356.025	0.00548616
chr1:108742400-108743201	0.0432722	1110.49	0.00510719
chr1:10895895-10896117	0.18334	4705.06	0.0105426
chr1:109102538-109103212	0.00029458	7.55982	0.00520583
chr1:109203593-109204378	0.0221604	568.701	0.010601
chr1:109234788-109235161	0.00342351	87.8574	0.00428638
chr1:109289018-109289822	0.709868	18217.3	-0.000458696
chr1:1093211-1093476	0.799342	20513.5	0.00135807
chr1:109419544-109420038	0.0362551	930.414	0.00384021
chr1:109505681-109506214	0.329862	8465.25	0.00131915
chr1:109583855-109585032	0.203325	5217.94	0.00203616
chr1:109618579-109618832	0.781594	20058	-0.000454724
chr1:109633188-109633632	0.0178344	457.685	0.0037545
chr1:109642663-109643384	0.00189886	48.7304	0.00521252
chr1:109656095-109656611	0.000686152	17.6087	0.00810996
chr1:109756442-109757098	0.000884556	22.7004	0.00497561
chr1:109791945-109792723	0.0906833	2327.21	0.00463997
chr1:109801054-109801700	0.146829	3768.08	-0.00257291
chr1:1098043-1100584	0.0421733	1082.29	0.0144828
chr1:109825710-109826207	0.491245	12606.8	-0.00186794
chr1:109968648-109969570	0.000850953	21.838	0.00565842
chr1:110008962-110010124	0.000361895	9.2873	0.0311094
chr1:110026630-110026903	0.205502	5273.81	-0.00146641
chr1:110036545-110036943	0.000131285	3.36917	0.00844737
chr1:110051954-110052505	0.449286	11530	0.000856495
chr1:110091039-110091590	0.651989	16732	0.000576983
chr1:110162464-110162716	0.887502	22776	0.000228602
chr1:110185961-110186164	0.00602313	154.572	0.00823212
chr1:110198541-110199127	0.098616	2530.78	0.00261502
chr1:110210581-110210956	0.00245215	62.9295	0.0131399
chr1:110230238-110230614	0.745825	19140.1	0.00328813
chr1:110282351-110283306	0.567724	14569.5	0.00235511
chr1:110453143-110453889	0.0596394	1530.52	0.00523614
chr1:110527248-110528026	0.196309	5037.87	0.00198869
chr1:110577199-110577942	0.000689913	17.7052	0.00858503
chr1:110610265-110613303	5.51589e-05	1.41554	0.0249003
chr1:110626528-110627484	0.00157058	40.3057	0.0076915
chr1:110672810-110673339	0.000341037	8.75204	0.0426809
chr1:110692988-110694264	0.00278758	71.5376	0.0180844
chr1:11072319-11073245	0.566721	14543.8	0.000945584
chr1:110752256-110754794	0.257264	6602.16	-0.00227127
chr1:110765665-110766012	0.73987	18987.3	-0.000575453
chr1:110880394-110880624	5.64959e-05	1.44985	0.00512313
chr1:110880942-110882800	0.0115983	297.646	0.00404773
chr1:1109314-1110145	0.156174	4007.9	0.0292537
chr1:110949892-110950540	0.0468446	1202.17	0.00245533
chr1:111098066-111098362	0.455568	11691.2	0.00220986
chr1:111148983-111150186	0.000149396	3.83395	0.0113457
chr1:11119030-11120634	0.00960385	246.464	0.00422329
chr1:111216244-111217937	0.00339386	87.0967	0.00658934
chr1:111323223-111323433	0.243736	6255.01	-0.00699655
chr1:111505881-111507007	0.000700797	17.9846	0.00681848
chr1:1115574-1116006	0.604156	15504.4	0.00117383
chr1:11159387-11160136	0.0761575	1954.43	0.00189889
chr1:111682227-111683303	0.22422	5754.17	0.000583743
chr1:111746337-111747303	0.486403	12482.6	0.00115638
chr1:111813411-111813853	0.0097176	249.383	0.0242969
chr1:111889138-111889539	0.00163315	41.9116	0.015396
chr1:111991304-111992202	0.898795	23065.8	-0.000137308
chr1:112058184-112058590	0.0687808	1765.12	0.0222212
chr1:112162204-112162837	0.903177	23178.2	0.000106984
chr1:112281052-112283277	0.000623983	16.0133	0.00622757
chr1:112298041-112298992	0.0148005	379.826	0.00275319
chr1:112524468-112525385	0.053993	1385.62	0.00296875
chr1:112531559-112533773	0.0501289	1286.46	0.00627806
chr1:112938495-112939113	0.00461708	118.488	0.00707156
chr1:113008844-113009154	0.0271877	697.718	0.00316174
chr1:113044410-113044992	0.000664964	17.065	0.0173375
chr1:113050813-113052301	0.00072841	18.6932	0.0234072
chr1:113161591-113162571	0.000788039	20.2234	0.00675119
chr1:113217475-113218097	0.85911	22047.3	-0.000405559
chr1:11322258-11323036	0.000416907	10.6991	0.0061233
chr1:113249342-113250198	0.208377	5347.57	0.00192178
chr1:113256885-113258149	0.0608903	1562.63	0.00285121
chr1:113261468-113261765	0.789368	20257.5	0.00420288
chr1:113265573-113265787	0.0198574	509.602	0.0324587
chr1:1132827-1133218	0.927338	23798.3	-0.000170808
chr1:113286332-113287172	0.813923	20887.7	0.00167885
chr1:11333259-11333547	0.000471717	12.1057	0.009266
chr1:113392142-113392807	0.00168088	43.1365	0.0224211
chr1:113497986-113498206	0.0117131	300.592	0.0103107
chr1:113498366-113499312	0.00112659	28.9117	0.00657887
chr1:113615591-113616260	0.00469082	120.38	0.00470826
chr1:1136360-1137156	0.54482	13981.7	-0.000829918
chr1:113741473-113741745	0.442315	11351.1	0.00426533
chr1:113932580-113934070	0.00056875	14.5958	0.00665945
chr1:1141670-1142150	0.00907941	233.005	0.00756729
chr1:114301514-114302272	0.00041085	10.5437	0.0108805
chr1:114354373-114355300	0.00331078	84.9645	0.00351144
chr1:114447454-114448024	0.0788091	2022.48	0.00303552
chr1:114471965-114472899	0.000631586	16.2084	0.00748589
chr1:1145568-1145878	0.0605259	1553.28	0.00503299
chr1:1146708-1146914	0.00777802	199.607	0.00645389
chr1:114695136-114696672	0.956773	24553.7	-0.00015342
chr1:114696886-114697185	9.73036e-05	2.4971	0.0206644
chr1:1149055-1149524	0.0153081	392.853	0.0235006
chr1:115053060-115054264	0.327998	8417.41	0.00123729
chr1:115212239-115212985	0.073	1873.4	0.00265774
chr1:1152522-1153134	0.569996	14627.8	0.00267876
chr1:115323075-115323462	0.000167234	4.29172	0.00399581
chr1:1153784-1154419	0.288584	7405.94	0.00242821
chr1:11538669-11540342	0.0020556	52.7527	0.0123647
chr1:115397448-115397942	0.0645416	1656.33	0.02379
chr1:11561366-11562156	0.190428	4886.96	0.0123696
chr1:115631850-115632584	0.105317	2702.75	0.00328326
chr1:115880167-115881332	0.889448	22825.9	0.000659503
chr1:11589838-11590044	0.290171	7446.66	0.00276248
chr1:1159168-1159528	0.398782	10234	-0.00183794
chr1:11596382-11596622	0.346996	8904.95	-0.0034073
chr1:116184380-116185561	0.00612282	157.13	0.0103307
chr1:1161959-1162281	0.490281	12582.1	-0.000960791
chr1:1163502-1163895	0.854034	21917.1	0.000257537
chr1:116370810-116371303	0.000996251	25.5668	0.0235656
chr1:116380359-116382364	0.000167758	4.30518	0.030805
chr1:116518757-116519537	0.0266429	683.736	0.00296006
chr1:116694664-116694983	0.00460814	118.259	0.0041554
chr1:1167001-1168985	0.0254804	653.903	0.047961
chr1:116710157-116710546	0.628925	16140.1	0.00412249
chr1:116710837-116711260	0.00213109	54.69	0.00616319
chr1:116915291-116916813	0.0210303	539.701	0.00447348
chr1:116961182-116961542	0.000247131	6.34213	0.00362172
chr1:117077042-117077299	0.15798	4054.25	-0.00293326
chr1:11708767-11709277	0.332174	8524.57	0.00736847
chr1:11710459-11710788	0.00979955	251.486	0.00857603
chr1:117112960-117113883	0.590756	15160.6	0.00112896
chr1:11714217-11715304	0.137509	3528.88	0.00389921
chr1:117209824-117210621	0.00251351	64.5043	0.00680188
chr1:11724113-11724885	0.581413	14920.8	0.00036269
chr1:117284383-117284627	0.213484	5478.64	0.00176648
chr1:1173915-1174263	0.487905	12521.1	0.00615146
chr1:11740828-11741717	0.216543	5557.14	0.00171849
chr1:117452203-117453452	0.44073	11310.4	0.00222199
chr1:117487249-117487645	0.00995085	255.369	0.00646458
chr1:11750701-11752651	0.098494	2527.65	0.00492992
chr1:117602388-117603270	0.049901	1280.61	0.00288422
chr1:117664180-117665148	0.216901	5566.33	0.00419208
chr1:1177885-1178207	0.517477	13280	0.00223033
chr1:11779566-11780016	0.143623	3685.8	0.00236891
chr1:117909174-117910445	0.207831	5333.56	0.00156115
chr1:11795975-11796263	0.00481349	123.529	0.00365451
chr1:118147958-118149670	0.00167713	43.0402	0.00520209
chr1:1181756-1182470	0.436948	11213.4	0.00621341
chr1:11822139-11822363	0.000115346	2.96013	0.0301523
chr1:118471840-118472720	0.0687119	1763.35	0.0020129
chr1:11865462-11866566	0.0030589	78.5005	0.00499621
chr1:118727816-118728097	0.00444205	113.996	0.0123184
chr1:1189396-1190245	0.530996	13627	-0.000902052
chr1:11898393-11898732	0.998427	25622.6	1.37508e-05
chr1:1190522-1190799	0.0500408	1284.2	0.0034305
chr1:11919115-11919555	0.0985475	2529.02	0.00405084
chr1:119522385-119522638	0.000458075	11.7556	0.039823
chr1:119526782-119527192	0.000394985	10.1365	0.0389248
chr1:119529819-119530712	0.000122587	3.14595	0.032242
chr1:119531991-119532196	0.0290181	744.691	0.00978149
chr1:119535666-119535987	0.747823	19191.4	0.00268555
chr1:119543056-119543454	0.00150232	38.5539	0.0297942
chr1:119543821-119544339	5.78567e-05	1.48478	0.0318031
chr1:119549144-119551320	0.000164725	4.22735	0.0360256
chr1:119682874-119683411	4.40286e-05	1.12991	0.00311265
chr1:11985643-11986634	0.862032	22122.3	0.000905287
chr1:119870226-119870535	0.000366254	9.39917	0.0229793
chr1:11994694-11994969	0.0692704	1777.69	0.00221901
chr1:120165302-120166626	0.0441807	1133.81	-0.00247352
chr1:120190377-120191251	0.0117602	301.802	0.00866691
chr1:120254844-120255499	0.134509	3451.89	0.00258649
chr1:1203166-1203597	0.397329	10196.6	-0.00170795
chr1:120395809-120396075	0.28094	7209.76	0.00432144
chr1:12040113-12040793	0.0381298	978.524	0.0033258
chr1:120439013-120439220	0.013279	340.78	0.0311656
chr1:120611348-120612440	0.54784	14059.2	0.00092913
chr1:12079251-12079903	0.0587685	1508.18	0.00350647
chr1:120835961-120839391	0.00364484	93.5376	0.00535752
chr1:1208515-1209942	0.0123029	315.729	0.00536724
chr1:120925178-120926081	0.000418341	10.7359	0.00806854
chr1:121137784-121139057	0.613371	15740.9	0.00284797
chr1:12123488-12124148	0.000746093	19.147	0.0164918
chr1:121260857-121261525	0.0141641	363.493	0.0114218
chr1:12226876-12227712	0.000326282	8.37338	0.00308731
chr1:12251777-12251985	0.0120799	310.006	-0.00732639
chr1:1228780-1230163	0.277	7108.64	0.00747658
chr1:12289954-12290585	0.0326838	838.764	0.00182488
chr1:1242400-1245185	0.00344207	88.3338	0.00758449
chr1:1247918-1248493	0.523713	13440.1	0.00196124
chr1:1254322-1254548	0.818939	21016.4	0.000486666
chr1:1259643-1260635	0.319118	8189.53	0.00176411
chr1:12600347-12600556	0.247336	6347.39	0.012744
chr1:1262665-1263420	0.265966	6825.48	-0.00274432
chr1:1265206-1265429	0.884539	22699.9	0.000724702
chr1:12655926-12656248	0.00276548	70.9706	0.0321925
chr1:1267085-1267286	0.0889449	2282.59	0.00969476
chr1:1267435-1268986	0.0717072	1840.22	0.00788035
chr1:12676983-12678642	0.00100616	25.8212	0.00501014
chr1:1271425-1272074	0.562977	14447.7	0.00189434
chr1:1272377-1272634	0.607567	15592	0.00077535
chr1:1283933-1285345	0.0190784	489.609	0.00505188
chr1:1289707-1291126	0.00139923	35.9085	0.0403492
chr1:1309140-1311039	0.000267	6.85203	0.0427805
chr1:1322644-1322924	0.406825	10440.4	0.000964056
chr1:1334071-1335602	0.0252	646.707	0.00241982
chr1:1342004-1342952	0.738097	18941.8	0.000667186
chr1:1355159-1356000	0.978011	25098.7	0.000187266
chr1:1361560-1361787	0.922643	23677.8	-0.000522056
chr1:1370767-1371449	0.000263072	6.75122	0.0178974
chr1:1374461-1375584	0.357528	9175.24	0.0056778
chr1:13839505-13840613	4.65696e-05	1.19512	0.0205125
chr1:13881410-13881612	0.52548	13485.4	0.00241378
chr1:13909606-13909842	0.211806	5435.58	-0.0192208
chr1:13910137-13910868	0.00652433	167.434	0.00972864
chr1:1396085-1396338	0.0188118	482.768	0.0144916
chr1:14026481-14027200	0.122439	3142.14	0.00105767
chr1:1406844-1407821	0.117397	3012.77	0.00134528
chr1:14075267-14076458	0.000189887	4.87307	0.0089872
chr1:1417285-1417753	0.0466496	1197.17	0.00309423
chr1:1420226-1420684	0.567544	14564.9	0.00209594
chr1:14219350-14219737	0.0784187	2012.46	0.00847385
chr1:142618751-142619238	0.429917	11033	0.00572424
chr1:143270158-143270509	0.638191	16377.9	0.00337785
chr1:143467293-143467675	0.074126	1902.3	0.0237494
chr1:143663818-143664138	0.864414	22183.5	-0.00128816
chr1:143743395-143744949	0.946037	24278.1	-0.000137009
chr1:143912736-143916156	0.000689697	17.6997	0.00776966
chr1:144339720-144341289	0.406495	10431.9	-0.00150012
chr1:144519969-144521503	0.0005595	14.3584	0.0101503
chr1:144533703-144534030	0.0290262	744.898	0.0106309
chr1:144593334-144594233	0.6759	17345.6	-0.00100177
chr1:1446878-1448205	0.423593	10870.7	-0.000841242
chr1:144931339-144932626	0.0229575	589.157	0.00208372
chr1:145039740-145040180	0.251566	6455.93	0.00245721
chr1:145075483-145075845	0.187152	4802.88	0.0106743
chr1:145096393-145096784	0.377058	9676.45	0.00190289
chr1:145139472-145139944	0.0633813	1626.56	0.00745699
chr1:145208944-145210075	0.0217108	557.165	0.00709051
chr1:145382416-145382740	0.833219	21382.9	0.00155126
chr1:145385289-145385537	0.666998	17117.2	0.00323347
chr1:145415411-145415708	0.423145	10859.2	0.00492691
chr1:145470241-145470673	0.00726192	186.363	0.0047163
chr1:145472980-145474702	0.0268267	688.455	0.00257547
chr1:145477022-145477479	0.769956	19759.4	0.000178213
chr1:145507588-145507931	0.959559	24625.2	0.00050123
chr1:145516038-145516637	0.0399495	1025.22	0.00159623
chr1:1455302-1455892	0.201456	5169.97	-0.00260829
chr1:145575130-145576219	0.0153921	395.009	0.0048563
chr1:145589135-145589535	0.0186644	478.986	0.0066993
chr1:145610679-145611143	0.000134014	3.4392	0.00583406
chr1:145611270-145611519	0.00601456	154.352	0.0105018
chr1:1456829-1457074	0.668048	17144.1	0.000428857
chr1:145713966-145714203	0.252778	6487.04	0.0293685
chr1:1457954-1459029	0.549569	14103.6	0.00161843
chr1:145826491-145827224	0.00128896	33.0785	0.00665863
chr1:1464508-1464806	0.393416	10096.2	-0.00309559
chr1:146522288-146522555	0.543652	13951.7	0.00155087
chr1:146543987-146544439	0.181642	4661.48	0.0220967
chr1:146549850-146550075	0.506202	12990.7	0.00427215
chr1:146550290-146551260	0.842043	21609.4	-0.0011728
chr1:146551476-146551764	0.0966482	2480.28	0.0090559
chr1:146552328-146552577	0.0482344	1237.84	0.0148684
chr1:146556312-146556676	0.876313	22488.8	-0.000399878
chr1:146643470-146644501	0.00391097	100.367	0.00632962
chr1:146649622-146649852	0.342082	8778.86	0.0196122
chr1:146714089-146715278	0.00173122	44.4282	0.00519233
chr1:1470604-1471450	0.0944481	2423.82	0.00698265
chr1:147071249-147071875	0.0222327	570.557	0.00407903
chr1:147141842-147142918	0.00325998	83.6608	0.00341814
chr1:1473107-1473342	0.961589	24677.3	8.07956e-05
chr1:147380138-147380482	0.527396	13534.6	0.00099913
chr1:147400354-147401087	0.00589794	151.359	0.00617067
chr1:1474962-1475220	0.0433868	1113.43	0.019754
chr1:1476093-1476669	0.946607	24292.8	-0.000610427
chr1:147718156-147718915	0.027582	707.838	0.018192
chr1:147737015-147737303	0.981404	25185.8	0.000191421
chr1:147752859-147753165	0.000344855	8.85001	0.0159269
chr1:147775221-147775584	0.00249951	64.145	0.0108537
chr1:147782066-147782473	0.00838179	215.102	0.0371553
chr1:147789652-147790094	0.0589358	1512.47	0.0102296
chr1:147806900-147807170	0.00128828	33.061	0.0177585
chr1:147826167-147826388	0.0052206	133.976	0.0415312
chr1:147993810-147994130	4.20529e-05	1.0792	0.0471184
chr1:147999931-148000778	0.00759105	194.809	0.0101239
chr1:148176288-148176727	0.831374	21335.6	0.00144564
chr1:148241109-148241449	0.000104797	2.6894	0.0296834
chr1:148244589-148244861	0.378884	9723.3	0.00395591
chr1:148247245-148248092	0.00262016	67.2413	0.0138491
chr1:148555640-148556626	0.00112087	28.7649	0.00560201
chr1:148760451-148761299	0.867517	22263.1	0.0012753
chr1:148853996-148855761	0.507605	13026.7	0.00436368
chr1:148864531-148865184	0.468198	12015.4	0.00262587
chr1:148901724-148903203	0.00121835	31.2664	0.0331009
chr1:148903433-148903658	0.252947	6491.38	0.00178515
chr1:1489532-1489794	0.411864	10569.7	0.00238969
chr1:149137542-149138399	0.48956	12563.6	-0.00455978
chr1:149146208-149146697	0.487466	12509.8	0.00842164
chr1:149148145-149148374	0.123058	3158.03	0.0360601
chr1:149149250-149149505	0.0121662	312.221	0.0420123
chr1:149156106-149156671	0.0186693	479.11	0.0387489
chr1:149162389-149162615	0.284976	7313.33	0.0294052
chr1:149224358-149224642	0.000282957	7.26153	0.0184244
chr1:149230771-149231197	0.00148853	38.2002	0.0766025
chr1:14924610-14925993	0.000514619	13.2067	0.0249187
chr1:149261001-149261249	0.259939	6670.82	-0.00170427
chr1:149286812-149287773	0.000704655	18.0836	0.0822366
chr1:149332993-149333389	0.848989	21787.6	0.000939174
chr1:149379198-149380059	0.000854109	21.919	0.00858898
chr1:149398825-149399250	0.689834	17703.2	0.00469595
chr1:149399898-149400518	0.00255126	65.473	0.0186492
chr1:149514271-149514592	0.000401279	10.298	0.0277914
chr1:149575948-149577505	0.930091	23868.9	0.000179232
chr1:149671991-149673412	0.179609	4609.3	0.0162351
chr1:1496761-1496986	0.770102	19763.1	0.000670558
chr1:149718542-149718918	0.327999	8417.43	0.00395399
chr1:149719314-149719640	0.516016	13242.5	0.00475652
chr1:149764128-149764989	0.00349623	89.7238	0.00756171
chr1:149784592-149785212	0.00396339	101.713	0.0205199
chr1:149811754-149815044	0.0887381	2277.29	0.00452911
chr1:149821901-149825191	0.0737316	1892.17	0.0051836
chr1:149857769-149859470	0.00104159	26.7304	0.00403469
chr1:149871079-149871946	0.00177458	45.5411	0.0168611
chr1:149899625-149899893	0.170973	4387.68	0.00184509
chr1:149982153-149982860	0.117193	3007.52	0.0028446
chr1:150039324-150039815	0.373859	9594.33	0.00199252
chr1:150121695-150123078	3.70382e-05	0.950512	0.010251
chr1:150185902-150186106	0.0938018	2407.24	0.0035332
chr1:150206971-150207842	0.0490365	1258.42	0.00397144
chr1:150241047-150241654	0.00214098	54.9439	0.00316868
chr1:150254365-150254637	0.192704	4945.36	0.00215445
chr1:150266476-150266689	0.000745906	19.1422	0.00733777
chr1:150293835-150294140	0.643969	16526.2	0.00112067
chr1:150336831-150337289	0.00187816	48.1993	0.0048713
chr1:150521349-150522368	0.00119243	30.6013	0.0130236
chr1:150529655-150529904	0.913959	23454.9	0.000139214
chr1:150534075-150534301	0.000208507	5.35091	0.00810018
chr1:150551328-150552353	0.00561298	144.046	0.00688893
chr1:150601710-150602201	3.81209e-05	0.978297	0.0130391
chr1:150848994-150849265	0.83786	21502	-0.000264283
chr1:150898619-150898839	0.00451136	115.775	0.00528614
chr1:150946496-150947950	0.034654	889.325	0.00510583
chr1:1509482-1510747	0.0133523	342.659	0.00343003
chr1:150980735-150981092	0.0651514	1671.98	0.0019654
chr1:151020162-151020627	0.0429187	1101.42	0.00311926
chr1:151031767-151032352	0.21866	5611.48	-0.00230014
chr1:151042870-151043537	0.00296453	76.0788	0.00478735
chr1:151103685-151106100	0.0811158	2081.67	0.034995
chr1:151118049-151119373	0.0027898	71.5945	0.00738947
chr1:151170847-151171532	0.0181314	465.306	0.00275413
chr1:151253658-151255769	0.00101317	26.001	0.00803847
chr1:15127583-15127869	0.235101	6033.4	0.00852718
chr1:151300522-151300724	0.00148933	38.2206	0.0387709
chr1:151319326-151319545	0.126462	3245.39	0.0026397
chr1:151372014-151372582	0.0211265	542.171	0.00468837
chr1:151431540-151432032	0.370574	9510.05	0.000884539
chr1:151445871-151446142	0.60231	15457.1	-0.00321009
chr1:151483573-151483902	0.00307184	78.8327	0.00546975
chr1:151512661-151513199	0.000214497	5.50462	0.00917673
chr1:151584374-151585205	0.177883	4565	0.00156647
chr1:151693991-151694282	0.000768456	19.7209	0.00553032
chr1:151735445-151736093	0.0166458	427.181	0.00181312
chr1:151762604-151764007	0.232753	5973.15	0.00243528
chr1:151810460-151811684	0.194516	4991.87	0.00190507
chr1:151812253-151812525	0.0817433	2097.78	0.00737482
chr1:151881763-151882407	0.0696151	1786.53	0.00333637
chr1:151965657-151966387	0.909409	23338.2	0.000201271
chr1:151966632-151966893	0.00239332	61.4197	0.00922023
chr1:152008838-152009112	0.00106102	27.2289	0.00629224
chr1:152079997-152081705	0.0737681	1893.11	0.0380941
chr1:152083021-152084240	0.233882	6002.12	0.00615124
chr1:152084994-152085215	0.00277932	71.3256	0.00713687
chr1:152161321-152161928	0.190133	4879.39	0.0255889
chr1:152188860-152189073	0.936229	24026.5	0.000306778
chr1:152487978-152488270	0.00105758	27.1407	0.0248268
chr1:15250373-15251545	0.0062175	159.56	0.0142504
chr1:152732958-152733338	0.0115287	295.86	-0.0115023
chr1:1534331-1536136	0.50937	13072	-0.00409652
chr1:153508424-153508840	0.26734	6860.75	0.00152331
chr1:153606177-153606974	0.00368399	94.5422	0.00302131
chr1:153631065-153631369	0.00136764	35.0977	0.0113085
chr1:153643318-153643529	0.0124012	318.253	0.00727269
chr1:153650830-153652375	0.000181373	4.65457	0.014227
chr1:153662203-153662439	0.665194	17070.9	0.000561878
chr1:153700216-153700607	0.487279	12505	0.00088024
chr1:153747655-153748698	8.5393e-05	2.19144	0.0101384
chr1:15375063-15375413	0.0345873	887.614	0.00888388
chr1:153755957-153756335	0.123773	3176.4	0.00240114
chr1:153894837-153895921	0.000410318	10.53	0.00890079
chr1:153914343-153914578	0.740762	19010.2	-0.000268217
chr1:153918372-153919334	0.00229525	58.903	0.00357344
chr1:153930546-153931130	0.736033	18888.8	0.00154867
chr1:153935781-153936276	0.000121037	3.10618	0.00929497
chr1:153939643-153939980	0.104572	2683.63	0.0027228
chr1:153949712-153950525	0.133027	3413.87	0.00240258
chr1:153963227-153963510	0.947432	24314	-0.000131558
chr1:154155268-154155926	0.231556	5942.43	0.0013153
chr1:154192843-154193852	0.248106	6367.14	-0.00136368
chr1:154244710-154245289	0.001334	34.2344	0.00476352
chr1:154298205-154298544	0.966139	24794	-0.000131822
chr1:154300975-154301528	0.0221454	568.318	0.00977384
chr1:154377670-154378445	0.196011	5030.24	0.00131814
chr1:154474107-154475699	0.0347801	892.561	0.0190444
chr1:154530681-154530903	0.737501	18926.5	-0.00108717
chr1:154531054-154531565	0.0103032	264.412	0.00508557
chr1:154540233-154540573	0.000667057	17.1187	0.0110539
chr1:154543818-154544713	0.136247	3496.5	0.00389236
chr1:154580380-154580797	0.966427	24801.4	-5.82988e-05
chr1:154599763-154600505	0.00212473	54.5268	0.00791347
chr1:154732822-154733436	0.00175064	44.9267	0.0199626
chr1:154744586-154744864	0.30016	7703.01	0.00210517
chr1:15479219-15481471	8.05882e-05	2.06814	0.0182909
chr1:154908962-154909931	0.000162242	4.16361	0.0061035
chr1:154933928-154934735	0.100534	2580.01	0.00240632
chr1:154946237-154946498	0.361013	9264.68	-0.00352483
chr1:154946742-154947486	0.000818306	21.0002	0.00594233
chr1:154971870-154972404	0.547494	14050.3	0.000730884
chr1:154973250-154974358	0.000812904	20.8615	0.00635705
chr1:154975697-154976624	0.0421865	1082.63	0.00443241
chr1:155022988-155024332	0.00730919	187.576	0.00740801
chr1:155034925-155036578	0.000560639	14.3877	0.00729361
chr1:155043412-155043922	0.729333	18716.9	-0.00142709
chr1:1550453-1552015	0.0398516	1022.71	0.00249749
chr1:155051155-155055291	0.000188108	4.82743	0.0112331
chr1:155057187-155058056	0.0299591	768.839	0.00333406
chr1:155098434-155100451	0.00249965	64.1485	0.00802468
chr1:155108007-155108611	0.507919	13034.7	0.00101659
chr1:155112976-155113179	0.601291	15430.9	-0.00129873
chr1:155145342-155145938	0.506196	12990.5	-0.000598199
chr1:155147185-155147444	0.204486	5247.72	0.0132613
chr1:155163434-155163818	0.0382893	982.618	0.0051277
chr1:155164199-155165160	0.161386	4141.65	0.00196107
chr1:155178547-155178980	0.0637014	1634.77	0.00225497
chr1:155197116-155197534	0.00918366	235.68	0.00233786
chr1:155220082-155220549	0.21236	5449.8	0.00376344
chr1:155224624-155225655	0.0243959	626.072	0.00291218
chr1:155231812-155232312	0.24228	6217.63	0.00126605
chr1:155239278-155239494	0.0699076	1794.04	0.00221325
chr1:155242861-155243436	0.641765	16469.6	-0.000414681
chr1:155246991-155247748	0.0233289	598.69	0.0025365
chr1:155264318-155265536	0.023339	598.949	0.0407376
chr1:155278407-155278743	0.317313	8143.21	-0.000827471
chr1:155290606-155291001	0.000240075	6.16106	0.0219569
chr1:155292469-155295433	0.634318	16278.5	0.00162262
chr1:15541181-15541447	0.0851286	2184.66	0.00373278
chr1:155531914-155533280	0.0261506	671.102	0.00314058
chr1:155579732-155580328	0.00585186	150.176	0.00676459
chr1:155657832-155659125	0.127289	3266.62	0.00157774
chr1:155715297-155715908	0.165606	4249.95	0.00182282
chr1:15573620-15573953	0.00150012	38.4976	0.0145225
chr1:155829109-155829431	0.369691	9487.37	0.00136976
chr1:155830195-155830489	0.0578013	1483.35	0.00471187
chr1:1558587-1559359	0.773464	19849.4	0.00104398
chr1:155904072-155904307	0.802518	20595	-0.000347542
chr1:155920651-155920898	0.370679	9512.75	-0.00121303
chr1:155947678-155948490	0.00743165	190.718	0.00879556
chr1:155990389-155990780	0.816231	20946.9	-0.000281234
chr1:156022962-156025174	0.00151323	38.8341	0.005723
chr1:156046343-156047384	0.515091	13218.8	0.00509255
chr1:156051239-156051461	0.705844	18114.1	0.00128525
chr1:156052072-156052803	0.0560058	1437.28	-0.00190247
chr1:1560780-1561055	0.379513	9739.45	0.00297195
chr1:156084486-156085097	0.964687	24756.8	-4.55731e-05
chr1:156105707-156106171	0.808275	20742.7	0.000356705
chr1:156163672-156164052	0.00015122	3.88075	0.0103377
chr1:156182584-156183097	0.0351786	902.787	0.00519612
chr1:156186237-156186647	0.11266	2891.19	0.0108408
chr1:1562049-1562398	0.953079	24458.9	0.000137492
chr1:156215368-156215899	0.00248409	63.7491	0.00977601
chr1:156261199-156261425	0.136657	3507.04	0.0342044
chr1:156308173-156308442	0.0255299	655.175	0.00259814
chr1:156338758-156339251	0.000731839	18.7812	0.0527352
chr1:156358050-156358252	0.0245403	629.778	0.0145926
chr1:156390403-156391581	0.000867304	22.2576	0.00905974
chr1:156405160-156406350	0.248605	6379.94	0.00412887
chr1:156426549-156427362	0.000775071	19.8907	0.00660527
chr1:1564421-1570006	0.0313786	805.268	0.0346766
chr1:156469617-156471060	0.812258	20845	0.000183105
chr1:156474942-156475320	0.0688578	1767.1	0.00526029
chr1:156542099-156542502	0.0913563	2344.48	0.00956744
chr1:156561485-156561880	0.0461209	1183.6	0.00543568
chr1:156593657-156595283	0.000356856	9.158	0.0234608
chr1:156611639-156612447	0.000151152	3.879	0.057677
chr1:156616553-156616946	0.154899	3975.17	0.0250282
chr1:156627342-156627576	0.810059	20788.5	-0.000588857
chr1:156646292-156647260	0.0385881	990.286	0.00967641
chr1:156674858-156676654	0.0100369	257.576	0.00928995
chr1:156698111-156698916	0.00489681	125.667	0.00381416
chr1:156710798-156711146	0.00268036	68.7861	0.00490023
chr1:156720747-156722069	0.0220947	567.018	0.00217175
chr1:156737035-156738013	0.00128804	33.055	0.00686397
chr1:156783523-156784037	0.00115395	29.6138	0.0114158
chr1:156814881-156815792	0.000287271	7.37224	0.0452328
chr1:156818622-156819192	0.00263507	67.6239	0.051872
chr1:156828804-156831102	0.000372192	9.55156	0.0199573
chr1:156863415-156863711	0.216397	5553.39	0.0135888
chr1:156877769-156878649	0.449943	11546.9	-0.00269596
chr1:156890243-156890806	0.106189	2725.14	0.0239392
chr1:156893519-156894232	0.0064874	166.486	0.0122438
chr1:156897199-156897796	0.804183	20637.7	0.00107858
chr1:157015149-157016229	0.000728646	18.6992	0.0199244
chr1:157107749-157108645	0.0362533	930.367	0.00353983
chr1:157164538-157165135	0.279401	7170.26	0.00947694
chr1:15736033-15737228	0.0587587	1507.92	0.00283677
chr1:157948720-157949053	0.0628246	1612.27	0.0427719
chr1:157963540-157963947	0.00363866	93.379	0.00807129
chr1:158083270-158083540	5.23405e-05	1.34321	0.0112886
chr1:158119488-158119704	0.0537031	1378.18	0.0180387
chr1:158147433-158147854	0.542326	13917.7	-0.0107971
chr1:158150620-158151503	0.895402	22978.7	0.000339642
chr1:15850493-15850699	0.519667	13336.2	0.000474432
chr1:15851106-15851581	0.336935	8646.77	-0.00406404
chr1:15853108-15853663	0.000340794	8.7458	0.00432073
chr1:1590073-1590942	0.112299	2881.93	0.00319374
chr1:15911088-15911608	0.712528	18285.6	-0.000362291
chr1:159141202-159141718	0.00503371	129.18	0.0139083
chr1:159158228-159158498	0.000404736	10.3867	0.0185271
chr1:15929823-15930289	0.875142	22458.8	0.000430438
chr1:15943821-15944356	0.332138	8523.66	0.00173513
chr1:159750416-159751353	0.00392916	100.834	0.00581016
chr1:159824006-159825011	0.0188772	484.447	0.00368442
chr1:159869901-159870143	0.288425	7401.86	0.0105688
chr1:159894329-159895398	0.000566256	14.5318	0.0054518
chr1:159899432-159899853	0.525313	13481.1	-0.00285585
chr1:159915368-159915797	0.21036	5398.47	0.00275995
chr1:160001295-160001989	0.00788814	202.433	0.00433645
chr1:160040128-160040668	5.56242e-05	1.42748	0.0183357
chr1:160053721-160054738	0.649357	16664.4	0.00539102
chr1:160068040-160068430	0.00108661	27.8858	0.00897695
chr1:1600981-1601231	0.0445671	1143.72	0.00495638
chr1:16011266-16011502	0.00027332	7.01421	0.00982622
chr1:160175132-160175702	0.000371715	9.53932	0.0118175
chr1:160231755-160232451	0.00294393	75.5501	0.00406059
chr1:1602391-1602686	0.18276	4690.16	0.00172098
chr1:160312928-160313338	0.0321379	824.755	0.00155906
chr1:160340604-160340843	0.0762412	1956.58	0.010614
chr1:160370112-160370658	0.27018	6933.63	0.00208712
chr1:160389103-160389386	0.514962	13215.5	0.00132835
chr1:16053616-16053975	0.294562	7559.34	0.00174276
chr1:16058297-16058505	0.118028	3028.94	-0.00178687
chr1:16070628-16070853	0.301181	7729.2	0.00361132
chr1:16073318-16073521	0.071156	1826.08	0.00319077
chr1:160771683-160771953	0.0158309	406.269	0.00474131
chr1:16085147-16085862	0.0368641	946.043	0.00750518
chr1:160990718-160991225	0.0340602	874.088	0.00261608
chr1:161008377-161008830	0.192846	4949	0.00749357
chr1:161049346-161049737	0.062383	1600.94	0.015826
chr1:161068062-161068801	0.0013554	34.7836	0.0135583
chr1:161087722-161088112	0.000275773	7.07715	0.0109979
chr1:161102107-161102536	0.669676	17185.9	-0.000874961
chr1:161110859-161111107	0.672767	17265.2	0.00401255
chr1:161129138-161129689	0.00520146	133.485	0.00535986
chr1:161136001-161136686	0.00167605	43.0125	0.00386263
chr1:161147061-161147451	0.101611	2607.64	0.00179692
chr1:161171809-161172256	0.002715	69.675	0.0325769
chr1:161228477-161229028	0.0214153	549.582	0.0157269
chr1:161283775-161284007	0.00202473	51.9606	0.0102969
chr1:161284118-161284451	0.766162	19662	0.00107648
chr1:161359499-161359876	0.266277	6833.46	0.000800458
chr1:161368863-161369932	0.107405	2756.34	0.00419383
chr1:161410142-161442503	0.873382	22413.6	0.00217064
chr1:161494024-161495356	0.000176174	4.52116	0.0416413
chr1:161500428-161500752	0.0453267	1163.22	0.0021958
chr1:161575534-161576908	0.872559	22392.5	0.00126778
chr1:161582033-161582377	0.698134	17916.2	0.000564277
chr1:16161260-16162880	0.767315	19691.6	0.000280743
chr1:16163752-16164123	0.373968	9597.13	0.00678406
chr1:161695637-161697298	0.00301158	77.2862	0.00761865
chr1:161719414-161720076	0.209575	5378.31	0.00162621
chr1:16173889-16175396	0.00864786	221.93	0.00278957
chr1:16175829-16176117	0.000360919	9.26227	0.00882515
chr1:161953616-161954039	0.589082	15117.6	0.00157115
chr1:161993022-161994131	0.00939514	241.107	0.00405776
chr1:162039450-162040052	0.000362212	9.29545	0.00991861
chr1:162336876-162337321	0.277949	7133.01	0.00382254
chr1:1623610-1625067	0.0265281	680.79	0.00382219
chr1:162467599-162468027	0.0756933	1942.52	0.00252087
chr1:162530856-162531853	0.000213177	5.47077	0.00979796
chr1:16260870-16261155	0.259711	6664.96	0.00326793
chr1:16269900-16270259	0.976365	25056.4	-4.83887e-05
chr1:16270591-16271582	0.903817	23194.6	0.00034266
chr1:162760250-162760722	0.000803456	20.6191	0.033573
chr1:162792176-162792574	0.00775062	198.904	0.0112157
chr1:16301902-16302672	0.0112092	287.661	0.00398783
chr1:163291479-163292021	0.0444585	1140.94	0.00245904
chr1:163392877-163393100	0.770254	19767	-0.000704149
chr1:16399648-16400072	0.298374	7657.17	0.00229771
chr1:164290515-164290767	0.127939	3283.29	0.009937
chr1:164545540-164545917	0.0810714	2080.54	0.016285
chr1:16464376-16464621	0.0340002	872.547	-0.00416078
chr1:16475111-16475324	0.0284898	731.134	0.00829759
chr1:16481484-16482782	0.000733326	18.8193	0.015666
chr1:16494061-16494505	0.453624	11641.3	0.00103623
chr1:165086756-165087026	0.00725917	186.292	0.00778575
chr1:165204501-165205507	0.00130807	33.5691	0.0303646
chr1:165321703-165322318	0.395349	10145.8	0.00355201
chr1:165323486-165323811	0.342485	8789.2	0.00278205
chr1:165324191-165326328	0.000668579	17.1577	0.0205149
chr1:16532917-16534580	0.00655191	168.142	0.0099621
chr1:16543683-16544307	0.0148831	381.946	0.0115401
chr1:16553326-16553660	0.00113278	29.0704	0.0258654
chr1:1655395-1656231	0.0061295	157.301	0.00858917
chr1:165567265-165567530	0.00091165	23.3957	0.00638681
chr1:165599563-165600574	0.000103644	2.65983	0.00716298
chr1:16563544-16563799	0.137239	3521.98	0.00137294
chr1:165667544-165667817	0.167398	4295.94	-0.00221821
chr1:165737832-165738349	0.952775	24451.1	-4.71949e-05
chr1:165796653-165797683	0.000287223	7.371	0.00597863
chr1:165910640-165910978	0.109206	2802.56	0.00315734
chr1:166134258-166136448	0.00181185	46.4974	0.00945608
chr1:16678574-16679192	0.056453	1448.75	0.00279676
chr1:166808341-166809344	0.000104954	2.69343	0.00812689
chr1:166844996-166845773	0.122167	3135.18	0.00118459
chr1:166853253-166853790	0.067677	1736.8	0.0193955
chr1:166889776-166890649	0.801553	20570.3	-0.0019689
chr1:166916865-166917215	0.376138	9652.82	-0.0034475
chr1:16693621-16694270	0.0091809	235.609	0.00566978
chr1:166944674-166945169	0.147405	3782.84	0.00198857
chr1:166958220-166958683	0.181637	4661.35	0.00191722
chr1:167090575-167091010	0.0139957	359.171	0.0266405
chr1:167189130-167191361	0.00121411	31.1576	0.00601573
chr1:167408512-167409137	0.887719	22781.5	0.00138434
chr1:167424088-167425216	0.000669336	17.1772	0.00865862
chr1:167522469-167523070	0.00717187	184.052	0.00754502
chr1:167599464-167599839	0.00489347	125.581	0.00494804
chr1:16766998-16767803	0.000368233	9.44997	0.00611194
chr1:167683477-167683917	0.839287	21538.6	-0.000181395
chr1:167684279-167684492	0.0133628	342.931	0.00424861
chr1:1676885-1678333	0.571951	14678	0.000799059
chr1:167690978-167691852	0.0340751	874.469	0.00311162
chr1:167789396-167789647	0.899252	23077.5	0.00102324
chr1:167905027-167906801	7.87906e-05	2.022	0.0069982
chr1:168025508-168025722	0.448613	11512.7	0.00521246
chr1:168105316-168106158	0.00711722	182.649	0.0025711
chr1:16810605-16810957	0.468501	12023.1	-0.00164145
chr1:168147963-168148637	0.110241	2829.11	0.00164886
chr1:168194945-168195839	0.222768	5716.9	0.00225832
chr1:16825138-16826377	0.00450273	115.553	0.012416
chr1:16847280-16847892	0.467853	12006.5	0.00751322
chr1:1685373-1685971	0.531736	13646	-0.00131779
chr1:16860873-16862296	0.00734523	188.501	0.0167251
chr1:169074766-169076411	0.00277196	71.1367	0.00759127
chr1:1691767-1692063	0.074957	1923.62	0.00277743
chr1:16939456-16940454	0.0527564	1353.89	0.00388578
chr1:169396621-169396869	0.0465776	1195.32	0.00535858
chr1:169454558-169455577	0.263257	6755.97	0.00203515
chr1:16970855-16971492	0.0710753	1824.01	0.00299209
chr1:16973485-16975045	0.0262805	674.436	0.0418243
chr1:169763973-169764347	0.00507664	130.282	0.00351162
chr1:169862455-169862722	0.00141546	36.325	0.0045855
chr1:170043610-170043997	0.00146308	37.5469	0.0049809
chr1:17018683-17020959	0.00752529	193.121	0.0444041
chr1:17022986-17023284	0.350915	9005.52	0.00407389
chr1:17025923-17027942	0.00343953	88.2686	0.036369
chr1:17033768-17034728	0.155433	3988.88	0.00940019
chr1:17051491-17051891	0.684313	17561.5	0.00114016
chr1:170630456-170630851	0.241628	6200.89	0.00342631
chr1:170633274-170634178	0.0368656	946.082	0.00463769
chr1:17085411-17086974	0.0724364	1858.93	0.0138313
chr1:1709394-1710582	0.152822	3921.88	0.00121259
chr1:1713639-1714141	0.0317223	814.091	0.0424977
chr1:171454517-171455239	0.409886	10518.9	0.0006858
chr1:171639947-171640224	0.983338	25235.4	-5.83312e-05
chr1:171710845-171711607	0.00945193	242.565	0.00287407
chr1:171750399-171750934	0.109778	2817.22	-0.0019341
chr1:171753416-171753629	0.739345	18973.8	-0.000790619
chr1:171810467-171811325	0.490521	12588.2	0.000763119
chr1:17197561-17197849	0.805702	20676.7	0.00150436
chr1:17198626-17200049	0.0227564	583.997	0.0201022
chr1:17215421-17216094	0.000852811	21.8857	0.0310369
chr1:17231298-17231680	0.0661255	1696.98	0.00418189
chr1:17240038-17240970	0.749685	19239.2	0.00056671
chr1:172412867-172413281	0.0780423	2002.8	0.00106129
chr1:172501910-172502545	0.00167545	42.9972	0.00535959
chr1:17281818-17282056	0.536885	13778.1	0.00149907
chr1:17287290-17287684	0.38272	9821.75	0.0130579
chr1:17292904-17293115	0.221746	5690.66	0.00462062
chr1:17306551-17307363	0.167851	4307.56	0.00221584
chr1:17331885-17332093	0.279856	7181.95	0.00239674
chr1:17337829-17338590	0.0890551	2285.42	0.00377988
chr1:173445978-173447105	0.00264228	67.8088	0.00708076
chr1:173638662-173639045	0.000590692	15.1589	0.0307288
chr1:173683985-173684403	0.0258848	664.282	0.00247984
chr1:173793288-173794095	0.00139371	35.7667	0.00500753
chr1:17380456-17380722	0.991829	25453.3	-1.02788e-05
chr1:173837172-173837917	0.00244354	62.7086	0.00620714
chr1:173990805-173991849	0.00147075	37.7439	0.00631033
chr1:174128296-174129289	0.286021	7340.17	0.000918921
chr1:17445651-17446088	0.0276843	710.463	0.00625439
chr1:17475702-17476075	0.0667037	1711.82	0.0124219
chr1:174968490-174969624	0.0494727	1269.62	0.00342378
chr1:174992365-174992796	0.97943	25135.1	-2.4961e-05
chr1:175048550-175048874	0.0597623	1533.68	0.00317253
chr1:175161900-175162364	0.0018193	46.6886	0.00654229
chr1:175568376-175568808	0.954387	24492.4	0.000712554
chr1:176175711-176176811	0.00528364	135.594	0.00539892
chr1:177133392-177133846	0.000395128	10.1402	0.0225775
chr1:177140120-177140323	0.0984193	2525.73	0.00795941
chr1:177150814-177151165	0.731969	18784.5	0.000946187
chr1:17734435-17734645	0.993746	25502.5	3.06952e-05
chr1:17746200-17746547	0.383732	9847.72	-0.00823184
chr1:17764072-17765811	0.0126199	323.863	0.00291001
chr1:178006830-178007284	0.00160386	41.1598	0.056287
chr1:178062712-178063846	0.119411	3064.43	0.00714313
chr1:178455799-178456286	0.5861	15041.1	0.00566149
chr1:178511362-178512356	0.03442	883.321	0.00459007
chr1:17865863-17866630	0.000100713	2.5846	0.034622
chr1:178693968-178695075	0.015003	385.021	0.00575344
chr1:178994804-178995917	0.110062	2824.53	0.00158957
chr1:179051075-179051948	0.558432	14331	0.000678203
chr1:179198163-179199200	0.000139859	3.58921	0.0104279
chr1:179262771-179263321	0.0144338	370.414	0.00300517
chr1:179334794-179335338	0.000460164	11.8092	0.0102081
chr1:17949452-17949670	0.0284731	730.704	0.0104475
chr1:179544720-179545307	0.0347834	892.646	0.0128887
chr1:179555401-179555770	0.757026	19427.5	0.0019337
chr1:179560751-179561596	0.609739	15647.7	0.00673431
chr1:179711947-179713951	0.0194301	498.635	0.0111522
chr1:179846879-179847106	0.0011649	29.8948	0.0137818
chr1:179851482-179852371	0.0722085	1853.09	0.0028485
chr1:179923716-179924419	0.00147465	37.8439	0.00434529
chr1:180123555-180124584	0.00350977	90.0713	0.00292428
chr1:180198119-180204975	0.000624324	16.022	0.0153581
chr1:18023481-18023792	0.228029	5851.9	0.00122474
chr1:180471325-180472277	0.000989489	25.3933	0.00449954
chr1:180601027-180601816	0.011037	283.243	0.00437033
chr1:180881316-180882592	0.221754	5690.87	0.00624119
chr1:180904316-180904711	0.0488554	1253.78	0.00728006
chr1:180922915-180923692	0.60583	15547.4	-0.00750559
chr1:180991227-180991465	0.276453	7094.63	-0.00176666
chr1:180991719-180992149	0.466301	11966.7	0.000646962
chr1:181057503-181059176	0.0918479	2357.09	0.00350995
chr1:181073917-181075002	0.0017708	45.4441	0.00671596
chr1:181287300-181287873	0.000311212	7.98663	0.0238399
chr1:181382290-181382848	0.537298	13788.7	0.00194332
chr1:181451311-181452049	0.157294	4036.63	0.00603409
chr1:181452706-181453073	0.000205533	5.2746	0.0391382
chr1:181454974-181455261	0.00574832	147.519	0.0066817
chr1:18152378-18152842	0.743442	19079	0.00516791
chr1:181767493-181767893	0.90322	23179.3	0.000305984
chr1:181998925-181999341	0.00355781	91.304	0.00988505
chr1:182025604-182026511	0.050661	1300.11	0.0250134
chr1:1821405-1823272	0.460518	11818.3	0.000998528
chr1:182359697-182361563	0.0538864	1382.89	0.00483508
chr1:182573375-182573760	0.000185583	4.76261	0.0118437
chr1:182584177-182584545	0.649827	16676.5	0.000696278
chr1:182758395-182759097	0.146514	3760	0.00139787
chr1:182808312-182809122	0.0049778	127.745	0.00550833
chr1:182921819-182922644	0.164815	4229.66	0.01751
chr1:182991804-182993370	0.101983	2617.18	0.00515602
chr1:183386000-183387664	0.000285591	7.32911	0.0194124
chr1:183440351-183442255	0.00234286	60.1249	0.00454873
chr1:183604283-183605333	0.0436415	1119.97	0.00380112
chr1:183774193-183774416	0.000213667	5.48335	0.0106259
chr1:1839958-1840601	0.742853	19063.8	0.000989248
chr1:184005359-184006766	0.251717	6459.81	0.00302701
chr1:184020781-184021054	0.923264	23693.7	0.000212496
chr1:18434105-18434813	0.0103631	265.949	0.0182834
chr1:184355415-184356811	0.000812458	20.8501	0.0114662
chr1:18435566-18435904	0.000634781	16.2904	0.0246221
chr1:18436551-18437673	0.00304317	78.0969	0.0129043
chr1:184633223-184633663	0.205507	5273.93	0.00881726
chr1:184723252-184724438	0.0652243	1673.85	0.00184417
chr1:184942862-184943777	0.143274	3676.83	0.00173789
chr1:1850098-1851391	0.00352432	90.4447	0.00675652
chr1:185014369-185015220	0.222959	5721.8	0.00281858
chr1:185125850-185126705	0.011042	283.371	0.00345054
chr1:185285329-185286735	0.00319824	82.0765	0.00501883
chr1:185703458-185703662	0.601968	15448.3	0.00282558
chr1:1859246-1859523	0.749122	19224.7	0.00123942
chr1:186344124-186344848	0.21297	5465.45	0.00146488
chr1:186649310-186650081	0.000316455	8.12119	0.0119603
chr1:18691874-18692081	0.166299	4267.73	0.00651451
chr1:18703295-18703496	0.683539	17541.7	0.00195242
chr1:1874715-1875015	0.233065	5981.14	0.00475004
chr1:1875617-1875877	0.00143492	36.8244	0.0583331
chr1:18808873-18809667	0.0550011	1411.49	0.00766878
chr1:1886344-1886870	0.994759	25528.5	-4.11068e-05
chr1:18956895-18959829	0.0786022	2017.17	0.00851022
chr1:18962842-18963481	0.369112	9472.51	0.00240905
chr1:1896414-1896628	0.163864	4205.24	0.00577181
chr1:18964180-18964401	0.0203383	521.941	0.0145119
chr1:18967251-18968119	0.0392912	1008.33	0.00607894
chr1:18969548-18970739	0.0169663	435.407	0.0108014
chr1:18971729-18972097	0.427216	10963.6	0.00283943
chr1:18973028-18973304	0.00478708	122.851	0.0140182
chr1:1897581-1897786	0.106033	2721.13	0.0159007
chr1:19043390-19043828	0.000477073	12.2431	0.0264389
chr1:1910268-1913800	0.0864362	2218.21	-0.00374454
chr1:19110720-19110932	0.677139	17377.4	-0.00387897
chr1:19180945-19181469	0.396771	10182.3	-0.0052574
chr1:19203874-19204234	0.0769795	1975.53	-0.00268669
chr1:19209626-19209914	0.0102664	263.466	0.00504504
chr1:19228828-19229634	0.00460712	118.233	0.00427905
chr1:192777632-192778198	0.00460894	118.279	0.00339574
chr1:19281948-19283883	0.00227339	58.3421	0.00676143
chr1:193028221-193029271	0.00146179	37.5138	0.00790036
chr1:193074174-193074778	0.00131242	33.6806	0.00589462
chr1:193090728-193091224	0.124295	3189.78	0.00363671
chr1:1935166-1935452	0.118355	3037.34	0.00535248
chr1:1950411-1951479	0.053975	1385.16	0.0131149
chr1:19536151-19537046	0.000485735	12.4654	0.00354768
chr1:1957046-1957386	0.0332734	853.895	0.0322891
chr1:19577884-19578708	0.000580184	14.8893	0.00751158
chr1:1959414-1959867	0.0669035	1716.95	0.00787974
chr1:19600249-19600942	0.178029	4568.76	0.0142751
chr1:1960942-1961148	0.718598	18441.4	-0.00138266
chr1:1961407-1961850	0.0463758	1190.14	0.0106012
chr1:19614998-19615660	0.000402965	10.3413	0.0413628
chr1:19638207-19639309	0.554335	14225.9	0.00125256
chr1:196577708-196578011	0.00109257	28.0385	0.0122377
chr1:19665010-19665276	0.46733	11993.1	0.00139909
chr1:196847158-196847418	0.0845489	2169.78	0.0245327
chr1:197170005-197170719	0.264541	6788.92	-0.00162758
chr1:1974686-1974942	0.662177	16993.4	-0.00164767
chr1:1976123-1976628	0.0899109	2307.38	0.00504886
chr1:197743931-197744788	0.00126784	32.5366	0.00720103
chr1:197871588-197872299	0.10755	2760.06	0.00209443
chr1:197880016-197881637	0.208372	5347.46	0.00236719
chr1:197885060-197885389	0.000393912	10.109	0.0144706
chr1:197887088-197887791	0.00278521	71.4769	0.0109011
chr1:197890478-197890824	0.635325	16304.4	0.00548685
chr1:19811703-19812644	0.536941	13779.5	0.000948891
chr1:1981251-1983212	0.161291	4139.22	0.00816469
chr1:198128147-198128364	0.00224865	57.7071	0.00738389
chr1:1990779-1991171	0.126762	3253.1	0.00280897
chr1:19923341-19924002	0.24669	6330.8	0.00159327
chr1:19970255-19971923	0.248794	6384.8	0.00489478
chr1:19991146-19992788	8.77261e-06	0.225131	0.0424
chr1:200004474-200004933	0.000120484	3.09197	0.0304712
chr1:200008392-200009047	0.280856	7207.61	0.00175018
chr1:200009807-200010036	0.000672561	17.2599	0.0236583
chr1:200010625-200010832	0.660975	16962.6	0.00465135
chr1:200011400-200012055	0.000455083	11.6788	0.0181452
chr1:20005510-20005865	0.100105	2568.99	0.00331877
chr1:200116696-200117204	0.77553	19902.4	0.000257602
chr1:200378899-200379365	0.596833	15316.5	-0.00152395
chr1:2005179-2005565	0.492734	12645	-0.00112943
chr1:200589552-200590124	0.000715448	18.3605	0.00807032
chr1:200638546-200639384	0.053894	1383.08	0.00185316
chr1:200707849-200708948	0.0770939	1978.46	0.00487094
chr1:200842196-200843388	0.24811	6367.24	0.0102306
chr1:200860076-200860576	0.892364	22900.7	0.00220461
chr1:200880593-200881270	0.459694	11797.1	0.0149198
chr1:200969623-200969938	0.816537	20954.8	0.000352658
chr1:200992282-200992839	0.00260357	66.8154	0.0054393
chr1:201083458-201084567	0.0715857	1837.1	0.0113502
chr1:201123245-201123746	0.00120064	30.812	0.0070823
chr1:201139874-201140504	0.496623	12744.8	0.00388584
chr1:201196030-201196267	0.0795425	2041.3	0.00611508
chr1:201252452-201253648	0.0655328	1681.77	0.014749
chr1:20126029-20126780	0.0230411	591.304	0.00483932
chr1:201368560-201369032	0.57008	14630	0.00248288
chr1:201437519-201438648	0.0823425	2113.15	0.00482812
chr1:201450880-201451105	0.000633524	16.2581	0.0207997
chr1:201475885-201476516	0.0124963	320.691	0.00566605
chr1:201507779-201509317	0.00282366	72.4635	0.00971598
chr1:201617041-201619788	0.182286	4678.01	0.0186099
chr1:201708787-201709429	0.000395396	10.147	0.00779921
chr1:201798213-201798698	0.011747	301.464	0.00321069
chr1:201924336-201925053	0.00220853	56.6776	0.00586936
chr1:201951754-201952579	0.0145668	373.828	0.00302777
chr1:20208807-20209462	0.0155441	398.907	0.00466821
chr1:202113151-202114143	0.000166158	4.26411	0.00888927
chr1:202162958-202163390	0.0621314	1594.48	0.007268
chr1:202183193-202183526	0.116873	2999.31	0.00641426
chr1:202311043-202311312	0.0529247	1358.21	0.00250509
chr1:202317657-202318196	0.000285774	7.33381	0.00700966
chr1:2025205-2026225	0.473309	12146.5	0.0038592
chr1:202611668-202613039	0.0392612	1007.56	0.00505247
chr1:202678881-202679769	0.00483245	124.015	0.00863816
chr1:202776003-202777727	0.00314818	80.7917	0.00428237
chr1:202779790-202780684	0.00146406	37.5721	0.00840847
chr1:202830061-202830923	0.0151104	387.779	0.00373433
chr1:202857683-202858394	0.0485851	1246.84	0.00139295
chr1:202896204-202896524	0.411361	10556.8	0.000806947
chr1:202926879-202927476	0.00191775	49.2152	0.00333273
chr1:202936045-202936252	0.00219648	56.3682	0.00616226
chr1:202976328-202977028	0.000572105	14.6819	0.00459901
chr1:202995472-202996185	0.000698283	17.92	0.0244802
chr1:203044722-203045390	0.447016	11471.8	0.00953525
chr1:203097233-203097496	0.00490379	125.846	0.0145623
chr1:203242519-203242818	0.0101634	260.822	0.0602605
chr1:203274305-203275338	0.00748771	192.157	0.00484378
chr1:203296277-203296929	0.000468231	12.0162	0.0111068
chr1:203455815-203456041	0.0538559	1382.1	0.00271289
chr1:203456784-203457059	0.174614	4481.11	0.00240523
chr1:203598471-203598853	0.138344	3550.33	0.00174224
chr1:203764568-203765293	0.00302166	77.545	0.00617511
chr1:203830507-203830901	0.521444	13381.8	-0.000735585
chr1:2038555-2038863	0.779482	20003.8	0.00531875
chr1:204042245-204044510	0.000899464	23.083	0.0147301
chr1:2040997-2041302	0.156182	4008.09	0.00305462
chr1:204120398-204121109	0.00384909	98.7793	0.0254109
chr1:204159598-204159833	0.996084	25562.5	8.88099e-06
chr1:204226544-204226908	0.420959	10803.1	0.00348099
chr1:204346732-204347430	0.966051	24791.8	-0.00026059
chr1:204380313-204381159	0.00418504	107.401	0.00452666
chr1:204463293-204464086	0.00481148	123.477	0.0093509
chr1:204485473-204485831	0.0214028	549.26	0.00536024
chr1:2046429-2046865	0.311338	7989.87	0.00752278
chr1:204654132-204654885	0.140454	3604.47	0.00446018
chr1:204797610-204797930	0.0418272	1073.41	0.0117917
chr1:204950982-204951210	0.530157	13605.4	0.00303673
chr1:205038784-205039153	0.672751	17264.8	-0.000955292
chr1:20512360-20512797	0.00413826	106.2	0.00977929
chr1:205179963-205180910	0.838031	21506.4	0.00033099
chr1:205196791-205197252	0.602831	15470.4	-0.000381442
chr1:205197632-205197959	0.000421895	10.8271	0.00712043
chr1:205210695-205210918	0.19066	4892.9	0.00272881
chr1:205238112-205238546	0.221003	5671.61	0.00337799
chr1:205290232-205291035	0.00124818	32.032	0.00948243
chr1:205312493-205313576	0.00208084	53.4007	0.034182
chr1:205424829-205426556	0.133334	3421.74	0.00362752
chr1:205473877-205474109	0.194861	5000.73	0.00357232
chr1:205498003-205498590	0.157713	4047.39	0.0130881
chr1:205537751-205538443	0.0490669	1259.2	0.00818863
chr1:205561089-205561473	0.00057085	14.6497	0.00506452
chr1:205600493-205601432	0.0637619	1636.32	0.00367726
chr1:205631977-205632254	0.310842	7977.15	0.00414328
chr1:205648975-205649903	0.00477211	122.467	0.00454858
chr1:20569455-20569817	0.654863	16805.8	0.00387352
chr1:205718238-205719345	0.295854	7592.51	0.00187742
chr1:205743900-205744668	0.00132519	34.0083	0.00771254
chr1:205781870-205783010	0.0417185	1070.62	0.00178268
chr1:205818898-205819191	0.186764	4792.92	0.0196812
chr1:206135444-206138863	0.000117064	3.00421	0.00921495
chr1:206223537-206224028	0.785886	20168.2	-0.0011208
chr1:2063782-2064052	0.130004	3336.3	0.0262971
chr1:2064628-2064855	0.531596	13642.3	0.000806112
chr1:2066367-2066666	0.847717	21755	-0.000583635
chr1:206680236-206681444	0.113806	2920.61	0.00346585
chr1:20669566-20670018	0.159638	4096.79	0.00707948
chr1:206730397-206730908	0.00102422	26.2845	0.00811888
chr1:206808523-206809187	0.162398	4167.61	0.000912307
chr1:206858091-206859651	0.000196349	5.03891	0.00882523
chr1:20692582-20693534	0.00053517	13.7341	0.0246326
chr1:207082693-207083202	0.609133	15632.2	0.00459709
chr1:207224089-207224450	0.121021	3105.77	0.00367928
chr1:207226281-207226842	0.00206551	53.0071	0.00653752
chr1:207494543-207495364	0.0146009	374.703	0.00464625
chr1:207627531-207628280	0.00581351	149.192	0.0112963
chr1:207669637-207670015	0.00543328	139.434	0.0131356
chr1:207818389-207818952	0.0257604	661.088	0.0132363
chr1:207842805-207843259	0.0721269	1850.99	0.0135136
chr1:207925171-207925964	0.000209906	5.38682	0.00959137
chr1:208041862-208042718	0.00225818	57.9517	0.00393854
chr1:208084098-208084513	0.227657	5842.37	0.00390186
chr1:20810462-20813511	0.0524125	1345.06	0.00548075
chr1:208132327-208133117	0.749277	19228.7	0.00267435
chr1:208136666-208137183	0.0186544	478.729	0.00349701
chr1:2082314-2082529	0.0958295	2459.27	0.0347826
chr1:20834416-20834883	0.00104386	26.7887	0.0051071
chr1:208416489-208418016	0.00187482	48.1135	0.00995842
chr1:20878894-20880592	3.62263e-05	0.929675	0.034897
chr1:209404845-209405473	0.357822	9182.78	0.0104444
chr1:20960045-20960551	0.0867495	2226.25	0.00365649
chr1:209799149-209799354	0.415879	10672.7	0.00118782
chr1:209848443-209849428	0.558353	14329	0.00456826
chr1:20987516-20988238	0.211914	5438.35	0.00133758
chr1:209920953-209921345	0.000122006	3.13103	0.0131911
chr1:209957721-209958167	0.0011645	29.8846	0.0046409
chr1:209979316-209979666	0.095038	2438.96	0.00799376
chr1:210001129-210001428	0.0111457	286.031	0.00398253
chr1:210111179-210112054	0.00179735	46.1254	0.035486
chr1:21022939-21023189	0.179924	4617.39	0.00706802
chr1:21031008-21031369	0.568596	14591.9	-0.000873852
chr1:210405952-210407250	0.0042909	110.117	0.0105555
chr1:210407401-210407637	0.000166655	4.27688	0.0109222
chr1:21043832-21044771	0.452786	11619.8	0.00278667
chr1:210465709-210466212	0.00158477	40.67	0.0118145
chr1:210502133-210502793	0.00218836	56.1598	0.00527164
chr1:21058006-21059366	0.00843434	216.451	0.00948059
chr1:210857059-210857262	0.878283	22539.4	-0.000404844
chr1:21112708-21114121	0.48835	12532.5	0.000809903
chr1:211306667-211307675	0.00158289	40.6218	0.0117579
chr1:211380406-211380783	0.949927	24378	-9.62172e-05
chr1:211432105-211434134	0.175568	4505.59	0.00121246
chr1:211500151-211500636	0.738566	18953.8	0.000338563
chr1:211555939-211556332	0.00609965	156.535	0.00314943
chr1:211589677-211590293	0.000914206	23.4613	0.072337
chr1:2116432-2116801	0.956272	24540.8	0.000126038
chr1:211652306-211652754	0.579415	14869.5	-0.00755582
chr1:211688461-211689104	0.00307618	78.944	0.00734475
chr1:211751121-211753177	0.0062998	161.672	0.00354947
chr1:211848641-211849176	0.0131436	337.304	0.00624693
chr1:212003431-212004280	0.00143568	36.8439	0.00711394
chr1:2121017-2121818	0.923945	23711.2	-0.00116773
chr1:212208837-212209364	0.0335691	861.483	0.00217143
chr1:212457967-212459694	0.00411604	105.63	0.00475762
chr1:212587591-212588284	0.0203517	522.286	0.00430145
chr1:2126048-2126642	0.0292993	751.908	0.00326403
chr1:212606105-212606844	0.00384167	98.5889	0.0085561
chr1:212688031-212688448	0.00133488	34.2571	0.0385963
chr1:212731668-212732457	0.628206	16121.6	0.00116951
chr1:212780151-212783086	0.00516185	132.469	0.00713016
chr1:212872460-212874048	0.125764	3227.47	0.00316846
chr1:212964866-212965347	0.000412295	10.5807	0.00660519
chr1:213031359-213032119	0.0478968	1229.18	0.00325712
chr1:213123647-213125092	0.00303508	77.8893	0.0086673
chr1:213188519-213189261	8.18436e-05	2.10035	0.00823884
chr1:213224611-213224867	0.295489	7583.13	0.00193475
chr1:213562739-213562958	0.934844	23990.9	0.000175979
chr1:2136808-2137351	0.0789091	2025.05	0.0170081
chr1:214153214-214153668	0.354756	9104.1	0.0028423
chr1:214156000-214156851	0.000918089	23.5609	0.0325002
chr1:214158726-214159080	0.0151426	388.605	0.0141357
chr1:214160798-214161034	0.0633351	1625.37	0.0201939
chr1:214161197-214161415	0.0675847	1734.43	0.00898072
chr1:214162508-214162737	0.00417981	107.266	0.00846409
chr1:214360607-214360965	0.000715775	18.3689	0.0243797
chr1:2144199-2144497	0.633006	16244.8	-0.00149701
chr1:214454096-214455047	0.000286973	7.36459	0.00630377
chr1:214557165-214557442	0.220443	5657.24	0.00234424
chr1:214724104-214725056	0.584626	15003.3	0.00203873
chr1:214725192-214725528	0.0120423	309.041	0.00614204
chr1:214776256-214776935	0.264811	6795.85	0.00187733
chr1:214778908-214779709	0.84205	21609.5	-0.00094281
chr1:214781662-214782556	0.227147	5829.26	0.00926262
chr1:21503115-21503836	0.017241	442.457	0.00357948
chr1:215256051-215256636	0.337938	8672.5	0.00570276
chr1:21551574-21551931	0.0172159	441.811	0.00556109
chr1:215740507-215741266	0.133489	3425.72	0.010398
chr1:2158212-2161173	0.000174986	4.49066	0.0075593
chr1:21616380-21617101	0.281973	7236.26	0.000975451
chr1:21671360-21672319	0.0137846	353.755	0.00491221
chr1:216774339-216774734	0.891835	22887.2	0.00080799
chr1:217307744-217309179	0.00100896	25.8929	0.0174298
chr1:217310749-217311178	0.000463849	11.9037	0.0435206
chr1:217311467-217311773	0.000444792	11.4147	0.0246365
chr1:21754797-21755995	0.306738	7871.82	0.0138951
chr1:21763070-21763416	0.288855	7412.88	-0.00927536
chr1:21766272-21767224	0.410224	10527.6	0.00156195
chr1:217804267-217804477	0.0167147	428.95	0.00464391
chr1:218337780-218339033	0.000345752	8.87305	0.0129358
chr1:21835548-21836344	0.00855611	219.575	0.0118841
chr1:218458019-218458684	0.000496885	12.7516	0.00679056
chr1:218519057-218519674	0.328173	8421.89	0.00300337
chr1:218520287-218520506	0.142751	3663.41	0.00539766
chr1:21930179-21930380	0.50209	12885.1	0.00177859
chr1:219347109-219347572	0.0927791	2380.99	0.00272164
chr1:21948674-21949263	0.19338	4962.71	0.0177891
chr1:21978101-21978764	0.023976	615.296	0.0063256
chr1:21985703-21986102	0.00991243	254.383	0.00650412
chr1:21995063-21995914	0.416256	10682.4	0.00187871
chr1:21996161-21996409	0.375607	9639.2	0.00161947
chr1:220101132-220102147	0.0131292	336.934	0.0125602
chr1:220219416-220219824	0.00102322	26.2589	0.00800657
chr1:220267314-220267934	0.000399734	10.2584	0.00961953
chr1:220445480-220445933	0.000943849	24.222	0.00519797
chr1:220701507-220702348	0.6434	16511.6	0.0047533
chr1:220863507-220864249	0.127262	3265.92	-0.00625597
chr1:220921411-220922176	0.865147	22202.3	-0.00104759
chr1:220960016-220960603	0.925953	23762.7	0.000448832
chr1:221050448-221050864	0.265796	6821.12	-0.00312932
chr1:221051966-221053673	8.13219e-05	2.08696	0.00614761
chr1:221054554-221054888	0.268138	6881.23	0.00464357
chr1:221055492-221055800	0.943078	24202.2	-0.000107124
chr1:221057463-221057757	0.398214	10219.4	0.0012832
chr1:221060850-221061071	0.000163645	4.19963	0.0516945
chr1:221064889-221065600	0.043592	1118.7	0.0161248
chr1:221067447-221068185	0.970934	24917.1	-0.000305531
chr1:221068782-221069159	0.346361	8888.67	0.00465335
chr1:22109129-22110261	0.0139198	357.224	0.00243077
chr1:22140891-22141407	0.934139	23972.8	0.000970328
chr1:22149683-22149897	0.321287	8245.19	0.0026919
chr1:22191349-22191592	0.327668	8408.95	0.00205412
chr1:221915474-221916804	0.00585249	150.193	0.00571644
chr1:22210992-22211318	0.323694	8306.97	0.00320167
chr1:22213902-22214119	0.108395	2781.74	0.00235655
chr1:2222198-2222569	0.000611296	15.6877	0.00370215
chr1:222638761-222638973	0.0543032	1393.58	0.0014064
chr1:222763021-222763270	0.00667783	171.373	0.00462432
chr1:222790947-222791220	0.816269	20947.9	-0.000212531
chr1:222791399-222792083	0.35737	9171.2	0.00126023
chr1:222817467-222817671	0.00238214	61.133	0.00723543
chr1:222885326-222886230	0.000244421	6.27258	0.00683574
chr1:222988244-222988561	0.859084	22046.7	-0.000166104
chr1:2232310-2232617	0.365839	9388.54	0.00254894
chr1:223254818-223255041	0.11507	2953.04	0.00401005
chr1:223316185-223316689	0.0115667	296.836	0.00713117
chr1:22351917-22352194	0.0011634	29.8563	0.0113534
chr1:2235308-2235667	0.803559	20621.7	-0.000798217
chr1:223536842-223538628	0.0321314	824.588	0.0047272
chr1:223566642-223567268	0.176142	4520.33	0.0221863
chr1:223567681-223567986	0.340209	8730.78	0.00229855
chr1:2236442-2239069	0.76125	19536	0.000527613
chr1:223741965-223744525	0.0194596	499.392	0.0238733
chr1:22379009-22380029	0.00248394	63.7454	0.00400476
chr1:223899990-223900823	0.000479084	12.2947	0.00826012
chr1:223936342-223937044	0.253081	6494.82	0.00701284
chr1:224033085-224034263	0.0949912	2437.76	0.003136
chr1:224180262-224180824	0.0238045	610.894	0.0209956
chr1:224301835-224302472	0.00110544	28.3688	0.0091152
chr1:224370585-224371755	0.000335424	8.60799	0.00804545
chr1:22446520-22446943	0.414637	10640.8	0.00118038
chr1:224517729-224518193	0.00542448	139.208	0.00591068
chr1:224544523-224545224	0.756048	19402.4	0.000405081
chr1:22456023-22456225	0.331503	8507.37	-0.00876244
chr1:2245714-2247086	0.00101421	26.0276	0.0240439
chr1:224621560-224622106	0.00619631	159.016	0.00375761
chr1:224622597-224622818	0.00501924	128.809	0.00397282
chr1:22468912-22470252	0.161002	4131.8	0.0033644
chr1:224803637-224805314	0.0408643	1048.7	0.00724072
chr1:224805408-224805853	0.000285218	7.31955	0.0259742
chr1:225117220-225117781	0.782486	20080.9	-0.00249153
chr1:2253723-2254758	0.624547	16027.8	-0.00238954
chr1:225614721-225616512	0.00565742	145.186	0.00471806
chr1:2258097-2258423	0.717126	18403.6	0.000788111
chr1:225840270-225841795	0.00785869	201.678	0.00823053
chr1:225865068-225865328	0.0801747	2057.52	0.0148503
chr1:2259064-2259326	0.00579083	148.61	0.00593283
chr1:225965330-225965734	0.00435749	111.826	0.00730896
chr1:225997646-225998233	0.00240343	61.6793	0.00550974
chr1:226069605-226070898	0.0115554	296.547	0.00400656
chr1:226075150-226075680	0.0257405	660.578	0.0260747
chr1:226111642-226112552	0.00122395	31.4104	0.00852006
chr1:22612214-22612418	0.342537	8790.53	0.0024147
chr1:226127112-226127695	0.047124	1209.34	0.0238025
chr1:226186803-226187336	0.0713223	1830.34	0.0024059
chr1:226249457-226251457	0.00136013	34.9049	0.00966204
chr1:226270723-226271841	6.54022e-05	1.67842	0.0404107
chr1:226297287-226298586	0.00754598	193.653	0.0103807
chr1:226308959-226310476	0.105015	2694.99	0.00354572
chr1:226374035-226374760	0.221502	5684.4	0.00123395
chr1:226411007-226411880	0.561453	14408.6	0.00219373
chr1:226496361-226497501	0.14813	3801.47	0.00222555
chr1:226595333-226595939	0.116559	2991.26	0.00223111
chr1:2266007-2266432	0.234789	6025.39	0.00305594
chr1:22668638-22668862	0.0216092	554.556	0.0105589
chr1:226736354-226737412	0.457279	11735.2	0.00213678
chr1:226829582-226829803	0.050702	1301.17	0.00313502
chr1:226891032-226891381	0.158475	4066.93	0.00272418
chr1:226924560-226926553	0.00216431	55.5426	0.0101683
chr1:227058045-227058906	0.0103555	265.753	0.0110154
chr1:227127069-227128430	0.00139708	35.8532	0.00737125
chr1:227163739-227164237	0.654787	16803.8	0.00177118
chr1:227505446-227506752	0.000590596	15.1565	0.0140675
chr1:2276358-2276657	0.0185926	477.142	-0.00453624
chr1:227729515-227730492	0.000111361	2.85787	0.0696923
chr1:227746157-227746454	0.410024	10522.4	0.0093146
chr1:227747213-227747575	0.993325	25491.7	7.64302e-05
chr1:227748423-227748860	0.76611	19660.7	0.00393746
chr1:227751409-227751635	0.00496086	127.311	0.0154916
chr1:22778236-22778817	0.194826	4999.82	0.0010723
chr1:227916425-227916736	0.225833	5795.56	0.00398517
chr1:227922643-227923431	0.167227	4291.55	0.00174206
chr1:227974428-227974827	0.22707	5827.3	0.0153001
chr1:227975295-227976570	0.0190632	489.219	0.00465752
chr1:228003827-228004083	0.465774	11953.2	0.00165822
chr1:228075377-228075750	0.636767	16341.4	0.00458366
chr1:228112950-228113215	0.190614	4891.73	0.0035317
chr1:228134422-228136282	0.000387142	9.93522	0.0112095
chr1:228161368-228161576	0.00653424	167.688	0.00819418
chr1:228194096-228196512	0.000581255	14.9167	0.0188322
chr1:228225442-228225753	0.794401	20386.7	0.00128152
chr1:228246631-228247197	0.0992346	2546.66	0.0187884
chr1:228269729-228271501	0.991379	25441.8	-1.01032e-05
chr1:228289669-228291184	0.0908478	2331.43	0.00435677
chr1:228295368-228295569	0.608998	15628.7	0.00237909
chr1:228296787-228297276	0.125263	3214.63	0.00166326
chr1:228327508-228328560	0.0345792	887.407	0.00233889
chr1:228345377-228346700	0.885787	22732	0.000209867
chr1:228353108-228353986	0.520178	13349.3	0.000709756
chr1:228362442-228362691	0.246963	6337.82	-0.00421938
chr1:228399471-228402037	0.00163355	41.9219	0.0419037
chr1:228403232-228403528	0.543162	13939.2	0.000601894
chr1:228404148-228404397	0.328403	8427.81	0.00311864
chr1:228404717-228405013	0.80022	20536	-0.000520354
chr1:228461885-228462139	0.56972	14620.7	0.000611883
chr1:228463249-228464488	0.251822	6462.51	-0.00517691
chr1:228467964-228468497	0.62995	16166.4	-0.0016342
chr1:228473835-228474043	0.093327	2395.05	0.00376533
chr1:228503556-228504762	0.50309	12910.8	0.00102134
chr1:228509553-228509763	0.00288316	73.9905	0.00731368
chr1:228548077-228548330	0.12888	3307.45	0.00408582
chr1:228558945-228559246	0.873878	22426.3	-0.00028553
chr1:228565949-228567121	0.000728652	18.6994	0.015889
chr1:228582428-228582894	0.435713	11181.7	0.00101835
chr1:228593811-228594713	0.0421912	1082.75	0.00336024
chr1:228603706-228604567	0.272016	6980.76	0.00345705
chr1:228612580-228613103	0.716302	18382.5	0.000759568
chr1:228633382-228634127	0.253373	6502.32	0.00302649
chr1:228645196-228646434	0.00118257	30.3484	0.00496095
chr1:228651447-228652529	0.000640303	16.4321	0.0109503
chr1:228657327-228657561	0.499915	12829.3	0.00629653
chr1:228658937-228659152	0.736704	18906	0.00538857
chr1:228674346-228675752	0.00444097	113.969	0.00473321
chr1:228742996-228743461	0.316791	8129.8	0.0130182
chr1:228744110-228784168	0.0084611	217.137	0.027685
chr1:228785986-228786204	0.159333	4088.97	0.0329004
chr1:228870810-228872297	0.00828449	212.605	0.0101502
chr1:228890742-228890951	0.283035	7263.53	-0.0123908
chr1:22889595-22890096	0.732848	18807.1	0.0027951
chr1:22902802-22903413	0.508178	13041.4	0.00416422
chr1:22919773-22920207	0.588694	15107.7	0.00541092
chr1:22927145-22927542	0.987586	25344.4	0.00013645
chr1:229406646-229407129	0.00129064	33.1217	0.0136756
chr1:229478014-229478935	0.603337	15483.4	-0.0013744
chr1:229542943-229543770	0.00180536	46.3311	0.00763658
chr1:229567206-229570684	0.000468896	12.0333	0.0294467
chr1:229643713-229644293	0.00310847	79.7727	0.00434217
chr1:229693772-229695074	0.770606	19776.1	-0.000558636
chr1:229730341-229730617	0.580062	14886.1	0.000681996
chr1:22974050-22974303	0.0575007	1475.64	0.00737328
chr1:229761128-229762299	0.109116	2800.23	0.00282548
chr1:23003416-23003831	0.201145	5161.99	0.00758363
chr1:230202494-230204209	0.00836373	214.638	0.0045121
chr1:23036823-23038362	0.00235978	60.5591	0.00918139
chr1:230415342-230415689	0.400555	10279.4	0.0110943
chr1:2304159-2304376	0.136077	3492.14	0.00638006
chr1:230468504-230468850	0.169455	4348.72	0.0177828
chr1:230492716-230492945	0.992155	25461.7	2.12174e-05
chr1:230561103-230562702	0.255656	6560.91	0.00356261
chr1:230778077-230778593	0.00659096	169.144	0.00759726
chr1:231003631-231004655	0.026664	684.279	0.00329447
chr1:23110904-23111567	0.291655	7484.75	-0.00298316
chr1:231113871-231114873	0.0014112	36.2155	0.00858968
chr1:231175062-231176317	0.944367	24235.3	-0.000137879
chr1:231176785-231177009	0.000140915	3.6163	0.058586
chr1:231296559-231297345	0.00116294	29.8446	0.0364197
chr1:231297812-231299777	0.00566768	145.45	0.0319734
chr1:231376796-231377243	0.0417302	1070.92	0.00261761
chr1:231473012-231474382	0.00113408	29.104	0.00696005
chr1:231556681-231558447	0.0569522	1461.56	0.00461298
chr1:2316353-2316749	0.756198	19406.3	0.0010794
chr1:231663999-231664608	0.000170899	4.38578	0.00450767
chr1:231762414-231763115	0.000449598	11.538	0.00576096
chr1:2322481-2323764	0.00188336	48.3328	0.0069899
chr1:232765088-232766479	0.140517	3606.08	0.00265276
chr1:23279553-23280569	0.334366	8580.83	0.00899699
chr1:232941054-232941707	0.00930802	238.872	0.0132332
chr1:233086191-233086595	0.000276847	7.10472	0.00388962
chr1:233121927-233122136	0.335273	8604.11	-0.00181115
chr1:2333550-2334172	0.627025	16091.4	0.000735203
chr1:233431149-233431540	0.0166254	426.657	0.00220746
chr1:23345814-23346677	0.0265342	680.948	0.00518144
chr1:233463526-233464414	0.38622	9911.56	0.0022812
chr1:233497707-233497917	0.564955	14498.4	-0.00176303
chr1:233749373-233750314	0.85951	22057.6	-0.000699406
chr1:2339876-2340246	0.539258	13839	0.00161061
chr1:234040298-234041457	0.0144239	370.161	0.0229361
chr1:2343385-2344717	0.407781	10464.9	0.000854153
chr1:234349884-234350471	0.000148548	3.81219	0.0149622
chr1:234367135-234367496	0.859264	22051.3	-0.0025301
chr1:234492484-234492860	0.187089	4801.26	0.0122083
chr1:234508994-234509501	0.00894544	229.567	0.00208904
chr1:2345891-2346156	0.00755315	193.836	0.00329396
chr1:234613936-234614972	0.464044	11908.8	0.000389251
chr1:234735534-234736120	0.104889	2691.76	0.00415441
chr1:234744276-234747024	0.00337413	86.5904	0.00474792
chr1:23504059-23504633	0.0291898	749.099	0.0130327
chr1:235267554-235267829	0.00258326	66.2943	0.00703374
chr1:235291740-235292387	0.00531296	136.346	0.00523737
chr1:235324264-235324717	0.496709	12747	0.000666509
chr1:23543377-23544237	0.394499	10124	-0.00265482
chr1:235490338-235492160	0.000679885	17.4479	0.00685865
chr1:235667089-235668619	0.00236453	60.681	0.00473033
chr1:235805318-235805771	0.000939402	24.1079	0.0533915
chr1:235811841-235814066	0.00109584	28.1226	0.0147654
chr1:235814280-235814488	0.00285593	73.2918	0.0610647
chr1:2359926-2360167	0.175031	4491.81	0.00324461
chr1:236029587-236030597	0.00361659	92.8125	0.00738241
chr1:236156873-236157271	0.36241	9300.54	-0.00107787
chr1:236227682-236228817	0.298891	7670.43	-0.00759679
chr1:236304758-236305025	0.011417	292.995	0.00554036
chr1:236305534-236306674	0.00120805	31.0023	0.0054273
chr1:236444603-236445700	0.261158	6702.11	0.0012167
chr1:236511353-236511777	0.207147	5316.02	0.00273012
chr1:236558459-236559336	0.00202975	52.0894	0.00577365
chr1:236687071-236687608	0.00214991	55.1731	0.00853041
chr1:23670245-23671363	0.000503887	12.9312	0.00638562
chr1:236767361-236767998	0.61201	15706	-0.000587896
chr1:236849472-236850323	0.0342438	878.799	0.0197953
chr1:23694690-23696050	0.00488904	125.467	0.00392461
chr1:236958314-236959202	0.000372679	9.56407	0.00778826
chr1:2371846-2372073	0.565135	14503	0.00143594
chr1:237205126-237206644	0.0149222	382.948	0.0121965
chr1:2374818-2375814	0.0472483	1212.53	0.0165169
chr1:23750508-23751663	0.000527161	13.5285	0.00924255
chr1:23763154-23763971	0.14252	3657.49	0.0114936
chr1:237947187-237947448	0.0460897	1182.8	0.0030278
chr1:23809977-23810693	0.261736	6716.93	0.00265878
chr1:23857033-23858089	0.000127439	3.27046	0.00851088
chr1:2387669-2388086	0.280862	7207.77	-0.00666363
chr1:23881017-23881755	0.00339498	87.1253	0.0157427
chr1:23884842-23885087	0.629243	16148.3	0.00208824
chr1:23885682-23886212	0.000369844	9.4913	0.00627082
chr1:23894640-23895064	0.0351515	902.093	0.0052323
chr1:23945941-23946295	0.822212	21100.4	-0.000425428
chr1:239550108-239551339	0.201131	5161.62	0.00432259
chr1:2398825-2399055	7.79304e-05	1.99993	0.0377496
chr1:240160837-240161616	0.640187	16429.1	0.00466387
chr1:24018355-24018567	0.00155741	39.9678	0.00737275
chr1:240254959-240257063	0.000537226	13.7868	0.0199691
chr1:240656253-240656720	0.122667	3148.01	0.0432922
chr1:24069695-24070615	0.0339158	870.38	0.00262439
chr1:2409757-2410049	0.901938	23146.4	-0.000561767
chr1:240986654-240986909	0.287058	7366.76	0.00193113
chr1:24104502-24105263	0.00155642	39.9424	0.00348479
chr1:2411125-2411404	0.957718	24577.9	-0.00022729
chr1:24117482-24117824	0.0025732	66.0361	0.00369624
chr1:24126799-24127549	0.22358	5737.73	0.00132763
chr1:2415198-2415506	0.304765	7821.17	-0.00635913
chr1:241520103-241520790	0.048109	1234.62	0.016284
chr1:241587601-241587883	0.459402	11789.6	0.00339903
chr1:241682473-241683112	0.136703	3508.2	0.00219385
chr1:241802960-241803649	0.000603942	15.499	0.00816867
chr1:24194254-24194990	0.000430276	11.0422	0.0110881
chr1:242011151-242011744	0.286982	7364.82	0.000896873
chr1:242220284-242220615	0.452003	11599.8	0.00437802
chr1:242220749-242221000	0.462876	11878.8	0.00845469
chr1:24229115-24229537	0.554618	14233.2	0.00520999
chr1:242686916-242687476	5.35556e-05	1.3744	0.0556616
chr1:242687922-242688682	0.00606273	155.588	0.0122576
chr1:24285785-24286701	0.1473	3780.16	0.00182776
chr1:243053597-243054072	1.49412e-05	0.383435	0.0788725
chr1:24306363-24307017	0.230042	5903.58	0.00117418
chr1:243264940-243265196	0.0834635	2141.92	0.0226918
chr1:2433648-2434065	0.668039	17143.9	0.00257634
chr1:243417741-243418775	0.0182486	468.314	0.00590701
chr1:2435041-2435257	0.472642	12129.4	0.00414257
chr1:2435554-2435828	0.155776	3997.68	0.0100812
chr1:243637639-243638142	0.594573	15258.5	0.000752536
chr1:243646394-243646888	0.0010712	27.4902	0.0183661
chr1:243650990-243651529	0.0301413	773.516	0.0150439
chr1:243652413-243652763	0.593004	15218.3	-0.00090361
chr1:2439797-2440022	0.97115	24922.6	-0.000122016
chr1:2440126-2440478	0.977916	25096.3	-2.93102e-05
chr1:244012712-244013245	0.113397	2910.1	-0.00198512
chr1:244013802-244014592	0.212174	5445.02	0.00267703
chr1:244080540-244081093	0.01	256.631	0.00583254
chr1:244094755-244095117	0.711781	18266.4	0.00289275
chr1:244211034-244212088	0.00135801	34.8505	0.00768552
chr1:244213397-244213619	0.00572773	146.991	0.0354723
chr1:244218274-244218538	0.529518	13589	0.0010771
chr1:2445355-2445648	0.86721	22255.2	0.00035747
chr1:244614522-244615601	0.00454736	116.699	0.00803681
chr1:244624501-244624920	0.86842	22286.3	-0.000436505
chr1:244816199-244817080	0.00188459	48.3644	0.00418216
chr1:244893441-244894366	0.770289	19767.9	-0.00041392
chr1:2449922-2450206	0.69311	17787.3	-0.000947794
chr1:244998023-244999142	0.29866	7664.51	0.000895316
chr1:245026434-245028020	0.00123338	31.6522	0.00401695
chr1:2451217-2451551	0.392936	10083.9	0.00117378
chr1:245133028-245134711	0.0145575	373.589	0.00762239
chr1:24513540-24514477	0.00535279	137.369	0.00499132
chr1:2452795-2453007	0.933799	23964.1	7.61294e-05
chr1:245316547-245320247	0.000997111	25.5889	0.00761916
chr1:2457241-2458259	0.00082182	21.0904	0.00926506
chr1:245740993-245741204	0.943916	24223.7	-0.000232561
chr1:245753399-245753636	0.174204	4470.6	0.00342906
chr1:245836323-245836747	0.769059	19736.4	0.000665314
chr1:245848539-245849103	0.759836	19499.7	0.000516776
chr1:245851177-245852514	0.488498	12536.3	-0.0110277
chr1:2460760-2462010	0.045415	1165.48	0.011338
chr1:246137775-246139559	0.875752	22474.4	-0.000405393
chr1:246414748-246415569	0.625962	16064.1	0.00136738
chr1:24648202-24648985	7.66422e-05	1.96687	0.0105394
chr1:246670148-246670768	0.097207	2494.62	0.00135876
chr1:2466934-2467212	0.129385	3320.41	0.0142261
chr1:246729207-246730276	0.000284499	7.30111	0.00705333
chr1:246783197-246783917	0.135854	3486.42	0.00606463
chr1:246887264-246888028	0.60178	15443.5	0.000602462
chr1:246952214-246952511	0.0569828	1462.35	0.0177422
chr1:247094485-247095667	0.00444573	114.091	0.00639899
chr1:247170868-247171434	0.0129035	331.142	0.00703103
chr1:2472095-2472586	0.964112	24742	-0.000482884
chr1:247241579-247242201	0.910732	23372.1	-0.000222828
chr1:247267179-247267884	0.142108	3646.91	0.00199647
chr1:247274585-247275757	0.65831	16894.2	0.00437575
chr1:247373735-247374304	3.70256e-05	0.950189	0.0114829
chr1:24739857-24740262	0.000137787	3.53603	0.00928874
chr1:24742671-24743039	0.466443	11970.3	0.00416114
chr1:247463848-247464710	0.570503	14640.8	-0.0011007
chr1:247494249-247495840	0.0959734	2462.97	0.00315739
chr1:247614695-247614944	0.303196	7780.91	0.00241315
chr1:247681399-247681951	0.35741	9172.21	-0.00791417
chr1:247694035-247694501	0.58979	15135.8	-0.00627883
chr1:2477563-2478363	0.000603107	15.4775	0.00745536
chr1:247802738-247803141	0.853141	21894.2	-0.00202764
chr1:248020330-248021252	0.949713	24372.5	-0.000424951
chr1:248100325-248100726	0.101443	2603.32	0.0218449
chr1:24828865-24829878	0.975286	25028.8	-3.83717e-05
chr1:24861702-24861920	0.699791	17958.7	0.0050729
chr1:248855030-248855470	0.037187	954.329	0.0149476
chr1:249106095-249106517	0.356497	9148.79	0.000873949
chr1:249120450-249120731	0.00139164	35.7138	0.00561683
chr1:249132080-249133310	0.000282242	7.24318	0.0065873
chr1:249141563-249142796	0.750429	19258.3	0.000427062
chr1:249152411-249153419	0.00176016	45.1711	0.00330545
chr1:249167408-249168010	0.00128004	32.8498	0.00316341
chr1:249200252-249200721	0.0972446	2495.59	0.00322616
chr1:24969027-24970196	0.410447	10533.3	0.000726067
chr1:25071352-25072586	0.0146091	374.912	0.00325787
chr1:2517397-2518892	0.0702714	1803.38	0.003061
chr1:25174560-25175367	0.00206214	52.9207	0.00350494
chr1:25228496-25229132	0.453929	11649.2	0.00138179
chr1:25234428-25234807	0.82252	21108.3	-0.00240509
chr1:25255527-25259005	0.392582	10074.8	-0.00357064
chr1:2527239-2527503	0.728521	18696	-0.00117577
chr1:2537671-2537886	0.237665	6099.19	0.00307433
chr1:25558563-25559178	0.00616438	158.196	0.00474919
chr1:25566459-25566711	0.0178504	458.095	0.00616374
chr1:25572966-25574521	0.00317213	81.4064	0.00321491
chr1:25593957-25594487	0.686698	17622.7	0.0013087
chr1:2559892-2561055	0.0813066	2086.57	0.0117411
chr1:25664286-25665398	0.0789034	2024.9	0.00293524
chr1:2574030-2574864	0.000489848	12.571	0.0140845
chr1:25756470-25758115	0.000531121	13.6302	0.00514443
chr1:25869893-25871042	0.0304039	780.256	0.00812524
chr1:25942661-25943191	0.000124277	3.18931	0.00832644
chr1:25944099-25944772	0.0372602	956.208	0.0109351
chr1:26097904-26098107	0.000517346	13.2766	0.0594504
chr1:26146122-26147349	0.000172144	4.41774	0.00421323
chr1:26185472-26186356	0.0758202	1945.77	0.00310806
chr1:26201722-26202516	0.00167366	42.9511	0.00546256
chr1:26231950-26233624	0.00909198	233.327	0.00725285
chr1:26249205-26249613	0.0359826	923.421	0.00571556
chr1:26324549-26324934	0.00253043	64.9385	0.00394413
chr1:26361593-26362708	0.00939006	240.977	0.00766913
chr1:26372281-26373313	5.89357e-05	1.51247	0.0334245
chr1:26437319-26438917	0.0218625	561.058	0.00245697
chr1:26487807-26488606	0.437452	11226.3	0.00786245
chr1:26490522-26491015	0.034276	879.624	0.016434
chr1:26496179-26496824	0.239036	6134.39	0.00220349
chr1:26551517-26552194	0.00232427	59.6478	0.059792
chr1:26560449-26561028	0.168792	4331.71	0.00108583
chr1:26606362-26606913	0.21183	5436.18	0.00200874
chr1:26632836-26633316	0.0042037	107.88	0.00447576
chr1:26662538-26663466	0.774253	19869.7	-0.000630929
chr1:26672445-26672650	0.194348	4987.56	0.00425716
chr1:26686516-26687281	0.0266297	683.398	0.00711138
chr1:26737246-26738148	0.000460752	11.8243	0.0239758
chr1:26758492-26758856	0.845191	21690.1	0.000114074
chr1:26798366-26799842	0.00765646	196.488	0.00423127
chr1:26826676-26827474	0.0112716	289.263	0.00391692
chr1:26856191-26856684	0.00947352	243.119	0.00465515
chr1:26946844-26948076	0.107521	2759.32	0.00166576
chr1:27021833-27024101	0.00789568	202.627	0.00558036
chr1:2706025-2706961	0.498371	12789.7	0.00657229
chr1:27114118-27114692	0.0848356	2177.14	0.0019704
chr1:2716741-2717233	0.401213	10296.3	-0.0015704
chr1:27189912-27190128	0.804635	20649.3	-0.000488833
chr1:27191066-27191911	0.00323321	82.9739	0.00544604
chr1:27216161-27217045	0.0279698	717.79	0.00213231
chr1:27226492-27227009	0.000995674	25.552	0.00593258
chr1:27248048-27248619	0.0158329	406.319	0.00298363
chr1:27286065-27287101	0.0196389	503.993	0.00702528
chr1:27320127-27321146	0.869209	22306.5	-0.000184423
chr1:27332593-27332982	0.0794523	2038.98	0.00299258
chr1:27338879-27339441	0.0240949	618.346	0.0143085
chr1:27481345-27481742	0.190773	4895.81	0.00180032
chr1:27527884-27528085	0.965189	24769.7	-0.000459079
chr1:27560705-27561707	0.0827664	2124.03	0.00294773
chr1:27648453-27649006	0.404443	10379.2	0.000924112
chr1:27675919-27678016	0.612001	15705.8	-0.00366679
chr1:27683277-27683590	0.523892	13444.6	0.00605959
chr1:27687024-27687743	0.00771852	198.08	0.038854
chr1:27692412-27693243	0.00163805	42.0374	0.00464538
chr1:27709600-27709831	0.0643252	1650.78	0.0263653
chr1:27718892-27719349	0.404272	10374.8	0.00103295
chr1:2772126-2772665	0.137192	3520.77	0.00500265
chr1:2777157-2777361	0.384089	9856.89	-0.00279247
chr1:27816342-27816853	0.000196505	5.04291	0.00651732
chr1:27854416-27854963	0.00139265	35.7396	0.036508
chr1:27874417-27874638	0.215366	5526.95	0.00193746
chr1:27894927-27895524	0.0733117	1881.4	0.0144679
chr1:27901660-27902688	0.290369	7451.74	0.0143798
chr1:27929705-27930866	0.407777	10464.8	0.000620456
chr1:27941865-27942324	0.798628	20495.2	0.000356997
chr1:27960567-27961023	0.433192	11117	0.00137208
chr1:27961559-27961810	0.322552	8277.65	-0.0107373
chr1:27986305-27986808	0.0103866	266.552	0.00472632
chr1:27994727-27995031	0.0586942	1506.27	0.00391175
chr1:28052145-28053002	0.250482	6428.12	0.0015932
chr1:28099628-28100031	0.0218336	560.315	0.00357091
chr1:28157221-28157788	0.0122386	314.079	0.00560284
chr1:28199031-28199257	0.0209899	538.664	0.00273303
chr1:28240584-28241535	0.00917564	235.474	0.00459613
chr1:2827785-2828294	0.467297	11992.2	0.00247584
chr1:28285020-28285304	0.455695	11694.5	0.000922474
chr1:28286019-28286838	0.000117325	3.0109	0.00973264
chr1:28415098-28415312	0.0250231	642.168	0.00422293
chr1:2847056-2847288	0.263652	6766.1	0.00220408
chr1:2850665-2850873	0.0653192	1676.29	0.00310614
chr1:28559145-28559597	0.202092	5186.29	0.00328391
chr1:28562510-28562976	0.828084	21251.1	-0.000328723
chr1:28573701-28574022	0.000653802	16.7785	0.00791958
chr1:28585831-28587249	0.000765627	19.6483	0.00448208
chr1:28655365-28655667	0.665647	17082.5	0.00101687
chr1:28696041-28696731	0.0311774	800.106	0.00204104
chr1:28735-29810	0.210047	5390.45	0.00534415
chr1:2876545-2876808	0.628776	16136.3	0.00241063
chr1:28844653-28845293	0.000904339	23.2081	0.00416641
chr1:2885062-2885284	0.677014	17374.2	0.00818198
chr1:28857037-28857311	0.903929	23197.5	0.000371733
chr1:2886589-2886923	0.0493122	1265.5	0.00780541
chr1:28879402-28879704	0.0102026	261.83	0.00334512
chr1:28908069-28908799	0.0754005	1935	0.00261058
chr1:28919041-28919454	0.0100146	257.005	0.045396
chr1:28969553-28969898	0.000222096	5.69965	0.00836677
chr1:29063066-29064315	0.000375599	9.639	0.0093473
chr1:29101790-29102069	0.639123	16401.8	0.00178529
chr1:29138501-29139348	0.078571	2016.37	0.018484
chr1:2918497-2918753	0.808254	20742.2	0.000784439
chr1:29189307-29189952	0.966034	24791.3	-0.000233525
chr1:29213438-29214300	0.34203	8777.52	0.00115877
chr1:29240768-29241969	0.00943992	242.257	0.00789911
chr1:2938633-2939043	0.152368	3910.22	0.0048718
chr1:29447699-29451847	0.00053088	13.624	0.0156685
chr1:29460810-29461172	0.439637	11282.4	0.00534926
chr1:29507976-29508686	0.882087	22637	0.000257919
chr1:29557220-29557627	0.00425332	109.153	0.00505265
chr1:29562745-29565307	0.00045916	11.7834	0.0148925
chr1:29585897-29586598	0.158326	4063.12	0.00344722
chr1:29587087-29587412	0.157053	4030.45	0.00731762
chr1:2979275-2980758	0.513599	13180.5	0.00124794
chr1:29804962-29805239	0.000602585	15.4641	0.0303199
chr1:2983925-2987962	0.00206235	52.9261	0.0188759
chr1:2990030-2990718	0.00705858	181.144	0.0277573
chr1:2997272-2997473	0.978314	25106.5	6.12672e-05
chr1:2999727-2999978	0.197192	5060.53	0.00535888
chr1:3028179-3028557	0.628471	16128.4	-0.000845
chr1:3038067-3038343	0.330917	8492.32	0.00906434
chr1:3056541-3056772	0.346679	8896.82	0.00269748
chr1:3059050-3059268	0.0493089	1265.42	0.00790203
chr1:3071899-3072239	0.000249869	6.41238	0.0765845
chr1:3080934-3081292	0.925311	23746.3	0.000363024
chr1:3102540-3103352	0.542241	13915.5	-0.0017264
chr1:3104956-3105253	0.708491	18182	0.00456118
chr1:3111579-3111909	0.240767	6178.81	0.00577766
chr1:31158009-31158261	0.00194527	49.9214	0.0255912
chr1:31190972-31191221	0.533374	13688	-0.00143098
chr1:31191574-31191960	0.576296	14789.5	0.00104122
chr1:31194276-31194587	0.706066	18119.8	-0.000516118
chr1:31246010-31246280	0.742862	19064.1	-0.00197572
chr1:31280121-31280512	0.61972	15903.9	0.00539945
chr1:31380844-31381078	0.918024	23559.3	0.000439341
chr1:31381538-31381966	0.977237	25078.8	-9.48636e-05
chr1:3147845-3148081	0.154356	3961.23	0.0041087
chr1:31538412-31538938	0.000109943	2.82146	0.00761345
chr1:3155160-3155361	0.270479	6941.29	0.0051988
chr1:3157509-3158300	0.335155	8601.08	0.0026659
chr1:31628100-31628493	0.181546	4659	0.00208245
chr1:3163969-3164643	0.701036	17990.7	0.00364452
chr1:31654422-31654833	0.16437	4218.23	0.0199209
chr1:31712078-31712812	0.514198	13195.9	-0.0041621
chr1:31769246-31769978	0.147776	3792.37	0.00154688
chr1:3182821-3183216	0.178786	4588.18	0.00170908
chr1:3184546-3184824	0.514014	13191.1	0.00104104
chr1:31885794-31887010	0.054314	1393.86	0.00515512
chr1:3195376-3196052	0.182938	4694.75	0.00509956
chr1:3203765-3204453	0.143586	3684.86	0.00391487
chr1:32052471-32052771	0.735125	18865.5	0.00288034
chr1:32054341-32054843	0.120344	3088.39	0.0153947
chr1:32083149-32084069	0.00101339	26.0066	0.0136799
chr1:32110210-32110961	0.00110059	28.2445	0.00518834
chr1:32169537-32169869	0.00182486	46.8314	0.0451911
chr1:32180131-32180487	0.00564533	144.876	0.00921176
chr1:32208486-32208704	0.0320516	822.541	0.00263158
chr1:32221887-32222107	0.334306	8579.29	-0.00849663
chr1:32226146-32226535	0.751774	19292.8	0.00102253
chr1:32228347-32230252	0.0126911	325.692	0.00702231
chr1:32237827-32238661	3.30376e-05	0.847844	0.0276147
chr1:32254004-32254353	0.00060045	15.4094	0.00667876
chr1:3239915-3240261	0.0140348	360.176	0.0276497
chr1:32403387-32404382	0.611798	15700.6	-0.00160599
chr1:32410188-32410630	0.803348	20616.3	0.000449968
chr1:32479102-32480583	0.166043	4261.15	0.00263794
chr1:32538205-32539052	0.346197	8884.45	0.00146712
chr1:32574061-32574318	0.472621	12128.9	0.00158038
chr1:32645154-32645814	0.0751489	1928.55	0.00172681
chr1:32666231-32666460	0.00918821	235.797	0.00577507
chr1:32670569-32671885	0.00151074	38.7701	0.0125186
chr1:32687521-32688040	0.0229609	589.247	0.00431838
chr1:32705524-32707141	0.0168256	431.796	0.00568975
chr1:32713918-32714186	3.65402e-05	0.93773	0.0156886
chr1:32740710-32741544	0.0392521	1007.33	0.0166706
chr1:3275029-3275284	0.28805	7392.22	0.00242556
chr1:32757414-32758034	0.0189588	486.541	0.00279074
chr1:32800859-32802229	0.000691337	17.7418	0.0129823
chr1:32817198-32817588	0.0877106	2250.92	0.00465295
chr1:32826944-32828017	0.0938393	2408.2	0.0130615
chr1:32859770-32860348	0.0012961	33.2619	0.0122547
chr1:32930500-32931061	0.00120103	30.8219	0.0160103
chr1:33005423-33005739	0.287494	7377.96	0.00302382
chr1:3307069-3307285	0.508182	13041.5	0.00202957
chr1:3310102-3311035	0.221507	5684.53	0.00795261
chr1:33116543-33117363	0.0254602	653.386	0.00308967
chr1:33168019-33168865	9.31685e-05	2.39098	0.0223091
chr1:3321269-3322310	0.181498	4657.8	0.00647436
chr1:33219427-33220028	0.0150345	385.83	0.00487538
chr1:33235494-33235718	0.436412	11199.6	-0.00165643
chr1:3327991-3329424	0.540678	13875.4	0.00151843
chr1:33282675-33283906	0.0032497	83.3969	0.00429076
chr1:3331040-3331279	0.271418	6965.4	-0.00314477
chr1:3331986-3332227	0.510505	13101.1	0.00148348
chr1:33351686-33352397	0.0016108	41.338	0.0128722
chr1:33358469-33359449	0.00562916	144.461	0.0150963
chr1:3342012-3342806	0.151835	3896.54	0.00291814
chr1:33429531-33430513	0.898123	23048.5	-8.23756e-05
chr1:33438458-33438979	0.00159922	41.0409	0.0157503
chr1:33502201-33502719	0.596348	15304.1	0.000947117
chr1:3351365-3351632	0.377965	9699.71	0.00231272
chr1:33516594-33516933	0.136941	3514.32	0.0101396
chr1:33546524-33547243	0.0145204	372.638	0.00333784
chr1:33592891-33593155	0.607209	15582.8	0.000797788
chr1:33612976-33613321	0.647618	16619.8	0.00060144
chr1:33625259-33625527	0.603553	15489	-0.000762516
chr1:33646613-33647878	0.0179912	461.707	0.00324301
chr1:3370905-3371683	0.00055719	14.2992	0.0124789
chr1:33721448-33721703	0.176601	4532.11	-0.00269823
chr1:33741774-33742381	0.410355	10530.9	0.00136836
chr1:33745741-33745990	0.49252	12639.5	-0.0015668
chr1:33772146-33773104	0.825462	21183.8	0.00379443
chr1:33814783-33815770	0.931961	23916.9	0.000115899
chr1:33815950-33816193	0.478263	12273.7	0.000709474
chr1:33896002-33896929	0.99682	25581.4	1.14542e-05
chr1:33938025-33938328	0.000629349	16.151	0.00443459
chr1:3394701-3395191	0.344489	8840.62	0.00479245
chr1:34090605-34090854	0.922586	23676.3	0.000262584
chr1:34098896-34099119	0.709098	18197.6	0.00658096
chr1:3425576-3425797	0.0900608	2311.23	0.00539568
chr1:3426361-3426570	0.337654	8665.21	0.00129287
chr1:3427355-3427683	0.280622	7201.61	-0.0075173
chr1:3435988-3436250	0.417456	10713.2	0.00210535
chr1:3447449-3447950	0.551701	14158.3	0.00330905
chr1:3459874-3460269	0.037777	969.471	0.0113206
chr1:34628783-34630976	0.030102	772.507	0.00586047
chr1:34642382-34643024	0.943521	24213.6	0.000495419
chr1:3499902-3500470	0.968347	24850.7	-0.000150381
chr1:3511709-3512118	0.947491	24315.5	-0.000192916
chr1:35227028-35227276	0.828085	21251.1	0.00106767
chr1:35246876-35247599	0.00317111	81.3803	0.0152841
chr1:35250418-35250736	0.990919	25430	-3.37897e-05
chr1:35258564-35258791	0.000452639	11.6161	0.0271674
chr1:3527619-3528078	0.00938019	240.724	0.00406127
chr1:3528333-3528683	0.00112928	28.9806	0.0189659
chr1:35325182-35325550	0.0570462	1463.98	0.00140802
chr1:35331703-35332409	0.0825775	2119.19	0.00397441
chr1:35334304-35334506	0.737401	18923.9	-0.000301636
chr1:35350878-35351854	0.00877772	225.263	0.019373
chr1:35394747-35396206	0.0994433	2552.01	0.00408859
chr1:3540767-3542241	0.0458002	1175.37	0.00366767
chr1:35442237-35442936	0.464711	11925.9	0.000962361
chr1:35450649-35451037	0.0151286	388.246	0.00329673
chr1:35497121-35497587	0.000189663	4.86731	0.00756853
chr1:35544927-35545303	0.00643912	165.247	0.00254429
chr1:3556963-3557201	0.103664	2660.32	0.00716758
chr1:35586331-35586591	0.622214	15967.9	0.00711636
chr1:3559952-3561009	0.864606	22188.4	-0.000494979
chr1:35657467-35658811	0.051438	1320.05	0.00227714
chr1:3566445-3569636	0.0020265	52.006	0.0227897
chr1:35734223-35734855	0.000105205	2.69987	0.00659077
chr1:36022680-36023834	0.00344926	88.5184	0.005924
chr1:36038927-36040051	0.169947	4361.34	0.0149983
chr1:36042432-36043444	0.348113	8933.62	0.00231687
chr1:3607096-3607553	0.822684	21112.5	0.000524661
chr1:36106969-36107261	0.0135704	348.257	0.00498345
chr1:36173406-36173979	0.00070945	18.2066	0.0103371
chr1:36184248-36184774	0.052545	1348.46	0.00474973
chr1:3623318-3623521	0.0147732	379.124	0.0156501
chr1:36234924-36235800	0.000208782	5.35797	0.00786517
chr1:36273499-36274461	0.635346	16304.9	0.000546626
chr1:3634633-3635101	0.256111	6572.56	0.0261806
chr1:36348501-36349731	0.0067869	174.172	0.00868397
chr1:36396249-36397262	0.0450416	1155.9	0.0036022
chr1:3649294-3649674	0.0940109	2412.6	0.0168212
chr1:36549554-36549965	0.00036875	9.46324	0.00868092
chr1:36554325-36554955	0.00566334	145.338	0.00395649
chr1:36614855-36615462	0.431241	11066.9	-0.000882932
chr1:36621451-36622310	0.391793	10054.6	0.0023317
chr1:3662963-3664085	0.0791665	2031.65	0.00423541
chr1:36641756-36642461	0.339605	8715.28	0.000970818
chr1:36643955-36644327	0.724454	18591.7	0.000647791
chr1:36689759-36690087	0.0150341	385.82	0.00334093
chr1:36771830-36773009	0.00232549	59.6789	0.00507203
chr1:36786500-36789402	0.00107928	27.6976	0.0363011
chr1:36807362-36807584	0.709711	18213.3	0.000707642
chr1:36851089-36851873	0.0132769	340.726	0.00655599
chr1:36863211-36863603	0.582168	14940.2	0.000553232
chr1:3688553-3689684	0.0432941	1111.06	0.00484407
chr1:36915796-36916324	0.556658	14285.5	-0.00145615
chr1:36929414-36930131	0.0029453	75.5854	0.0048982
chr1:3703672-3703908	0.572621	14695.2	0.0033995
chr1:3712398-3713234	0.000113877	2.92242	0.012097
chr1:3731458-3732015	0.898994	23070.9	0.000169917
chr1:37498377-37500624	0.339847	8721.49	0.00371543
chr1:3773187-3774465	0.0051649	132.547	0.00549555
chr1:3775077-3775369	0.41827	10734.1	0.00482306
chr1:37783611-37784258	0.14607	3748.59	0.021587
chr1:3790864-3791611	0.928148	23819.1	0.000162388
chr1:37939723-37940650	0.00207801	53.328	0.00345307
chr1:37980071-37980565	0.280521	7199.02	-0.000968094
chr1:38019606-38019823	0.894976	22967.8	0.000219154
chr1:38022452-38022719	0.385576	9895.04	-0.012294
chr1:38061428-38061740	0.510033	13089	0.00117802
chr1:38099677-38100864	0.103047	2644.49	0.0056518
chr1:38156042-38156279	0.0215785	553.769	0.00313277
chr1:38157295-38158586	0.00485887	124.693	0.00478294
chr1:3816356-3818084	0.133199	3418.28	0.00171696
chr1:38200919-38201200	0.0123749	317.577	0.0628949
chr1:38218190-38218977	0.00074954	19.2354	0.0440315
chr1:38219702-38220012	0.0190765	489.561	0.00621662
chr1:38227079-38227741	0.209374	5373.17	0.0129401
chr1:38229838-38230888	0.0013437	34.4833	0.03059
chr1:3824219-3824456	0.224879	5771.07	0.00410647
chr1:38259095-38260427	0.00427825	109.793	0.008678
chr1:38273374-38274402	0.184205	4727.24	0.00124788
chr1:38325150-38325999	0.161419	4142.49	0.00207171
chr1:38397236-38397721	0.971257	24925.4	-6.40578e-05
chr1:38455232-38455769	0.00259051	66.4802	0.00431198
chr1:38461584-38461988	0.436954	11213.5	0.0080363
chr1:38470617-38471396	0.00999194	256.423	0.00615402
chr1:38478082-38478727	0.00289066	74.183	0.00744706
chr1:38510102-38513642	0.00214454	55.0353	0.0105926
chr1:38941919-38942404	0.622273	15969.4	0.00313245
chr1:39044059-39044561	0.425007	10906.9	0.00359647
chr1:39174379-39174940	0.965562	24779.2	0.000568749
chr1:39269729-39270251	0.0327997	841.739	0.00740066
chr1:39283609-39284576	0.000368114	9.44692	0.0200037
chr1:39324815-39325721	0.0682169	1750.65	0.00264221
chr1:39338479-39339349	0.000791549	20.3135	0.00742844
chr1:39456655-39457271	0.130164	3340.41	0.001823
chr1:39547013-39547959	0.785841	20167	0.00136192
chr1:39570665-39571859	0.646349	16587.3	0.00243601
chr1:39874018-39875239	0.00506761	130.05	0.00830825
chr1:39956424-39958137	0.0340085	872.76	0.00722249
chr1:40041317-40042667	0.000156094	4.00584	0.0104745
chr1:40105010-40105707	0.750661	19264.2	-0.00180846
chr1:40136988-40138087	0.00285627	73.3006	0.0271196
chr1:40149431-40150013	0.72331	18562.3	0.0033042
chr1:40156930-40158514	0.170412	4373.29	0.0020744
chr1:40204312-40204739	0.106293	2727.79	0.00359856
chr1:40253683-40255172	0.000272076	6.98228	0.0118047
chr1:40348941-40349288	0.00504076	129.361	0.00501541
chr1:40366595-40368213	0.00169126	43.4027	0.00742641
chr1:40420487-40421366	0.141791	3638.77	0.00192597
chr1:40505411-40506703	0.000198258	5.08788	0.00535504
chr1:40562666-40563128	0.000893508	22.9301	0.00668178
chr1:40598508-40599209	0.695577	17850.6	0.00587452
chr1:40626913-40627612	0.0113733	291.872	0.00439119
chr1:40723386-40723698	0.0373685	958.987	0.00350549
chr1:40723796-40724010	0.609577	15643.6	-0.00079229
chr1:40769186-40769871	0.741265	19023.1	0.00100334
chr1:40781004-40781445	0.988254	25361.6	2.67519e-05
chr1:40781679-40781956	0.603846	15496.5	-0.00119048
chr1:40782220-40783145	0.30144	7735.86	0.00655138
chr1:40839215-40840022	0.460964	11829.7	0.0016636
chr1:40915605-40916072	0.030776	789.804	0.00397769
chr1:40942784-40943387	0.00479233	122.986	0.0041392
chr1:40974056-40974786	0.000287344	7.37411	0.00652894
chr1:40997160-40997439	0.720592	18492.5	0.00047787
chr1:41119852-41120136	0.370753	9514.63	0.0218555
chr1:41157162-41157975	0.226924	5823.54	0.00175262
chr1:41249090-41250161	0.33226	8526.8	-0.00226862
chr1:41267919-41268398	0.0324357	832.397	0.00297164
chr1:41283840-41284591	0.721022	18503.6	0.00165983
chr1:41284847-41285149	0.475621	12205.9	0.00355587
chr1:41303355-41304436	0.65639	16844.9	0.00364032
chr1:41326949-41328285	0.0367601	943.374	0.00383557
chr1:41349740-41350293	0.0787854	2021.87	0.0176479
chr1:41444870-41446116	0.00319159	81.9057	0.00914251
chr1:41483418-41483693	0.769288	19742.2	-0.000637084
chr1:41706957-41708327	0.0656532	1684.86	0.00204492
chr1:41826680-41828290	0.00478948	122.912	0.00898086
chr1:41831976-41832542	0.218463	5606.41	0.00317077
chr1:41847264-41849204	3.7006e-05	0.949685	0.0222655
chr1:41889270-41889626	0.730901	18757.1	-0.00330936
chr1:4192633-4193243	0.00981023	251.76	0.0106235
chr1:41961850-41962316	0.938321	24080.1	0.000419781
chr1:41981788-41982043	0.247021	6339.3	0.00878784
chr1:42127380-42128632	0.00419677	107.702	0.00937997
chr1:4221387-4221672	0.452928	11623.5	0.000970337
chr1:42383640-42384003	0.727446	18668.4	-0.00211133
chr1:42500855-42501980	0.0122752	315.017	0.0022386
chr1:42611485-42611691	0.383022	9829.49	0.0135756
chr1:42800265-42801370	0.752998	19324.2	-0.000316935
chr1:42845978-42846988	0.0701418	1800.05	0.0063488
chr1:42921716-42922575	0.00164768	42.2843	0.00571962
chr1:42928797-42929500	0.00294646	75.6149	0.00946607
chr1:43123977-43124422	0.431001	11060.8	0.00215504
chr1:43147500-43149016	0.0611279	1568.73	0.00191122
chr1:43204115-43204323	0.0644503	1653.99	0.0063484
chr1:43232214-43233359	0.00128018	32.8534	0.0074666
chr1:43250762-43251082	0.0975708	2503.96	0.0240382
chr1:43282574-43283090	0.705538	18106.2	0.000342332
chr1:43312258-43312513	0.000160419	4.11683	0.00605607
chr1:43352785-43352994	0.327038	8392.77	0.00240221
chr1:43353241-43353442	0.195991	5029.71	-0.00266326
chr1:43353947-43354170	0.701533	18003.4	0.00214445
chr1:43389835-43390551	0.070088	1798.67	0.00241551
chr1:43423467-43424768	7.94673e-05	2.03937	0.0045456
chr1:43472867-43473334	0.0799289	2051.21	0.0448374
chr1:43533890-43534334	0.00347353	89.1412	0.0100315
chr1:43613488-43613842	0.000277883	7.13132	0.0186343
chr1:43637503-43638052	0.00908364	233.114	0.00294045
chr1:43738484-43738829	0.795658	20419	0.00077014
chr1:43770522-43770880	0.0256504	658.266	0.0142983
chr1:43814305-43815277	0.27965	7176.66	0.0167169
chr1:43824134-43825059	0.614999	15782.7	0.000433093
chr1:43832814-43833073	0.0198791	510.157	0.00276849
chr1:43833828-43834137	3.56824e-05	0.915717	0.00936011
chr1:43855375-43855921	0.145662	3738.13	0.00150075
chr1:43919083-43919814	0.214985	5517.17	0.00194242
chr1:43996724-43997592	0.647877	16626.5	-0.00212397
chr1:44031286-44031853	0.162428	4168.38	0.00961487
chr1:44056755-44057179	0.0221942	569.57	0.00644581
chr1:44063469-44063757	0.0250259	642.241	0.00365551
chr1:44070892-44071142	0.0435927	1118.72	0.00369642
chr1:44115616-44116309	0.0150168	385.376	0.00531503
chr1:44172668-44173763	0.00936584	240.355	0.00680822
chr1:44399068-44399535	0.01616	414.715	0.0201741
chr1:44401757-44402423	0.290032	7443.08	0.0114301
chr1:44412073-44412804	0.010648	273.259	0.00397188
chr1:44435409-44436114	0.0431848	1108.25	0.00321647
chr1:44440142-44441256	0.151458	3886.88	0.00201999
chr1:44444635-44445622	0.0433864	1113.43	0.00478483
chr1:44457150-44457772	0.0153697	394.433	0.00381553
chr1:44495629-44497112	0.00153003	39.2651	0.00724757
chr1:44568991-44569399	0.82591	21195.3	0.00106944
chr1:44679003-44679465	0.0930174	2387.11	0.0019563
chr1:44820657-44821113	0.0144914	371.893	0.00277172
chr1:44871109-44874047	0.00012376	3.17605	0.0113324
chr1:44883136-44884272	0.00358532	92.01	0.0154904
chr1:45082739-45083285	0.247202	6343.94	0.0011829
chr1:45097281-45098049	0.143847	3691.56	0.00448452
chr1:45120237-45120723	0.189731	4869.06	0.00319884
chr1:45139770-45140584	0.00245832	63.0878	0.00678734
chr1:45189705-45190558	0.0553915	1421.51	0.0404389
chr1:45205323-45205745	0.0264586	679.007	0.00259844
chr1:45241013-45241900	0.0279236	716.603	0.002352
chr1:45249860-45250352	0.107606	2761.5	0.00189199
chr1:45251962-45252292	0.0031668	81.2697	0.0144187
chr1:45265534-45266783	0.00270294	69.3655	0.00387762
chr1:45271679-45272318	0.956212	24539.3	0.000141986
chr1:45278765-45279644	0.0206519	529.989	0.0283995
chr1:45308543-45309159	0.967341	24824.9	-0.000151772
chr1:45452037-45452444	0.820056	21045.1	0.000746644
chr1:45476225-45477022	0.0611746	1569.92	0.00195898
chr1:45671702-45672388	0.116914	3000.37	0.00261568
chr1:45769213-45769917	0.843069	21635.7	0.000218059
chr1:45792419-45793301	0.293483	7531.64	0.00253744
chr1:45805564-45805983	0.933621	23959.5	-0.000116374
chr1:45956345-45956893	0.0342049	877.801	0.0025902
chr1:45965586-45966049	0.765422	19643	0.000327103
chr1:45987163-45987803	0.32827	8424.38	0.00162424
chr1:46016403-46016694	0.0434743	1115.68	0.00348627
chr1:46049590-46050582	0.000420713	10.7968	0.00726282
chr1:46088194-46089142	0.93395	23968	0.000981188
chr1:46151751-46153080	0.000922552	23.6754	0.00632703
chr1:46216233-46216514	0.0233315	598.755	-0.00249594
chr1:46269099-46269820	0.0850136	2181.7	0.00414626
chr1:46598126-46599129	6.76968e-05	1.7373	0.00470587
chr1:46632689-46632932	0.504075	12936.1	0.00206043
chr1:46668821-46669258	0.00057064	14.6443	0.0137814
chr1:46767425-46769036	0.0399853	1026.14	0.00218704
chr1:46806339-46806836	0.00164456	42.2043	0.00314983
chr1:46859724-46860291	0.263275	6756.42	0.0142441
chr1:46913786-46914343	0.00141285	36.2579	0.0267384
chr1:46932130-46932892	0.947399	24313.1	-0.000481412
chr1:46940236-46940437	0.0828441	2126.03	0.0200764
chr1:46951168-46951792	0.0346095	888.184	0.0101596
chr1:46954793-46957121	0.00111329	28.5704	0.0190136
chr1:46998632-46999249	0.1804	4629.62	0.00319676
chr1:47009575-47010132	0.000314631	8.07437	0.0431575
chr1:47069615-47070179	0.000452374	11.6093	0.00681611
chr1:47078580-47078967	0.556626	14284.7	-0.000538279
chr1:47082016-47082526	0.0098016	251.539	0.00572495
chr1:47133674-47134395	0.033602	862.328	0.00381559
chr1:4713989-4716555	0.519972	13344	0.00254044
chr1:47184402-47185083	0.0114847	294.732	0.00370731
chr1:4726576-4726867	0.983301	25234.4	-0.000125225
chr1:47489226-47489633	0.0149499	383.659	0.0112852
chr1:47690980-47691727	0.0538902	1382.98	0.0109219
chr1:47696504-47698197	0.00287161	73.6942	0.00679191
chr1:4771652-4772545	0.209516	5376.8	0.0160839
chr1:47779707-47780211	0.73775	18932.9	-0.000323013
chr1:47799411-47800426	0.00108986	27.9691	0.00697084
chr1:47881896-47883065	0.607099	15580	0.00285801
chr1:47899125-47899398	0.00186038	47.7428	0.0728179
chr1:47899661-47900385	0.0380744	977.103	0.021707
chr1:47902793-47905518	0.00027476	7.05117	0.0108604
chr1:47909712-47911020	0.000673592	17.2864	0.0227742
chr1:47915639-47915952	0.0100281	257.35	0.0107362
chr1:47973709-47973952	0.221754	5690.87	0.00307687
chr1:47998899-47999517	0.349348	8965.32	0.00543773
chr1:48058793-48059230	0.670333	17202.8	0.001836
chr1:48174494-48176519	0.00116209	29.8227	0.015077
chr1:4832351-4832553	0.390518	10021.9	0.00216092
chr1:48449870-48450144	0.00158502	40.6765	0.0226313
chr1:48459812-48460061	0.630617	16183.5	0.0013274
chr1:48462131-48462976	0.0333633	856.201	0.008476
chr1:48937304-48937683	0.0131604	337.736	0.0106415
chr1:49242371-49242810	0.871852	22374.3	-0.000746115
chr1:49364554-49364870	0.607097	15579.9	-0.00543935
chr1:50489417-50489846	0.0361	926.435	0.0165038
chr1:50513644-50514320	0.537216	13786.6	0.00505051
chr1:50798667-50799536	0.0134015	343.922	0.00872447
chr1:50880916-50881516	0.00176409	45.2718	0.0302668
chr1:50881884-50882103	0.396431	10173.6	0.00262412
chr1:50882433-50882660	0.973691	24987.8	-0.00013476
chr1:50882997-50883426	0.0135352	347.354	0.0179663
chr1:50884228-50891471	0.000362164	9.2942	0.0383138
chr1:50892437-50893243	5.08547e-05	1.30508	0.0272515
chr1:50893468-50893745	0.512585	13154.5	0.00246225
chr1:51425447-51426070	0.0027727	71.1559	0.0043709
chr1:51433762-51435505	0.0819733	2103.68	0.0014726
chr1:51443311-51444036	0.253798	6513.23	0.00228269
chr1:51701767-51702542	0.000267342	6.86079	0.00954537
chr1:51796097-51796589	0.0226561	581.423	0.00996767
chr1:51810327-51810687	0.264442	6786.37	0.00665676
chr1:51984547-51985216	0.0111889	287.141	0.00745831
chr1:52195028-52195821	0.0237379	609.185	0.00432896
chr1:52344178-52344939	0.00414899	106.476	0.00599776
chr1:52455970-52456453	0.180979	4644.48	0.00197656
chr1:52498452-52499505	0.00309356	79.3899	0.00718384
chr1:52520746-52521124	0.438852	11262.3	-0.00120371
chr1:52521780-52522296	0.00099424	25.5152	0.00344142
chr1:52607400-52608504	0.0423422	1086.63	0.00302507
chr1:52831511-52832181	0.0881213	2261.46	0.00344694
chr1:52834139-52834528	0.302444	7761.62	0.0035986
chr1:52869867-52870305	0.00908292	233.095	0.00398209
chr1:53018258-53019599	0.02263	580.752	0.00491669
chr1:53067880-53068608	0.0504279	1294.13	0.00509176
chr1:53098629-53099303	0.153287	3933.82	0.00395408
chr1:53163688-53164180	0.0018541	47.5817	0.00742906
chr1:53192023-53192428	0.0653241	1676.41	0.00246834
chr1:53308294-53309262	0.00191367	49.1105	0.0213517
chr1:533219-534114	0.603771	15494.6	0.00110392
chr1:53386617-53387523	0.699068	17940.2	0.00156989
chr1:53392880-53393645	0.00222005	56.9731	0.00887605
chr1:53527572-53528974	0.012684	325.51	0.00783212
chr1:53544104-53544683	0.265496	6813.43	0.00246391
chr1:53558388-53558642	0.683592	17543	0.0026703
chr1:53662309-53662815	0.192685	4944.88	0.00234577
chr1:53685945-53686391	0.369931	9493.54	0.002988
chr1:53703959-53704642	0.0468208	1201.56	0.00431436
chr1:53742297-53742845	0.429793	11029.8	0.00227206
chr1:53791687-53793496	0.00202959	52.0854	0.00844798
chr1:53904140-53905247	0.574145	14734.3	0.000882459
chr1:53925191-53926228	0.597616	15336.6	0.00118538
chr1:54203402-54205310	0.00266064	68.2801	0.0151786
chr1:54303758-54304262	0.214894	5514.83	0.000747911
chr1:54355354-54355656	0.00054368	13.9524	0.00921834
chr1:54411057-54411943	0.710932	18244.7	-0.000541656
chr1:54518601-54519299	0.00761653	195.463	0.00296069
chr1:54587364-54587578	0.100289	2573.72	0.0050677
chr1:54665821-54666259	0.526475	13510.9	0.000433075
chr1:54723696-54724019	0.95948	24623.1	-7.14305e-05
chr1:54821990-54822333	9.60844e-05	2.46581	0.0503062
chr1:54856401-54856608	0.128381	3294.64	0.00206277
[truncated: 23,659 more rows]
