# Supplementary material for: Within-pair differences of DNA methylation levels between monozygotic twins are different between male and female pairs
Source: BMC Med Genomics. 2016 Aug 26;9(1):55. doi: 10.1186/s12920-016-0217-2 (PMC5000519; doi:10.1186/s12920-016-0217-2)
Supplement: Additional file 5: Table S3. — Data supporting the findings in this study. (XLSX 6571 kb) [file 12920_2016_217_MOESM5_ESM.xlsx]

## Sheet: 性別CpGメチル化率ペア間差の平均
Table S3 Data supporting the findings in this study
chr	gender	CpG island	MEAN	SD	SEM	MEDIAN	MEAN_older	SD_older	SEM_older	MEDIAN_older
chr1	F	chr1:28735-29810	0.0128875	0.0122989	0.00139258	0.01074	0.0123803	0.0102036	0.00155603	0.01224
chr1	M	chr1:28735-29810	0.0204971	0.0260189	0.004398	0.01011	0.0177245	0.02493	0.00455158	0.00794
chr1	F	chr1:533219-534114	0.010064	0.00993677	0.00112512	0.00734	0.00983674	0.00712593	0.00108669	0.00759
chr1	M	chr1:533219-534114	0.0108143	0.0103715	0.00175311	0.0078	0.0109407	0.0109754	0.00200383	0.00774
chr1	F	chr1:713984-714547	0.0124833	0.0137537	0.0015573	0.00840736	0.0123104	0.0105697	0.00161186	0.00951493
chr1	M	chr1:713984-714547	0.0204203	0.0291664	0.00493002	0.0140947	0.0189387	0.0298112	0.00544276	0.00942014
chr1	F	chr1:762416-763445	0.00539376	0.00423772	0.000479827	0.0044504	0.00521064	0.00417254	0.000636306	0.00442
chr1	M	chr1:762416-763445	0.00649417	0.00683081	0.00115462	0.004695	0.005859	0.00533684	0.000974369	0.0042425
chr1	F	chr1:788863-789211	0.0117045	0.00944331	0.00106924	0.00970716	0.00941382	0.0072569	0.00110667	0.00923646
chr1	M	chr1:788863-789211	0.00791077	0.00769424	0.00130056	0.00594382	0.00639174	0.00670085	0.0012234	0.00448567
chr1	F	chr1:805198-805628	0.0249107	0.021431	0.00242658	0.01929	0.0247853	0.0210221	0.00320584	0.021275
chr1	M	chr1:805198-805628	0.0329346	0.0437936	0.00740248	0.02596	0.0352397	0.0467947	0.0085435	0.0261275
chr1	F	chr1:839694-840619	0.0129614	0.0427191	0.00483698	0.00424123	0.00755627	0.0112754	0.00171948	0.00365
chr1	M	chr1:839694-840619	0.00954271	0.0107287	0.00181348	0.00527889	0.00806699	0.0105182	0.00192036	0.003515
chr1	F	chr1:844299-845883	0.092604	0.137774	0.0155998	0.0250635	0.0755495	0.119678	0.0182508	0.0253278
chr1	M	chr1:844299-845883	0.116178	0.134337	0.0227071	0.0684037	0.0935227	0.101086	0.0184558	0.0411858
chr1	F	chr1:854765-854973	0.0105553	0.00820543	0.000929082	0.0087656	0.00960302	0.00892765	0.00136145	0.0057547
chr1	M	chr1:854765-854973	0.0193086	0.0174931	0.00295688	0.0140494	0.0201218	0.0182275	0.00332787	0.0142209
chr1	F	chr1:858970-861632	0.0120161	0.0115719	0.00131026	0.00919175	0.00991558	0.00957406	0.00146003	0.00675
chr1	M	chr1:858970-861632	0.0182627	0.0147391	0.00249136	0.014815	0.015459	0.0115677	0.00211197	0.014505
chr1	F	chr1:869332-871872	0.054344	0.0580585	0.00657383	0.0320014	0.0468326	0.0513208	0.00782635	0.0305298
chr1	M	chr1:869332-871872	0.0803799	0.0904461	0.0152882	0.0315732	0.0814647	0.0949969	0.017344	0.0312
chr1	F	chr1:875730-878363	0.00955793	0.0126296	0.00143003	0.00474735	0.00590318	0.00942551	0.00143738	0.00338254
chr1	M	chr1:875730-878363	0.0210273	0.0214091	0.00361879	0.0089122	0.0180568	0.0199389	0.00364032	0.00658171
chr1	F	chr1:886356-886602	0.00959761	0.00801103	0.00090707	0.00791183	0.0096197	0.00851315	0.00129824	0.00678807
chr1	M	chr1:886356-886602	0.00841946	0.00758243	0.00128166	0.00539121	0.00844621	0.00755987	0.00138024	0.00564182
chr1	F	chr1:894313-902654	0.0289144	0.0376518	0.00426322	0.0191196	0.0228553	0.0227908	0.00347556	0.0174718
chr1	M	chr1:894313-902654	0.054798	0.0662085	0.0111913	0.0287681	0.0511831	0.0680545	0.012425	0.028369
chr1	F	chr1:906296-906538	0.0370831	0.0422659	0.00478567	0.0208676	0.0258474	0.0313055	0.00477404	0.0182422
chr1	M	chr1:906296-906538	0.0704814	0.0667818	0.0112882	0.0406513	0.0584687	0.0572372	0.01045	0.0333432
chr1	F	chr1:919726-919927	0.0388737	0.0714581	0.00809104	0.0176421	0.0528617	0.0931855	0.0142107	0.0220101
chr1	M	chr1:919726-919927	0.0399102	0.0706923	0.0119492	0.0245125	0.0418928	0.0762571	0.0139226	0.0180914
chr1	F	chr1:933387-937410	0.00935765	0.0094263	0.00106732	0.00673751	0.0073839	0.00568508	0.000866967	0.00668
chr1	M	chr1:933387-937410	0.0162117	0.0116409	0.00196767	0.0140214	0.0147948	0.0107067	0.00195476	0.0125505
chr1	F	chr1:948670-948894	0.0065934	0.00779491	0.000882599	0.0042709	0.00564316	0.00685214	0.00104494	0.0042427
chr1	M	chr1:948670-948894	0.012909	0.0125654	0.00212394	0.00721923	0.0122705	0.0124996	0.00228211	0.00690055
chr1	F	chr1:949329-949851	0.0263183	0.0288836	0.00327042	0.0152705	0.0222728	0.0196139	0.0029911	0.0135624
chr1	M	chr1:949329-949851	0.0382031	0.055071	0.0093087	0.0191754	0.0379823	0.058066	0.0106014	0.0179382
chr1	F	chr1:954768-956343	0.00432842	0.00423884	0.000479954	0.0028711	0.00349959	0.00378634	0.000577411	0.001845
chr1	M	chr1:954768-956343	0.006291	0.00536951	0.000907613	0.004685	0.00546579	0.00476523	0.000870007	0.00381662
chr1	F	chr1:963795-964507	0.0127104	0.00898345	0.00101718	0.0116259	0.0115679	0.00776922	0.00118479	0.0122337
chr1	M	chr1:963795-964507	0.014956	0.0103118	0.00174302	0.0151509	0.015358	0.0101128	0.00184633	0.0151622
chr1	F	chr1:967966-970238	0.0229854	0.0223294	0.0025283	0.0162605	0.0195146	0.0178835	0.0027272	0.01417
chr1	M	chr1:967966-970238	0.031949	0.0257075	0.00434537	0.0282	0.033358	0.0265962	0.00485579	0.0310862
chr1	F	chr1:975496-980305	0.0146327	0.0129703	0.0014686	0.0111902	0.0146037	0.0116407	0.00177519	0.0116292
chr1	M	chr1:975496-980305	0.0193627	0.018877	0.0031908	0.0138431	0.0194556	0.0198941	0.00363216	0.012395
chr1	F	chr1:981068-981400	0.0044691	0.00312343	0.000353659	0.00425	0.00469953	0.00328206	0.000500509	0.0042
chr1	M	chr1:981068-981400	0.00606114	0.00388103	0.000656014	0.00618	0.00588533	0.0038032	0.000694365	0.00605
chr1	F	chr1:982152-982511	0.0142383	0.0120143	0.00136035	0.0117505	0.0132365	0.0106907	0.00163032	0.011091
chr1	M	chr1:982152-982511	0.0155661	0.0106463	0.00179956	0.0130066	0.0155286	0.0111507	0.00203583	0.0123246
chr1	F	chr1:983174-983612	0.0262881	0.0227273	0.00257336	0.0195164	0.0278549	0.0265495	0.00404876	0.0155266
chr1	M	chr1:983174-983612	0.02561	0.01833	0.00309834	0.0217025	0.0247389	0.0179158	0.00327097	0.0199782
chr1	F	chr1:984206-984429	0.0197815	0.0167953	0.00190169	0.0155131	0.0170826	0.0161225	0.00245866	0.0127447
chr1	M	chr1:984206-984429	0.0265582	0.0188235	0.00318175	0.0216418	0.0280469	0.0192919	0.00352221	0.0229386
chr1	F	chr1:990274-990694	0.0131434	0.0117901	0.00133497	0.00959982	0.0112643	0.00984929	0.001502	0.00823682
chr1	M	chr1:990274-990694	0.0128364	0.0130165	0.00220019	0.0100814	0.0115037	0.00948104	0.00173099	0.00998418
chr1	F	chr1:994436-995303	0.00935305	0.00799522	0.000905281	0.00675443	0.00788299	0.00750183	0.00114402	0.00642
chr1	M	chr1:994436-995303	0.0112914	0.0107668	0.00181992	0.00723491	0.0102061	0.0104464	0.00190725	0.00542083
chr1	F	chr1:999678-999911	0.00759947	0.00809844	0.000916967	0.00397413	0.00619151	0.00785341	0.00119763	0.00302994
chr1	M	chr1:999678-999911	0.0126946	0.0148492	0.00250997	0.00678827	0.00964245	0.00914465	0.00166958	0.00610727
chr1	F	chr1:1002663-1005318	0.0538661	0.100582	0.0113887	0.0187721	0.0400437	0.0575289	0.00877307	0.0180255
chr1	M	chr1:1002663-1005318	0.0981591	0.122622	0.0207269	0.0448724	0.104404	0.130955	0.023909	0.0446565
chr1	F	chr1:1011509-1013402	0.044596	0.0348835	0.00394978	0.033315	0.0476458	0.0370538	0.00565065	0.03731
chr1	M	chr1:1011509-1013402	0.0564688	0.0367271	0.00620801	0.04504	0.0603766	0.0373195	0.00681358	0.05622
chr1	F	chr1:1016863-1017439	0.0101773	0.00806539	0.000913225	0.00775821	0.0103855	0.00877731	0.00133853	0.00749268
chr1	M	chr1:1016863-1017439	0.0125884	0.0108037	0.00182616	0.0110038	0.0107749	0.0089558	0.0016351	0.00942927
chr1	F	chr1:1018099-1018390	0.00703154	0.00606112	0.000686287	0.00512	0.0070964	0.00641787	0.000978716	0.005145
chr1	M	chr1:1018099-1018390	0.00804029	0.00723623	0.00122315	0.006425	0.00759117	0.00725149	0.00132394	0.005355
chr1	F	chr1:1019818-1020026	0.0106979	0.0096854	0.00109666	0.00862306	0.00814211	0.0066692	0.00101704	0.00707336
chr1	M	chr1:1019818-1020026	0.0130602	0.00974217	0.00164673	0.01051	0.0137747	0.0100026	0.00182622	0.0105991
chr1	F	chr1:1023143-1023347	0.00594519	0.00466485	0.00052819	0.00477818	0.00552072	0.00491337	0.000749282	0.003735
chr1	M	chr1:1023143-1023347	0.00736067	0.00532902	0.000900769	0.00655667	0.00797687	0.00544281	0.000993717	0.00753167
chr1	F	chr1:1024075-1024614	0.0104684	0.00963356	0.00109079	0.00796465	0.00991854	0.00937822	0.00143016	0.00801766
chr1	M	chr1:1024075-1024614	0.00880363	0.00702108	0.00118678	0.00728295	0.00884989	0.00696509	0.00127165	0.00725069
chr1	F	chr1:1026377-1026625	0.0107369	0.00833476	0.000943726	0.00888828	0.0105475	0.00824584	0.00125748	0.00898683
chr1	M	chr1:1026377-1026625	0.0105323	0.00934614	0.00157979	0.00743342	0.0100295	0.00887702	0.00162071	0.00739692
chr1	F	chr1:1027509-1027730	0.00765056	0.00584489	0.000661803	0.00656689	0.00654649	0.00548506	0.000836464	0.00469529
chr1	M	chr1:1027509-1027730	0.00764569	0.00696596	0.00117746	0.00574174	0.00630307	0.00566323	0.00103396	0.00520223
chr1	F	chr1:1046044-1046340	0.011847	0.0107357	0.00121558	0.010034	0.0118952	0.0116303	0.0017736	0.0107026
chr1	M	chr1:1046044-1046340	0.00968588	0.00863287	0.00145922	0.00759976	0.00958104	0.0090994	0.00166132	0.0072706
chr1	F	chr1:1050515-1050830	0.0255806	0.0195446	0.00221299	0.020275	0.027931	0.0191182	0.0029155	0.0246
chr1	M	chr1:1050515-1050830	0.0288903	0.0293571	0.00496225	0.02156	0.0263224	0.028473	0.00519844	0.0189285
chr1	F	chr1:1051178-1052445	0.00452724	0.00525107	0.000594567	0.00220996	0.00344775	0.00421248	0.000642397	0.00219991
chr1	M	chr1:1051178-1052445	0.00852887	0.0078365	0.00132461	0.00569257	0.00784648	0.00735254	0.00134238	0.0056093
chr1	F	chr1:1072369-1072847	0.00361517	0.00469091	0.00053114	0.00207441	0.00247083	0.00369534	0.000563535	0.00122135
chr1	M	chr1:1072369-1072847	0.00629565	0.00490029	0.0008283	0.0051693	0.00588861	0.00471573	0.00086097	0.00475076
chr1	F	chr1:1093211-1093476	0.0159545	0.0177064	0.00200485	0.01011	0.0183649	0.0212193	0.00323592	0.011165
chr1	M	chr1:1093211-1093476	0.0208142	0.0228894	0.00386902	0.01592	0.019723	0.0239491	0.00437248	0.014442
chr1	F	chr1:1098043-1100584	0.0291612	0.0222482	0.00251912	0.027876	0.0296535	0.0212735	0.00324418	0.0294856
chr1	M	chr1:1098043-1100584	0.0417836	0.0374563	0.00633127	0.0316989	0.0441363	0.0382641	0.00698603	0.0356119
chr1	F	chr1:1109314-1110145	0.0601852	0.0794592	0.00899698	0.03276	0.047271	0.0599038	0.00913525	0.0312303
chr1	M	chr1:1109314-1110145	0.10572	0.1669	0.0282113	0.0399261	0.0765248	0.113255	0.0206774	0.0345806
chr1	F	chr1:1115574-1116006	0.0136721	0.011375	0.00128797	0.010775	0.0121779	0.00918455	0.00140063	0.010885
chr1	M	chr1:1115574-1116006	0.0137186	0.0103515	0.00174973	0.01214	0.0133517	0.00988175	0.00180415	0.01209
chr1	F	chr1:1132827-1133218	0.0111555	0.00827269	0.000936698	0.00906928	0.0103921	0.00806904	0.00123052	0.00887497
chr1	M	chr1:1132827-1133218	0.0102291	0.00726164	0.00122744	0.00834764	0.0102213	0.00751055	0.00137123	0.00808944
chr1	F	chr1:1136360-1137156	0.00685754	0.00646477	0.000731991	0.00456721	0.00755726	0.00629016	0.000959241	0.00477
chr1	M	chr1:1136360-1137156	0.00776461	0.00631385	0.00106724	0.00605	0.00672735	0.00481497	0.00087909	0.00558446
chr1	F	chr1:1141670-1142150	0.00999108	0.0105107	0.0011901	0.00642777	0.00744035	0.00830473	0.00126646	0.00431991
chr1	M	chr1:1141670-1142150	0.0188264	0.0211051	0.00356741	0.0110773	0.0150076	0.0156322	0.00285404	0.00958509
chr1	F	chr1:1145568-1145878	0.0143748	0.0107253	0.0012144	0.0115248	0.0125764	0.0097834	0.00149196	0.00999413
chr1	M	chr1:1145568-1145878	0.0188885	0.014863	0.0025123	0.0157816	0.0176094	0.0127528	0.00232833	0.0139307
chr1	F	chr1:1146708-1146914	0.0129805	0.0104075	0.00117842	0.00969495	0.0101261	0.00725047	0.00110569	0.00841702
chr1	M	chr1:1146708-1146914	0.016973	0.0126623	0.00214032	0.0140558	0.01658	0.0128065	0.00233813	0.013868
chr1	F	chr1:1149055-1149524	0.0267861	0.0280841	0.0031799	0.0191925	0.0233102	0.0205631	0.00313584	0.02396
chr1	M	chr1:1149055-1149524	0.0442754	0.054001	0.00912783	0.029035	0.0468108	0.0570656	0.0104187	0.0292
chr1	F	chr1:1152522-1153134	0.0209559	0.0165443	0.00187327	0.01768	0.0211679	0.0187006	0.00285181	0.01492
chr1	M	chr1:1152522-1153134	0.0243554	0.0215866	0.0036488	0.01596	0.0238467	0.0211344	0.0038586	0.016075
chr1	F	chr1:1153784-1154419	0.0110248	0.00983353	0.00111343	0.00727928	0.00921493	0.00935389	0.00142646	0.00519002
chr1	M	chr1:1153784-1154419	0.0125741	0.0108197	0.00182886	0.0110504	0.0116431	0.00981884	0.00179267	0.00949727
chr1	F	chr1:1159168-1159528	0.0123242	0.00995816	0.00112754	0.00926926	0.0121286	0.00942512	0.00143732	0.01025
chr1	M	chr1:1159168-1159528	0.0109974	0.00851394	0.00143912	0.007508	0.0102906	0.00861061	0.00157207	0.00613131
chr1	F	chr1:1161959-1162281	0.00752154	0.00608802	0.000689332	0.006215	0.00714279	0.00650837	0.000992517	0.00553
chr1	M	chr1:1161959-1162281	0.00702057	0.00498772	0.000843078	0.00609	0.006182	0.00465855	0.000850531	0.005335
chr1	F	chr1:1163502-1163895	0.00648694	0.00507876	0.000575056	0.00552952	0.00731575	0.00524478	0.000799822	0.00632911
chr1	M	chr1:1163502-1163895	0.00777311	0.00632815	0.00106965	0.00553747	0.00757329	0.0066578	0.00121554	0.00484727
chr1	F	chr1:1167001-1168985	0.0809384	0.12579	0.0142429	0.0272979	0.0507311	0.074273	0.0113265	0.0218527
chr1	M	chr1:1167001-1168985	0.102626	0.103434	0.0174836	0.0555281	0.0986921	0.105446	0.0192516	0.0430326
chr1	F	chr1:1173915-1174263	0.0276246	0.0334945	0.00379251	0.0177319	0.0249609	0.0340583	0.00519384	0.01436
chr1	M	chr1:1173915-1174263	0.0397361	0.0475149	0.00803148	0.02227	0.0311123	0.0410762	0.00749946	0.01906
chr1	F	chr1:1177885-1178207	0.0177645	0.0152947	0.00173178	0.01497	0.0175991	0.0130187	0.00198533	0.0149455
chr1	M	chr1:1177885-1178207	0.0199375	0.0178462	0.00301656	0.0164806	0.0198294	0.016222	0.00296172	0.0168642
chr1	F	chr1:1181756-1182470	0.0360188	0.0304727	0.00345035	0.0265545	0.0384958	0.0335849	0.00512165	0.02793
chr1	M	chr1:1181756-1182470	0.0475326	0.0324837	0.00549074	0.046665	0.0447092	0.0331564	0.00605351	0.03701
chr1	F	chr1:1189396-1190245	0.00778446	0.00639146	0.00072369	0.00703352	0.00703113	0.00553216	0.000843646	0.00519
chr1	M	chr1:1189396-1190245	0.0074731	0.00749861	0.0012675	0.0059002	0.00612908	0.00667038	0.00121784	0.0049
chr1	F	chr1:1190522-1190799	0.0112037	0.00875597	0.000991418	0.00958183	0.00851321	0.00721225	0.00109986	0.007415
chr1	M	chr1:1190522-1190799	0.0125876	0.00794414	0.0013428	0.0109657	0.0119437	0.00726451	0.00132631	0.0108761
chr1	F	chr1:1203166-1203597	0.0100901	0.00907889	0.00102798	0.00746	0.0103554	0.00963759	0.00146972	0.0078
chr1	M	chr1:1203166-1203597	0.00905195	0.00639289	0.0010806	0.00748027	0.00864743	0.00628678	0.0011478	0.00748014
chr1	F	chr1:1208515-1209942	0.00747312	0.00880091	0.000996507	0.00431309	0.00538853	0.00668381	0.00101927	0.00268309
chr1	M	chr1:1208515-1209942	0.0129751	0.0119932	0.00202721	0.0103394	0.0107558	0.0111422	0.00203428	0.00845527
chr1	F	chr1:1228780-1230163	0.0186152	0.016534	0.0018721	0.0130736	0.0159207	0.0174031	0.00265394	0.0102962
chr1	M	chr1:1228780-1230163	0.0226614	0.0368117	0.00622231	0.01197	0.0233973	0.0397054	0.00724918	0.00773688
chr1	F	chr1:1242400-1245185	0.00891543	0.0102964	0.00116583	0.00457693	0.00617084	0.0067071	0.00102282	0.00434415
chr1	M	chr1:1242400-1245185	0.0159286	0.0156806	0.00265051	0.0120418	0.0137553	0.0143702	0.00262362	0.00727145
chr1	F	chr1:1247918-1248493	0.015978	0.0138001	0.00156255	0.01142	0.014022	0.0130384	0.00198833	0.0109118
chr1	M	chr1:1247918-1248493	0.0173903	0.0154053	0.00260398	0.0153076	0.0159832	0.0126118	0.00230259	0.0145474
chr1	F	chr1:1254322-1254548	0.0106083	0.00918275	0.00103974	0.00824064	0.00976874	0.00938003	0.00143044	0.00595141
chr1	M	chr1:1254322-1254548	0.00994315	0.00784368	0.00132582	0.00866111	0.0102554	0.0081658	0.00149086	0.00888673
chr1	F	chr1:1259643-1260635	0.00743061	0.00685695	0.000776396	0.005415	0.00657504	0.00535663	0.000816879	0.00575
chr1	M	chr1:1259643-1260635	0.0096064	0.0100344	0.00169613	0.005775	0.00833916	0.00960201	0.00175308	0.004995
chr1	F	chr1:1262665-1263420	0.0122202	0.0105996	0.00120016	0.0101328	0.0126633	0.0107953	0.00164627	0.0101355
chr1	M	chr1:1262665-1263420	0.0111707	0.0102508	0.00173271	0.00917178	0.009919	0.00950792	0.0017359	0.00720494
chr1	F	chr1:1265206-1265429	0.0186812	0.0213871	0.00242162	0.01343	0.0197105	0.0226719	0.00345743	0.012245
chr1	M	chr1:1265206-1265429	0.022332	0.0213664	0.00361158	0.014385	0.0204352	0.0180366	0.00329302	0.0144325
chr1	F	chr1:1267085-1267286	0.0113004	0.00954427	0.00108068	0.00893418	0.010338	0.00918814	0.00140118	0.00793238
chr1	M	chr1:1267085-1267286	0.0188338	0.032771	0.00553932	0.0110855	0.0200328	0.0352826	0.00644169	0.0106224
chr1	F	chr1:1267435-1268986	0.0180653	0.0135277	0.00153171	0.0159037	0.0167559	0.0126757	0.00193303	0.0153976
chr1	M	chr1:1267435-1268986	0.0228621	0.0230068	0.00388885	0.0166919	0.0246363	0.023897	0.00436297	0.0169548
chr1	F	chr1:1271425-1272074	0.0155854	0.0124506	0.00140975	0.012675	0.0154712	0.0132524	0.00202097	0.01211
chr1	M	chr1:1271425-1272074	0.0167581	0.0135045	0.00228267	0.01133	0.0173655	0.0143293	0.00261616	0.01235
chr1	F	chr1:1272377-1272634	0.00882268	0.00659667	0.000746926	0.00780311	0.00777987	0.00631635	0.000963235	0.00685975
chr1	M	chr1:1272377-1272634	0.00891753	0.00603831	0.00102066	0.00792184	0.00855522	0.00632161	0.00115416	0.00604713
chr1	F	chr1:1283933-1285345	0.00705364	0.00791723	0.00089645	0.00415252	0.00552835	0.00607362	0.000926219	0.00413053
chr1	M	chr1:1283933-1285345	0.0119516	0.0122939	0.00207805	0.00775387	0.0105802	0.011767	0.00214836	0.00650392
chr1	F	chr1:1289707-1291126	0.0414515	0.0593876	0.00672432	0.018073	0.0265069	0.031904	0.00486531	0.0184492
chr1	M	chr1:1289707-1291126	0.0712729	0.0686114	0.0115974	0.0593985	0.066856	0.0699633	0.0127735	0.0422442
chr1	F	chr1:1309140-1311039	0.0268782	0.0369357	0.00418215	0.0113813	0.0204344	0.0352068	0.00536899	0.0076
chr1	M	chr1:1309140-1311039	0.0649852	0.0576723	0.0097484	0.0481609	0.0632149	0.0598501	0.0109271	0.0457549
chr1	F	chr1:1322644-1322924	0.00628491	0.00634722	0.000718681	0.0045201	0.00539966	0.0045277	0.000690468	0.00415895
chr1	M	chr1:1322644-1322924	0.0068763	0.00585415	0.000989532	0.00555883	0.00636371	0.0052969	0.000967077	0.00521442
chr1	F	chr1:1334071-1335602	0.00528226	0.00581605	0.000658538	0.00327944	0.00375831	0.00308019	0.000469724	0.00279261
chr1	M	chr1:1334071-1335602	0.00694312	0.00624689	0.00105592	0.00416459	0.00617813	0.0058914	0.00107562	0.00360348
chr1	F	chr1:1342004-1342952	0.00859866	0.00829525	0.000939252	0.005725	0.00690421	0.00772625	0.00117824	0.004515
chr1	M	chr1:1342004-1342952	0.00808309	0.00910766	0.00153948	0.00531	0.0075714	0.00918965	0.00167779	0.00460384
chr1	F	chr1:1355159-1356000	0.0322726	0.0295941	0.00335088	0.0254683	0.0300752	0.0303369	0.00462633	0.0231598
chr1	M	chr1:1355159-1356000	0.0315048	0.0257584	0.00435396	0.0272095	0.0302624	0.0255	0.00465564	0.0248312
chr1	F	chr1:1361560-1361787	0.0268409	0.0203183	0.0023006	0.0231	0.0256841	0.0195764	0.00298537	0.02617
chr1	M	chr1:1361560-1361787	0.0237126	0.0247344	0.00418088	0.01654	0.025162	0.0262027	0.00478393	0.016505
chr1	F	chr1:1370767-1371449	0.0137399	0.0164072	0.00185774	0.0085952	0.00927685	0.0125192	0.00190916	0.00316984
chr1	M	chr1:1370767-1371449	0.0300613	0.02744	0.0046382	0.0164767	0.0271743	0.0266829	0.00487162	0.0150745
chr1	F	chr1:1374461-1375584	0.0291986	0.0254271	0.00287905	0.0214944	0.0263612	0.0237442	0.00362096	0.0194022
chr1	M	chr1:1374461-1375584	0.0351933	0.0287152	0.00485375	0.0326479	0.032039	0.0284543	0.00519502	0.0235405
chr1	F	chr1:1396085-1396338	0.0250973	0.0265633	0.0030077	0.015726	0.0212323	0.0248292	0.00378642	0.01533
chr1	M	chr1:1396085-1396338	0.0365914	0.0287175	0.00485414	0.0260793	0.035724	0.0260541	0.0047568	0.0262047
chr1	F	chr1:1406844-1407821	0.00409814	0.00489716	0.000554494	0.00244861	0.00287132	0.00294326	0.000448843	0.00191148
chr1	M	chr1:1406844-1407821	0.00500294	0.00546995	0.00092459	0.00406	0.0042166	0.00431492	0.000787792	0.0024575
chr1	F	chr1:1417285-1417753	0.00919234	0.00750654	0.000849948	0.00814267	0.00734473	0.00593744	0.000905451	0.00661808
chr1	M	chr1:1417285-1417753	0.00971909	0.00692208	0.00117004	0.00699341	0.010439	0.00706951	0.00129071	0.00739374
chr1	F	chr1:1420226-1420684	0.0171999	0.0159358	0.00180437	0.011965	0.0153597	0.0152479	0.00232528	0.011001
chr1	M	chr1:1420226-1420684	0.0174556	0.0147223	0.00248853	0.01238	0.0174557	0.015473	0.00282498	0.0118689
chr1	F	chr1:1446878-1448205	0.00588132	0.00504079	0.000570758	0.00472852	0.00582707	0.00426137	0.000649853	0.00508
chr1	M	chr1:1446878-1448205	0.00544657	0.00497261	0.000840524	0.00418	0.00498583	0.00457879	0.000835969	0.00416
chr1	F	chr1:1455302-1455892	0.00984595	0.00921815	0.00104375	0.00865207	0.00989124	0.00977867	0.00149123	0.00824264
chr1	M	chr1:1455302-1455892	0.0071076	0.00584072	0.000987262	0.00641635	0.00728295	0.00620956	0.00113371	0.0062445
chr1	F	chr1:1456829-1457074	0.00512269	0.00432734	0.000489974	0.00434	0.00528198	0.00388999	0.000593218	0.00476
chr1	M	chr1:1456829-1457074	0.005627	0.00439348	0.000742633	0.004535	0.00571083	0.00458201	0.000836557	0.0043475
chr1	F	chr1:1457954-1459029	0.0126402	0.00974556	0.00110347	0.01093	0.0124363	0.00812976	0.00123978	0.01123
chr1	M	chr1:1457954-1459029	0.015792	0.0151375	0.0025587	0.01343	0.0140548	0.0147555	0.00269398	0.0116852
chr1	F	chr1:1464508-1464806	0.0177859	0.0161277	0.0018261	0.0158149	0.0184984	0.0174924	0.00266756	0.0155507
chr1	M	chr1:1464508-1464806	0.0158937	0.0107996	0.00182547	0.015905	0.0154028	0.0109157	0.00199293	0.0144138
chr1	F	chr1:1470604-1471450	0.0181092	0.0152539	0.00172717	0.0125105	0.0167921	0.0152229	0.00232147	0.01184
chr1	M	chr1:1470604-1471450	0.0237017	0.019152	0.00323727	0.0198661	0.0237748	0.0199641	0.00364492	0.0181298
chr1	F	chr1:1473107-1473342	0.00883221	0.00834218	0.000944566	0.00729289	0.00834428	0.00779535	0.00118878	0.00738834
chr1	M	chr1:1473107-1473342	0.00847476	0.005482	0.000926627	0.00865265	0.00842507	0.00573626	0.00104729	0.00860673
chr1	F	chr1:1474962-1475220	0.0395405	0.0374287	0.00423797	0.0238271	0.0403477	0.0365797	0.00557836	0.0310024
chr1	M	chr1:1474962-1475220	0.0646828	0.0465302	0.00786504	0.0635348	0.0601017	0.0453109	0.0082726	0.0455661
chr1	F	chr1:1476093-1476669	0.0419379	0.040185	0.00455006	0.0301158	0.0353411	0.0392253	0.0059818	0.0251525
chr1	M	chr1:1476093-1476669	0.040225	0.0439497	0.00742885	0.0195328	0.0347307	0.0366185	0.00668559	0.0194644
chr1	F	chr1:1489532-1489794	0.0137813	0.0116549	0.00131966	0.010913	0.0140113	0.0111939	0.00170705	0.0104194
chr1	M	chr1:1489532-1489794	0.0180448	0.0157241	0.00265786	0.0137028	0.016401	0.0134573	0.00245696	0.0113085
chr1	F	chr1:1496761-1496986	0.0105771	0.00958583	0.00108538	0.00749815	0.0106054	0.00966628	0.00147409	0.00641
chr1	M	chr1:1496761-1496986	0.011444	0.00962479	0.00162689	0.00973921	0.011276	0.00952485	0.00173899	0.00973661
chr1	F	chr1:1509482-1510747	0.00645344	0.00686661	0.000777491	0.00392257	0.00457786	0.00422289	0.000643984	0.00286588
chr1	M	chr1:1509482-1510747	0.00928758	0.00805649	0.0013618	0.00569527	0.00800789	0.00729435	0.00133176	0.00490829
chr1	F	chr1:1534331-1536136	0.0378878	0.0481826	0.0054556	0.0249636	0.034513	0.0240524	0.00366795	0.030095
chr1	M	chr1:1534331-1536136	0.0491919	0.069727	0.011786	0.03072	0.0304164	0.0285131	0.00520576	0.0276449
chr1	F	chr1:1550453-1552015	0.00607835	0.00572537	0.000648271	0.00451067	0.00427676	0.0047725	0.0007278	0.003335
chr1	M	chr1:1550453-1552015	0.00765235	0.00655362	0.00110776	0.00691	0.00677424	0.00534501	0.00097586	0.00563829
chr1	F	chr1:1558587-1559359	0.0158166	0.0137033	0.00155159	0.012011	0.015309	0.0148434	0.00226359	0.0107077
chr1	M	chr1:1558587-1559359	0.0166213	0.0149039	0.00251922	0.0146674	0.016353	0.0156743	0.00286173	0.0134577
chr1	F	chr1:1560780-1561055	0.0161074	0.0122353	0.00138538	0.0136375	0.016489	0.0131837	0.0020105	0.0136194
chr1	M	chr1:1560780-1561055	0.0197109	0.0149226	0.00252239	0.0160369	0.019461	0.0153925	0.00281027	0.0157012
chr1	F	chr1:1562049-1562398	0.0143268	0.0100089	0.00113329	0.0144137	0.0139899	0.00975795	0.00148807	0.0125363
chr1	M	chr1:1562049-1562398	0.0150405	0.0120212	0.00203195	0.0115862	0.0141273	0.00983141	0.00179496	0.0108607
chr1	F	chr1:1564421-1570006	0.0521377	0.0621623	0.00703849	0.0286991	0.0409654	0.0541657	0.00826019	0.0207496
chr1	M	chr1:1564421-1570006	0.0837829	0.0811264	0.0137129	0.0461736	0.075642	0.0808775	0.0147661	0.0366117
chr1	F	chr1:1590073-1590942	0.00637705	0.00782481	0.000885985	0.00439877	0.00537171	0.00803708	0.00122564	0.00322998
chr1	M	chr1:1590073-1590942	0.0100433	0.00984318	0.0016638	0.00639999	0.00856545	0.00878307	0.00160356	0.00594441
chr1	F	chr1:1600981-1601231	0.0107626	0.00990965	0.00112205	0.007305	0.00970767	0.0101275	0.00154443	0.0069
chr1	M	chr1:1600981-1601231	0.0146257	0.0103802	0.00175457	0.01492	0.0146641	0.0102764	0.0018762	0.015725
chr1	F	chr1:1602391-1602686	0.00770076	0.00757481	0.000857678	0.00543769	0.0061889	0.00565639	0.000862591	0.00422306
chr1	M	chr1:1602391-1602686	0.00778568	0.00484504	0.000818962	0.00673121	0.00790988	0.00494445	0.000902729	0.00672814
chr1	F	chr1:1623610-1625067	0.00582164	0.00606173	0.000686356	0.00405169	0.00607269	0.00567707	0.000865744	0.00496965
chr1	M	chr1:1623610-1625067	0.0112928	0.00970362	0.00164021	0.00935057	0.00989488	0.00874419	0.00159646	0.00824999
chr1	F	chr1:1655395-1656231	0.00891899	0.0112679	0.00127584	0.00413875	0.00732124	0.0108915	0.00166094	0.00289214
chr1	M	chr1:1655395-1656231	0.0168923	0.014872	0.00251383	0.0121698	0.0159104	0.0151017	0.00275718	0.0119444
chr1	F	chr1:1676885-1678333	0.0072695	0.00668326	0.00075673	0.0051575	0.00661388	0.00601062	0.000916611	0.00511
chr1	M	chr1:1676885-1678333	0.00826609	0.00605239	0.00102304	0.00825264	0.00741294	0.00577539	0.00105444	0.00679005
chr1	F	chr1:1685373-1685971	0.00920174	0.00763942	0.000864994	0.00754283	0.0106688	0.00829042	0.00126428	0.00999034
chr1	M	chr1:1685373-1685971	0.0100147	0.00977332	0.00165199	0.00735438	0.00935099	0.00952355	0.00173875	0.00706903
chr1	F	chr1:1691767-1692063	0.00875468	0.00641421	0.000726267	0.00709896	0.00791074	0.00564051	0.000860169	0.00577585
chr1	M	chr1:1691767-1692063	0.0118107	0.00814042	0.00137598	0.0109754	0.0106882	0.00749022	0.00136752	0.00890857
chr1	F	chr1:1709394-1710582	0.00401149	0.00387352	0.000438589	0.0028525	0.00365204	0.00347126	0.000529362	0.00264
chr1	M	chr1:1709394-1710582	0.00600037	0.00502205	0.000848882	0.00480159	0.00486463	0.00360693	0.000658532	0.00467754
chr1	F	chr1:1713639-1714141	0.062644	0.0692044	0.00783586	0.0349674	0.0558926	0.0675916	0.0103076	0.0284352
chr1	M	chr1:1713639-1714141	0.107577	0.0985046	0.0166503	0.0501964	0.0983903	0.0982739	0.0179423	0.0472875
chr1	F	chr1:1821405-1823272	0.00695334	0.00668484	0.000756909	0.004065	0.00569034	0.00434165	0.000662096	0.00387493
chr1	M	chr1:1821405-1823272	0.00841723	0.0100981	0.00170688	0.00497	0.00668887	0.00714454	0.00130441	0.004885
chr1	F	chr1:1839958-1840601	0.0135763	0.0114575	0.00129731	0.0090625	0.0136344	0.0121786	0.00185722	0.00906
chr1	M	chr1:1839958-1840601	0.015254	0.0132429	0.00223847	0.01348	0.0146237	0.0132473	0.00241861	0.013415
chr1	F	chr1:1850098-1851391	0.00713128	0.00803649	0.000909953	0.00409468	0.00558157	0.00700001	0.00106749	0.00363857
chr1	M	chr1:1850098-1851391	0.0139231	0.0127381	0.00215313	0.011728	0.0123381	0.0120735	0.00220431	0.00994399
chr1	F	chr1:1859246-1859523	0.0151095	0.0175788	0.00199041	0.0100924	0.0153215	0.0176858	0.00269706	0.0109535
chr1	M	chr1:1859246-1859523	0.0175671	0.0141416	0.00239037	0.01337	0.0165609	0.01385	0.00252865	0.0129533
chr1	F	chr1:1874715-1875015	0.0155514	0.0130613	0.0014789	0.0108413	0.014023	0.0117913	0.00179815	0.00934707
chr1	M	chr1:1874715-1875015	0.0180727	0.0204163	0.00345099	0.0120861	0.018773	0.0217583	0.0039725	0.011625
chr1	F	chr1:1875617-1875877	0.0596059	0.0870177	0.00985282	0.0279659	0.0332218	0.0437108	0.00666584	0.0182467
chr1	M	chr1:1875617-1875877	0.110036	0.124718	0.0210811	0.0560558	0.0915548	0.103004	0.0188059	0.0352168
chr1	F	chr1:1886344-1886870	0.0230939	0.0281989	0.0031929	0.0137863	0.0222532	0.026049	0.00397244	0.0138877
chr1	M	chr1:1886344-1886870	0.0277738	0.0467662	0.00790493	0.018149	0.0222121	0.0264576	0.00483047	0.0183968
chr1	F	chr1:1896414-1896628	0.0189976	0.0144946	0.00164119	0.01604	0.0192375	0.0133154	0.00203057	0.01582
chr1	M	chr1:1896414-1896628	0.0253292	0.0222364	0.00375863	0.02106	0.0250093	0.0217149	0.00396457	0.0203816
chr1	F	chr1:1897581-1897786	0.0399331	0.0370418	0.00419415	0.028281	0.0388124	0.0338487	0.00516188	0.0283096
chr1	M	chr1:1897581-1897786	0.0521177	0.0464994	0.00785984	0.0372545	0.054713	0.0492138	0.00898517	0.0363569
chr1	F	chr1:1910268-1913800	0.0130145	0.0100761	0.0011409	0.0099934	0.0132912	0.00977749	0.00149105	0.00976357
chr1	M	chr1:1910268-1913800	0.0108474	0.0103967	0.00175736	0.00820383	0.00954666	0.00788863	0.00144026	0.00791372
chr1	F	chr1:1935166-1935452	0.0142478	0.0128785	0.0014582	0.00948012	0.0149394	0.0137104	0.00209082	0.0103801
chr1	M	chr1:1935166-1935452	0.0236127	0.0218253	0.00368915	0.0211861	0.0202918	0.0149574	0.00273083	0.017577
chr1	F	chr1:1950411-1951479	0.0294551	0.0308415	0.00349211	0.0183503	0.0278393	0.0270713	0.00412833	0.020685
chr1	M	chr1:1950411-1951479	0.0456457	0.0317801	0.00537182	0.0401905	0.0409542	0.029607	0.00540548	0.03606
chr1	F	chr1:1957046-1957386	0.0509064	0.0655075	0.00741726	0.0317919	0.0439372	0.0387599	0.00591084	0.0311466
chr1	M	chr1:1957046-1957386	0.0707423	0.0809538	0.0136837	0.042863	0.0762263	0.0859891	0.0156994	0.0510479
chr1	F	chr1:1959414-1959867	0.0169685	0.0177407	0.00200873	0.011446	0.0147209	0.0128453	0.00195889	0.0112079
chr1	M	chr1:1959414-1959867	0.0236179	0.0222187	0.00375565	0.0179735	0.0226006	0.0231685	0.00422997	0.0166219
chr1	F	chr1:1960942-1961148	0.0142411	0.0154962	0.0017546	0.00977214	0.0138457	0.0160407	0.00244618	0.00936419
chr1	M	chr1:1960942-1961148	0.014254	0.0163305	0.00276036	0.00915049	0.012463	0.0161034	0.00294006	0.00779321
chr1	F	chr1:1961407-1961850	0.022007	0.0165628	0.00187537	0.0174701	0.0205733	0.0138827	0.0021171	0.0174317
chr1	M	chr1:1961407-1961850	0.0293322	0.0287091	0.00485273	0.018953	0.0311744	0.0300631	0.00548874	0.0190736
chr1	F	chr1:1974686-1974942	0.0204133	0.0205577	0.0023277	0.0171189	0.0174629	0.0169633	0.00258688	0.0154526
chr1	M	chr1:1974686-1974942	0.0187507	0.018886	0.00319232	0.0105405	0.0158152	0.0139069	0.00253904	0.0102539
chr1	F	chr1:1976123-1976628	0.0128207	0.0147475	0.00166983	0.00905939	0.0117036	0.0107896	0.0016454	0.00907
chr1	M	chr1:1976123-1976628	0.0173841	0.0136015	0.00229907	0.01571	0.0167525	0.0142993	0.00261069	0.0125169
chr1	F	chr1:1981251-1983212	0.0262952	0.0220351	0.00249499	0.0195345	0.025526	0.0192981	0.00294294	0.0196899
chr1	M	chr1:1981251-1983212	0.0351195	0.0282129	0.00476885	0.029155	0.0336906	0.0300007	0.00547735	0.0257399
chr1	F	chr1:1990779-1991171	0.00830316	0.00832576	0.000942707	0.00559054	0.0081651	0.00671861	0.00102458	0.00642945
chr1	M	chr1:1990779-1991171	0.0105171	0.00824524	0.0013937	0.00820422	0.0109741	0.00880975	0.00160843	0.00788211
chr1	F	chr1:2005179-2005565	0.00843218	0.00764324	0.000865427	0.0059125	0.00803721	0.0076549	0.00116736	0.004625
chr1	M	chr1:2005179-2005565	0.00767581	0.00628699	0.0010627	0.005655	0.00690778	0.00558645	0.00101994	0.00524
chr1	F	chr1:2025205-2026225	0.0182809	0.0196492	0.00222483	0.0136586	0.0182142	0.0232543	0.00354624	0.0107977
chr1	M	chr1:2025205-2026225	0.0227086	0.0210753	0.00356238	0.014504	0.0220734	0.0213663	0.00390093	0.0136313
chr1	F	chr1:2038555-2038863	0.0272696	0.0568626	0.00643843	0.0142462	0.0337787	0.074696	0.011391	0.0156892
chr1	M	chr1:2038555-2038863	0.0352485	0.0801636	0.0135501	0.0119117	0.0390974	0.0860978	0.0157192	0.0107841
chr1	F	chr1:2040997-2041302	0.00887437	0.00900916	0.00102009	0.00564964	0.00849162	0.00826262	0.00126004	0.0053757
chr1	M	chr1:2040997-2041302	0.0129791	0.0108139	0.00182789	0.00982884	0.0115462	0.00988161	0.00180413	0.00896217
chr1	F	chr1:2046429-2046865	0.0292156	0.0221126	0.00250376	0.025115	0.030771	0.0225938	0.00344552	0.02716
chr1	M	chr1:2046429-2046865	0.0372697	0.0385054	0.0065086	0.025335	0.0382938	0.0401927	0.00733816	0.02982
chr1	F	chr1:2063782-2064052	0.0627637	0.0707903	0.00801542	0.0398638	0.0539022	0.0551778	0.00841454	0.0405098
chr1	M	chr1:2063782-2064052	0.0804629	0.0874405	0.0147801	0.0496897	0.0801994	0.0913275	0.016674	0.0455993
chr1	F	chr1:2064628-2064855	0.00907449	0.00653195	0.000739598	0.007955	0.00797372	0.00479758	0.000731625	0.00745
chr1	M	chr1:2064628-2064855	0.00970586	0.0090803	0.00153485	0.00824	0.00877983	0.00614843	0.00112254	0.008365
chr1	F	chr1:2066367-2066666	0.0162186	0.0130128	0.0014734	0.0124603	0.0153755	0.0125912	0.00192013	0.0108683
chr1	M	chr1:2066367-2066666	0.0156439	0.0124817	0.0021098	0.0119917	0.0147918	0.0129275	0.00236022	0.00875426
chr1	F	chr1:2082314-2082529	0.0956434	0.088298	0.00999778	0.0681856	0.0822287	0.0664155	0.0101283	0.0673702
chr1	M	chr1:2082314-2082529	0.125461	0.125748	0.0212552	0.0653975	0.117011	0.109475	0.0199874	0.065988
chr1	F	chr1:2116432-2116801	0.0110215	0.0103891	0.00117633	0.00729767	0.0113474	0.0107027	0.00163215	0.00825811
chr1	M	chr1:2116432-2116801	0.0115782	0.0077613	0.0013119	0.0106865	0.0114734	0.00781585	0.00142697	0.0108869
chr1	F	chr1:2121017-2121818	0.0435806	0.0446412	0.00505462	0.0303375	0.0525797	0.0540763	0.00824656	0.0312298
chr1	M	chr1:2121017-2121818	0.0499435	0.0471255	0.00796567	0.03175	0.051412	0.046822	0.00854848	0.035395
chr1	F	chr1:2126048-2126642	0.00575636	0.0064228	0.000727239	0.00295623	0.0045823	0.0047804	0.000729004	0.00278514
chr1	M	chr1:2126048-2126642	0.0087805	0.00773624	0.00130766	0.0046286	0.00784632	0.00774958	0.00141487	0.00373049
chr1	F	chr1:2136808-2137351	0.0179793	0.0371176	0.00420274	0.00591046	0.0150725	0.026046	0.00397198	0.00510962
chr1	M	chr1:2136808-2137351	0.0433584	0.0706157	0.0119362	0.0118114	0.0320806	0.0543647	0.00992559	0.0101448
chr1	F	chr1:2144199-2144497	0.016669	0.0182957	0.00207158	0.010365	0.0145577	0.0151422	0.00230917	0.01004
chr1	M	chr1:2144199-2144497	0.0135231	0.0100436	0.00169768	0.01107	0.0130607	0.00946038	0.00172722	0.01092
chr1	F	chr1:2158212-2161173	0.00666356	0.00684202	0.000774706	0.00417634	0.00462686	0.00463744	0.000707203	0.0027913
chr1	M	chr1:2158212-2161173	0.0141898	0.0127278	0.0021514	0.0094588	0.0121862	0.0112414	0.00205238	0.00643215
chr1	F	chr1:2222198-2222569	0.00405185	0.0050267	0.000569161	0.00253669	0.00329436	0.00323994	0.000494086	0.00337195
chr1	M	chr1:2222198-2222569	0.00803127	0.00623959	0.00105468	0.00717	0.00699651	0.00555797	0.00101474	0.00557368
chr1	F	chr1:2232310-2232617	0.0114369	0.0120813	0.00136794	0.00799522	0.00984675	0.0120643	0.00183979	0.00497014
chr1	M	chr1:2232310-2232617	0.0135989	0.011571	0.00195586	0.00880638	0.0123957	0.0113384	0.00207011	0.00816255
chr1	F	chr1:2235308-2235667	0.0174444	0.0174148	0.00197184	0.012335	0.0134732	0.0134654	0.00205346	0.0089
chr1	M	chr1:2235308-2235667	0.0154624	0.0168806	0.00285334	0.00959	0.012675	0.0134014	0.00244674	0.00938
chr1	F	chr1:2236442-2239069	0.0104151	0.00819446	0.00092784	0.00829323	0.00856892	0.00649726	0.000990823	0.00699837
chr1	M	chr1:2236442-2239069	0.00918308	0.00798339	0.00134944	0.00740458	0.00909653	0.00826556	0.00150908	0.00737646
chr1	F	chr1:2245714-2247086	0.0198626	0.0244226	0.00276532	0.00982014	0.0172635	0.0217956	0.0033238	0.0112
chr1	M	chr1:2245714-2247086	0.0447336	0.0408721	0.00690865	0.03712	0.0413074	0.0379457	0.00692791	0.0349006
chr1	F	chr1:2253723-2254758	0.0209354	0.0194617	0.00220361	0.0167553	0.0216573	0.0235499	0.00359133	0.0149533
chr1	M	chr1:2253723-2254758	0.0200333	0.0149049	0.00251939	0.0171053	0.0192678	0.0148037	0.00270276	0.0169103
chr1	F	chr1:2258097-2258423	0.0127259	0.00981082	0.00111086	0.0104682	0.0120123	0.00920314	0.00140347	0.00913678
chr1	M	chr1:2258097-2258423	0.0149125	0.0135991	0.00229867	0.0122391	0.0128004	0.0089682	0.00163736	0.0115025
chr1	F	chr1:2259064-2259326	0.0115828	0.0107668	0.0012191	0.00938849	0.00874264	0.00738512	0.00112622	0.00701058
chr1	M	chr1:2259064-2259326	0.016365	0.011561	0.00195417	0.0124221	0.0146755	0.0104444	0.00190688	0.0116539
chr1	F	chr1:2266007-2266432	0.0146949	0.0117142	0.00132637	0.0108653	0.0153302	0.0109864	0.00167541	0.0110741
chr1	M	chr1:2266007-2266432	0.0180615	0.010109	0.00170873	0.016412	0.0183861	0.0103234	0.00188479	0.0174922
chr1	F	chr1:2276358-2276657	0.0132108	0.0072377	0.000819508	0.0128531	0.0137961	0.00768588	0.00117209	0.0135488
chr1	M	chr1:2276358-2276657	0.0105948	0.010604	0.00179241	0.00580537	0.00925986	0.00823727	0.00150391	0.00578555
chr1	F	chr1:2304159-2304376	0.0176212	0.0134497	0.00152288	0.0134842	0.0158124	0.0129078	0.00196843	0.0115926
chr1	M	chr1:2304159-2304376	0.0238777	0.0224222	0.00379005	0.0174879	0.0221924	0.0230967	0.00421686	0.0137613
chr1	F	chr1:2316353-2316749	0.0173801	0.0147843	0.00167399	0.014212	0.0158421	0.0161098	0.00245672	0.0128178
chr1	M	chr1:2316353-2316749	0.0170388	0.0113821	0.00192392	0.016989	0.0169215	0.0119595	0.0021835	0.0167816
chr1	F	chr1:2322481-2323764	0.00781548	0.00887427	0.00100481	0.00423136	0.00502207	0.00620981	0.000946987	0.00255999
chr1	M	chr1:2322481-2323764	0.0130717	0.0124942	0.00211191	0.00830929	0.012012	0.0121208	0.00221294	0.00622685
chr1	F	chr1:2333550-2334172	0.00994865	0.00738872	0.000836608	0.00746764	0.00811102	0.00584066	0.000890693	0.0070797
chr1	M	chr1:2333550-2334172	0.00919659	0.00688273	0.00116339	0.00907585	0.00884622	0.00698401	0.0012751	0.00820184
chr1	F	chr1:2339876-2340246	0.0152685	0.0115301	0.00130553	0.013032	0.0137172	0.00976206	0.0014887	0.0121803
chr1	M	chr1:2339876-2340246	0.0158523	0.0121123	0.00204735	0.0111918	0.0153278	0.0125245	0.00228665	0.0106123
chr1	F	chr1:2343385-2344717	0.0054103	0.00427694	0.000484268	0.00475475	0.00499229	0.00334293	0.000509791	0.00452716
chr1	M	chr1:2343385-2344717	0.00600128	0.00564398	0.000954007	0.00496	0.00584645	0.00541593	0.000988809	0.005025
chr1	F	chr1:2345891-2346156	0.00362996	0.00457139	0.000517608	0.00169679	0.00288799	0.00426453	0.000650334	0.0013602
chr1	M	chr1:2345891-2346156	0.00671097	0.00600813	0.00101556	0.0046201	0.00618196	0.0059776	0.00109136	0.00393197
chr1	F	chr1:2359926-2360167	0.0133661	0.0143157	0.00162093	0.00886635	0.0105742	0.00908835	0.00138596	0.00885771
chr1	M	chr1:2359926-2360167	0.0151033	0.0131449	0.00222189	0.0115714	0.0138188	0.0110938	0.00202544	0.0109377
chr1	F	chr1:2371846-2372073	0.00958811	0.00861382	0.000975323	0.00782232	0.00957176	0.00944824	0.00144084	0.0077942
chr1	M	chr1:2371846-2372073	0.0108283	0.0117186	0.00198081	0.00719057	0.0110077	0.0117385	0.00214315	0.00810073
chr1	F	chr1:2374818-2375814	0.0285721	0.0305225	0.00345599	0.0190173	0.0281428	0.0356324	0.00543389	0.01853
chr1	M	chr1:2374818-2375814	0.0445386	0.0324069	0.00547777	0.03566	0.0446598	0.0324988	0.00593344	0.04136
chr1	F	chr1:2387669-2388086	0.0263556	0.0232616	0.00263385	0.0207744	0.0307958	0.0267192	0.00407464	0.02281
chr1	M	chr1:2387669-2388086	0.0259356	0.0240139	0.00405909	0.01883	0.0241322	0.0243507	0.0044458	0.01759
chr1	F	chr1:2398825-2399055	0.0218689	0.0337618	0.00382277	0.00743341	0.0126584	0.0230695	0.00351806	0.00597705
chr1	M	chr1:2398825-2399055	0.056814	0.0556818	0.00941194	0.0272747	0.0504081	0.0522874	0.00954632	0.0189923
chr1	F	chr1:2409757-2410049	0.0231356	0.0189689	0.00214781	0.02184	0.0240898	0.0167457	0.0025537	0.02337
chr1	M	chr1:2409757-2410049	0.0231963	0.0212846	0.00359776	0.01619	0.023528	0.0220639	0.0040283	0.01622
chr1	F	chr1:2411125-2411404	0.017343	0.0184103	0.00208455	0.0127857	0.0164733	0.0196986	0.00300401	0.0126583
chr1	M	chr1:2411125-2411404	0.0159434	0.0149531	0.00252754	0.0111361	0.0162461	0.0150861	0.00275433	0.0125055
chr1	F	chr1:2415198-2415506	0.0294774	0.028393	0.00321487	0.0219308	0.0291246	0.0317067	0.00483522	0.0227267
chr1	M	chr1:2415198-2415506	0.0222644	0.0151554	0.00256174	0.0230071	0.0227655	0.0134614	0.00245771	0.0234856
chr1	F	chr1:2433648-2434065	0.0213794	0.0208643	0.00236241	0.01505	0.0237185	0.0236037	0.00359954	0.016445
chr1	M	chr1:2433648-2434065	0.0259111	0.0258443	0.00436848	0.017755	0.0262948	0.027233	0.00497204	0.017365
chr1	F	chr1:2435041-2435257	0.0254588	0.023493	0.00266006	0.019788	0.0257486	0.0224605	0.00342519	0.0209451
chr1	M	chr1:2435041-2435257	0.0291508	0.0249825	0.00422281	0.0233969	0.0298912	0.0263344	0.00480798	0.0253153
chr1	F	chr1:2435554-2435828	0.0291426	0.0239969	0.00271712	0.02138	0.0264515	0.021693	0.00330814	0.01867
chr1	M	chr1:2435554-2435828	0.0363811	0.0395555	0.0066861	0.01611	0.0365327	0.0381408	0.00696353	0.017465
chr1	F	chr1:2439797-2440022	0.015548	0.0130798	0.00148099	0.012125	0.0146703	0.0129083	0.00196849	0.01064
chr1	M	chr1:2439797-2440022	0.0178649	0.0176942	0.00299087	0.01236	0.0145483	0.0157373	0.00287323	0.010085
chr1	F	chr1:2440126-2440478	0.00552088	0.00451781	0.000511541	0.00447268	0.00554032	0.00438627	0.000668901	0.00443084
chr1	M	chr1:2440126-2440478	0.00524038	0.00428983	0.000725113	0.00457103	0.00551101	0.00450554	0.000822595	0.0047446
chr1	F	chr1:2445355-2445648	0.0138424	0.0102677	0.00116259	0.0117942	0.011926	0.00860056	0.00131157	0.0113627
chr1	M	chr1:2445355-2445648	0.0127558	0.0102267	0.00172862	0.0102176	0.0122834	0.00944436	0.0017243	0.0100665
chr1	F	chr1:2449922-2450206	0.0138904	0.00900035	0.00101909	0.0129249	0.0137018	0.00919908	0.00140285	0.013548
chr1	M	chr1:2449922-2450206	0.013336	0.0108855	0.00183998	0.0111276	0.012754	0.0111789	0.00204099	0.0105743
chr1	F	chr1:2451217-2451551	0.00658635	0.00628646	0.000711801	0.00428	0.00629372	0.00562164	0.000857292	0.00428
chr1	M	chr1:2451217-2451551	0.00805071	0.00568895	0.000961608	0.006655	0.0074675	0.00590855	0.00107875	0.0062425
chr1	F	chr1:2452795-2453007	0.00596449	0.00462257	0.000523403	0.00489537	0.00501128	0.00409673	0.000624745	0.00416109
chr1	M	chr1:2452795-2453007	0.00568263	0.00396601	0.000670378	0.00474962	0.00508741	0.00343171	0.000626541	0.00448706
chr1	F	chr1:2457241-2458259	0.00732587	0.010515	0.00119059	0.00300737	0.00455342	0.00751469	0.00114598	0.00246371
chr1	M	chr1:2457241-2458259	0.0163115	0.0163726	0.00276747	0.00879719	0.0138185	0.0149099	0.00272217	0.00504322
chr1	F	chr1:2460760-2462010	0.012677	0.0141014	0.00159667	0.0086573	0.0142814	0.0159094	0.00242616	0.00902404
chr1	M	chr1:2460760-2462010	0.0243155	0.0292741	0.00494822	0.01331	0.0256194	0.0312127	0.00569864	0.0131404
chr1	F	chr1:2466934-2467212	0.0419812	0.0372231	0.00421468	0.0286956	0.0400472	0.0339488	0.00517715	0.0269335
chr1	M	chr1:2466934-2467212	0.0525395	0.0427494	0.00722597	0.0382067	0.0542733	0.0452765	0.00826631	0.0415878
chr1	F	chr1:2472095-2472586	0.0375546	0.0359358	0.00406893	0.027195	0.0413449	0.0437466	0.00667129	0.02795
chr1	M	chr1:2472095-2472586	0.044472	0.0475177	0.00803195	0.03358	0.040862	0.0466513	0.00851732	0.029785
chr1	F	chr1:2477563-2478363	0.00584628	0.0070877	0.000802523	0.00285111	0.00479586	0.00674364	0.0010284	0.00207366
chr1	M	chr1:2477563-2478363	0.0137381	0.0114829	0.00194096	0.00815572	0.0122512	0.0109832	0.00200526	0.00656404
chr1	F	chr1:2517397-2518892	0.00716155	0.00622646	0.000705008	0.00507993	0.00653775	0.00546053	0.000832722	0.00491
chr1	M	chr1:2517397-2518892	0.00934192	0.00826684	0.00139735	0.00754	0.00959875	0.00876546	0.00160035	0.00733222
chr1	F	chr1:2527239-2527503	0.0175979	0.0120523	0.00136466	0.0139696	0.0185155	0.0140369	0.0021406	0.0135578
chr1	M	chr1:2527239-2527503	0.0176164	0.0144388	0.00244061	0.0121048	0.0173397	0.0143942	0.00262801	0.0119916
chr1	F	chr1:2537671-2537886	0.0131007	0.0163228	0.00184819	0.00821895	0.0103872	0.0099835	0.00152247	0.00613514
chr1	M	chr1:2537671-2537886	0.0145389	0.012257	0.00207181	0.0118133	0.0134616	0.0119991	0.00219073	0.0112482
chr1	F	chr1:2559892-2561055	0.0255502	0.0286659	0.00324577	0.0151458	0.0235893	0.0259459	0.00395671	0.015085
chr1	M	chr1:2559892-2561055	0.0396165	0.0337521	0.00570515	0.0323511	0.0353304	0.0305351	0.00557492	0.0310742
chr1	F	chr1:2574030-2574864	0.010587	0.0131613	0.00149023	0.00432516	0.00738191	0.0100728	0.00153608	0.0032405
chr1	M	chr1:2574030-2574864	0.0244572	0.0242649	0.00410151	0.0138283	0.0214664	0.0222623	0.00406452	0.0103908
chr1	F	chr1:2706025-2706961	0.0402153	0.0375029	0.00424636	0.0282673	0.0430508	0.0387825	0.00591427	0.0276646
chr1	M	chr1:2706025-2706961	0.049546	0.0446745	0.00755137	0.0280082	0.0496231	0.0430891	0.00786695	0.0308036
chr1	F	chr1:2716741-2717233	0.0112348	0.00965092	0.00109275	0.00892	0.0110366	0.00831263	0.00126766	0.00944344
chr1	M	chr1:2716741-2717233	0.00986074	0.00768759	0.00129944	0.006965	0.0094662	0.0070371	0.00128479	0.0065725
chr1	F	chr1:2772126-2772665	0.0154694	0.0141399	0.00160103	0.0132236	0.0136527	0.010829	0.00165141	0.0121826
chr1	M	chr1:2772126-2772665	0.0194949	0.0188994	0.00319459	0.0144491	0.0186553	0.0175859	0.00321073	0.013694
chr1	F	chr1:2777157-2777361	0.0155596	0.0138734	0.00157086	0.0121436	0.0143916	0.0145526	0.00221925	0.0108454
chr1	M	chr1:2777157-2777361	0.0122897	0.0112309	0.00189837	0.00839433	0.0115991	0.0115378	0.00210651	0.00677898
chr1	F	chr1:2827785-2828294	0.0133098	0.0113259	0.00128241	0.0109964	0.0135926	0.0107592	0.00164076	0.0114889
chr1	M	chr1:2827785-2828294	0.0162897	0.0176282	0.0029797	0.00811409	0.0160685	0.0181354	0.00331106	0.00942814
chr1	F	chr1:2847056-2847288	0.00987688	0.0081244	0.000919907	0.0093075	0.00861618	0.00689789	0.00105192	0.007565
chr1	M	chr1:2847056-2847288	0.0114769	0.0098172	0.00165941	0.01003	0.0108203	0.00983084	0.00179486	0.00872259
chr1	F	chr1:2850665-2850873	0.00950301	0.00873017	0.000988497	0.00581471	0.00751363	0.00641037	0.000977572	0.00506
chr1	M	chr1:2850665-2850873	0.0105544	0.0075847	0.00128205	0.00974	0.0106198	0.00771967	0.00140941	0.0103117
chr1	F	chr1:2876545-2876808	0.0291324	0.025369	0.00287247	0.0221189	0.0287108	0.0221571	0.00337893	0.0244539
chr1	M	chr1:2876545-2876808	0.0286207	0.0185277	0.00313175	0.0229211	0.0311214	0.0188508	0.00344167	0.0282513
chr1	F	chr1:2885062-2885284	0.0701062	0.0724564	0.00820407	0.0441298	0.0774056	0.0828075	0.012628	0.0546666
chr1	M	chr1:2885062-2885284	0.0862611	0.0820635	0.0138713	0.0560457	0.0855876	0.0813897	0.0148597	0.0579124
chr1	F	chr1:2886589-2886923	0.0227098	0.0180344	0.002042	0.0191487	0.0197873	0.0123661	0.00188582	0.0189438
chr1	M	chr1:2886589-2886923	0.0257301	0.0205518	0.00347389	0.0221023	0.0275927	0.0209141	0.00381838	0.0228785
chr1	F	chr1:2918497-2918753	0.0147535	0.0132642	0.00150187	0.0123375	0.0155292	0.0149553	0.00228066	0.01236
chr1	M	chr1:2918497-2918753	0.0148625	0.0111449	0.00188384	0.011165	0.0163137	0.0111698	0.00203931	0.01225
chr1	F	chr1:2938633-2939043	0.0165928	0.0157226	0.00178024	0.0118808	0.0143415	0.0136734	0.00208518	0.0094649
chr1	M	chr1:2938633-2939043	0.0179027	0.0143924	0.00243276	0.014813	0.0192134	0.0148263	0.0027069	0.0150541
chr1	F	chr1:2979275-2980758	0.00946811	0.00773077	0.000875337	0.00686	0.00930099	0.00732426	0.00111694	0.00595
chr1	M	chr1:2979275-2980758	0.0120594	0.00988698	0.0016712	0.00916	0.0105489	0.00886678	0.00161884	0.00849
chr1	F	chr1:2983925-2987962	0.0198995	0.0218602	0.00247518	0.0110873	0.0165271	0.0184262	0.00280997	0.0104262
chr1	M	chr1:2983925-2987962	0.037668	0.0311999	0.00527375	0.0307797	0.0354031	0.0318541	0.00581573	0.0235009
chr1	F	chr1:2990030-2990718	0.0365623	0.0331305	0.00375129	0.0238853	0.0378908	0.0340705	0.0051957	0.0269213
chr1	M	chr1:2990030-2990718	0.0702724	0.0557955	0.00943117	0.0467153	0.0656481	0.0514669	0.00939653	0.0454495
chr1	F	chr1:2997272-2997473	0.0138682	0.00901932	0.00102124	0.0124924	0.0127317	0.00950133	0.00144894	0.010425
chr1	M	chr1:2997272-2997473	0.0132021	0.00906373	0.00153205	0.0120336	0.012793	0.00935378	0.00170776	0.0122341
chr1	F	chr1:2999727-2999978	0.0126978	0.0107759	0.00122013	0.0102656	0.0126441	0.0109547	0.00167057	0.0103113
chr1	M	chr1:2999727-2999978	0.0172179	0.0221922	0.00375117	0.00919526	0.0180029	0.0236503	0.00431793	0.00895687
chr1	F	chr1:3028179-3028557	0.00999532	0.00902566	0.00102195	0.008535	0.00993	0.00721541	0.00110034	0.00854
chr1	M	chr1:3028179-3028557	0.009129	0.00703028	0.00118833	0.007105	0.009085	0.00744266	0.00135884	0.00647
chr1	F	chr1:3038067-3038343	0.0211797	0.0319609	0.00361885	0.0117728	0.0267765	0.0379537	0.00578788	0.0128612
chr1	M	chr1:3038067-3038343	0.0380908	0.04233	0.00715508	0.0225426	0.0358408	0.0402839	0.0073548	0.0224686
chr1	F	chr1:3056541-3056772	0.012828	0.00912585	0.0010333	0.0108269	0.013509	0.00886244	0.00135151	0.0111496
chr1	M	chr1:3056541-3056772	0.0162857	0.014965	0.00252955	0.0108984	0.0162065	0.0153957	0.00281085	0.0101703
chr1	F	chr1:3059050-3059268	0.0175823	0.0139976	0.00158491	0.0150637	0.0149506	0.0103376	0.00157648	0.0137244
chr1	M	chr1:3059050-3059268	0.0212327	0.0218773	0.00369794	0.0135274	0.0228526	0.0228143	0.00416531	0.013615
chr1	F	chr1:3071899-3072239	0.0576911	0.0914003	0.010349	0.0152181	0.0360107	0.0580224	0.00884833	0.0247896
chr1	M	chr1:3071899-3072239	0.132997	0.124289	0.0210087	0.0627168	0.112595	0.110369	0.0201506	0.0587584
chr1	F	chr1:3080934-3081292	0.0195049	0.0190558	0.00215764	0.0155174	0.0182138	0.0120494	0.00183752	0.0170192
chr1	M	chr1:3080934-3081292	0.0193973	0.0203803	0.0034449	0.0125741	0.0185768	0.0208305	0.00380311	0.0108402
chr1	F	chr1:3102540-3103352	0.0160046	0.0131717	0.0014914	0.0121641	0.0153118	0.0127435	0.00194336	0.011349
chr1	M	chr1:3102540-3103352	0.0131565	0.0102552	0.00173345	0.0119082	0.0135854	0.0104235	0.00190306	0.0120145
chr1	F	chr1:3104956-3105253	0.0444548	0.0455175	0.00515384	0.0315643	0.0444282	0.0457715	0.00698008	0.0256586
chr1	M	chr1:3104956-3105253	0.0460804	0.0545306	0.00921735	0.030377	0.0489894	0.0579063	0.0105722	0.031526
chr1	F	chr1:3111579-3111909	0.0220253	0.0190924	0.00216179	0.0188955	0.0198986	0.0159785	0.0024367	0.0169648
chr1	M	chr1:3111579-3111909	0.0290358	0.0273175	0.0046175	0.0194702	0.0256763	0.0257341	0.00469839	0.0157181
chr1	F	chr1:3147845-3148081	0.0112613	0.0106388	0.0012046	0.00880721	0.0126565	0.0116174	0.00177164	0.0103142
chr1	M	chr1:3147845-3148081	0.0160796	0.0129823	0.00219441	0.0131202	0.0167652	0.0125265	0.00228702	0.0139175
chr1	F	chr1:3155160-3155361	0.0156582	0.0139764	0.00158251	0.0112936	0.017568	0.0152113	0.0023197	0.0142222
chr1	M	chr1:3155160-3155361	0.0225703	0.0242836	0.00410467	0.013449	0.0227668	0.0247564	0.00451988	0.0136943
chr1	F	chr1:3157509-3158300	0.0126764	0.011199	0.00126803	0.00852986	0.0116814	0.0108223	0.00165039	0.00848077
chr1	M	chr1:3157509-3158300	0.014893	0.0128141	0.00216598	0.0112959	0.0143473	0.0125266	0.00228703	0.01176
chr1	F	chr1:3163969-3164643	0.0342972	0.0334728	0.00379005	0.0261391	0.036317	0.0371905	0.0056715	0.029114
chr1	M	chr1:3163969-3164643	0.0410257	0.0439561	0.00742994	0.0294761	0.0399615	0.0431757	0.00788276	0.0309671
chr1	F	chr1:3182821-3183216	0.00730103	0.00599688	0.000679013	0.006325	0.00657209	0.00423632	0.000646033	0.00657
chr1	M	chr1:3182821-3183216	0.00909015	0.00674923	0.00114083	0.00712	0.00828118	0.0065224	0.00119082	0.006805
chr1	F	chr1:3184546-3184824	0.00793066	0.00641529	0.000726388	0.00618115	0.00727984	0.0069413	0.00105854	0.00542361
chr1	M	chr1:3184546-3184824	0.00903678	0.00749468	0.00126683	0.00677715	0.00832088	0.00626199	0.00114328	0.00696402
chr1	F	chr1:3195376-3196052	0.0207857	0.0150406	0.00170301	0.0151664	0.0194832	0.014619	0.00222938	0.0147685
chr1	M	chr1:3195376-3196052	0.0258847	0.0194168	0.00328204	0.0206546	0.0245828	0.0176781	0.00322756	0.0209289
chr1	F	chr1:3203765-3204453	0.0156597	0.0115528	0.00130809	0.0132064	0.0143825	0.00956408	0.00145851	0.0130693
chr1	M	chr1:3203765-3204453	0.0174773	0.0127437	0.00215407	0.0152504	0.0182973	0.0130647	0.00238528	0.0163357
chr1	F	chr1:3239915-3240261	0.0449738	0.0477811	0.00541014	0.0253885	0.0351475	0.0395035	0.00602422	0.0215468
chr1	M	chr1:3239915-3240261	0.0730632	0.0618816	0.0104599	0.0418021	0.0627972	0.0543498	0.00992288	0.0334006
chr1	F	chr1:3275029-3275284	0.00950814	0.00781993	0.000885433	0.00752582	0.00978123	0.0084413	0.00128729	0.00698
chr1	M	chr1:3275029-3275284	0.0117415	0.0106408	0.00179862	0.00687971	0.0122068	0.0109062	0.00199119	0.00705963
chr1	F	chr1:3307069-3307285	0.0179482	0.0149621	0.00169413	0.0129187	0.0158985	0.0123398	0.0018818	0.0131071
chr1	M	chr1:3307069-3307285	0.0195092	0.0183152	0.00309583	0.0165906	0.0179281	0.0135061	0.00246587	0.0164259
chr1	F	chr1:3310102-3311035	0.0207491	0.0223036	0.00252538	0.0138587	0.0233877	0.0250173	0.0038151	0.0185095
chr1	M	chr1:3310102-3311035	0.0336642	0.030918	0.00522609	0.01935	0.0313404	0.0298712	0.00545371	0.01873
chr1	F	chr1:3321269-3322310	0.0200935	0.0149733	0.00169539	0.0165751	0.0179943	0.0145358	0.00221668	0.013282
chr1	M	chr1:3321269-3322310	0.0287755	0.0361071	0.00610321	0.0149484	0.0244687	0.0262672	0.00479571	0.0134227
chr1	F	chr1:3327991-3329424	0.0114343	0.00997215	0.00112912	0.00806613	0.0114937	0.0100823	0.00153753	0.00795484
chr1	M	chr1:3327991-3329424	0.0130427	0.0104562	0.00176742	0.0118668	0.0130121	0.0108036	0.00197246	0.0116242
chr1	F	chr1:3331040-3331279	0.0141846	0.012937	0.00146483	0.0105625	0.0148936	0.01319	0.00201145	0.01073
chr1	M	chr1:3331040-3331279	0.0124511	0.0100189	0.00169351	0.00996	0.0117488	0.00981254	0.00179152	0.009765
chr1	F	chr1:3331986-3332227	0.0117787	0.0106088	0.00120121	0.00893816	0.00967226	0.00817391	0.00124651	0.006355
chr1	M	chr1:3331986-3332227	0.0120567	0.0109787	0.00185574	0.00863	0.0111557	0.0109953	0.00200745	0.00693074
chr1	F	chr1:3342012-3342806	0.0101185	0.00791146	0.000895797	0.00926	0.0099178	0.00799608	0.00121939	0.00915835
chr1	M	chr1:3342012-3342806	0.0128725	0.00954737	0.0016138	0.010375	0.0128359	0.00910786	0.00166286	0.0107795
chr1	F	chr1:3351365-3351632	0.0126366	0.0106971	0.0012112	0.009135	0.013487	0.0114083	0.00173975	0.0097
chr1	M	chr1:3351365-3351632	0.0156324	0.0100233	0.00169425	0.01308	0.0157998	0.0102709	0.0018752	0.013635
chr1	F	chr1:3370905-3371683	0.0100805	0.0129937	0.00147124	0.00546222	0.00659329	0.0101799	0.00155242	0.00316687
chr1	M	chr1:3370905-3371683	0.021875	0.0204764	0.00346115	0.0122024	0.0190722	0.0191151	0.00348992	0.0111583
chr1	F	chr1:3394701-3395191	0.0192531	0.0168774	0.00191099	0.0139093	0.0197635	0.0156897	0.00239265	0.0152028
chr1	M	chr1:3394701-3395191	0.0234129	0.0257609	0.00435439	0.0197513	0.0245559	0.0272144	0.00496865	0.0205388
chr1	F	chr1:3425576-3425797	0.0173813	0.014812	0.00167713	0.0138184	0.0139786	0.0113509	0.001731	0.0117142
chr1	M	chr1:3425576-3425797	0.019302	0.0156734	0.00264929	0.0138307	0.0193743	0.0154885	0.00282781	0.0147138
chr1	F	chr1:3426361-3426570	0.00692534	0.00489823	0.000554615	0.0055825	0.0066907	0.00492864	0.00075161	0.0051
chr1	M	chr1:3426361-3426570	0.00821563	0.00637394	0.00107739	0.00759	0.00798357	0.0065133	0.00118916	0.007285
chr1	F	chr1:3427355-3427683	0.0305863	0.0324797	0.0036776	0.0191104	0.0294824	0.0334857	0.00510652	0.017856
chr1	M	chr1:3427355-3427683	0.0239161	0.0236467	0.00399701	0.0141713	0.0219651	0.0210813	0.0038489	0.0135677
chr1	F	chr1:3435988-3436250	0.0139333	0.0113115	0.00128077	0.011208	0.0118778	0.00847645	0.00129265	0.00862245
chr1	M	chr1:3435988-3436250	0.013931	0.0135554	0.00229128	0.00944878	0.0139831	0.0135729	0.00247806	0.0104948
chr1	F	chr1:3447449-3447950	0.0167855	0.0149132	0.00168858	0.0144925	0.018306	0.0148971	0.00227178	0.014475
chr1	M	chr1:3447449-3447950	0.0197873	0.0296721	0.0050155	0.01011	0.0216151	0.0316712	0.00578234	0.011305
chr1	F	chr1:3459874-3460269	0.0167021	0.0130971	0.00148295	0.0152625	0.0178543	0.0146402	0.00223261	0.01618
chr1	M	chr1:3459874-3460269	0.0272995	0.0288517	0.00487683	0.01537	0.0291749	0.0304451	0.00555849	0.017295
chr1	F	chr1:3499902-3500470	0.0190348	0.0176528	0.00199879	0.0147981	0.0177179	0.0183623	0.00280023	0.0140991
chr1	M	chr1:3499902-3500470	0.0163181	0.0112627	0.00190374	0.012389	0.0175676	0.0113434	0.00207102	0.0131766
chr1	F	chr1:3511709-3512118	0.016403	0.0122057	0.00138202	0.0149796	0.0152638	0.0121312	0.00185	0.0130977
chr1	M	chr1:3511709-3512118	0.0161033	0.0141431	0.00239062	0.011302	0.0150708	0.0124694	0.00227659	0.0108645
chr1	F	chr1:3527619-3528078	0.00667873	0.00641219	0.000726038	0.0044954	0.00555506	0.00584916	0.000891989	0.00381
chr1	M	chr1:3527619-3528078	0.0101727	0.00769817	0.00130123	0.00811515	0.00961633	0.00710657	0.00129748	0.00810944
chr1	F	chr1:3528333-3528683	0.0163199	0.0231004	0.00261561	0.00710486	0.0111277	0.0180746	0.00275636	0.00567516
chr1	M	chr1:3528333-3528683	0.034548	0.0317772	0.00537133	0.0190978	0.0300935	0.0296246	0.00540868	0.0159641
chr1	F	chr1:3540767-3542241	0.00689643	0.0068654	0.000777354	0.00463895	0.00598688	0.00574837	0.000876618	0.00383
chr1	M	chr1:3540767-3542241	0.0110027	0.0100467	0.00169821	0.00720023	0.00965455	0.00964176	0.00176034	0.00551689
chr1	F	chr1:3556963-3557201	0.0207419	0.0154965	0.00175463	0.017825	0.0215148	0.0149649	0.00228212	0.01895
chr1	M	chr1:3556963-3557201	0.0277472	0.0229766	0.00388375	0.02389	0.0286824	0.0222155	0.00405597	0.029815
chr1	F	chr1:3559952-3561009	0.0101718	0.010073	0.00114055	0.00675968	0.0111586	0.0117778	0.0017961	0.007635
chr1	M	chr1:3559952-3561009	0.0108165	0.0120096	0.00202999	0.00761	0.0106636	0.0126899	0.00231685	0.00711627
chr1	F	chr1:3566445-3569636	0.0233428	0.0266403	0.00301642	0.0123783	0.0198539	0.0203724	0.00310675	0.0124946
chr1	M	chr1:3566445-3569636	0.0461856	0.0400896	0.00677637	0.0346167	0.0426436	0.0398353	0.00727289	0.0295303
chr1	F	chr1:3607096-3607553	0.0115802	0.00886315	0.00100355	0.00943717	0.0115872	0.00899962	0.00137243	0.00907847
chr1	M	chr1:3607096-3607553	0.0127054	0.0106889	0.00180675	0.0112101	0.0121118	0.0108674	0.00198411	0.0107205
chr1	F	chr1:3623318-3623521	0.0216271	0.0217087	0.00245803	0.0145674	0.0203937	0.01821	0.002777	0.0154564
chr1	M	chr1:3623318-3623521	0.0370016	0.0350866	0.00593072	0.0269901	0.0360438	0.0348807	0.00636832	0.0261438
chr1	F	chr1:3634633-3635101	0.0751022	0.0971244	0.0109972	0.0271875	0.0668088	0.0918775	0.0140112	0.0254443
chr1	M	chr1:3634633-3635101	0.101578	0.103929	0.0175673	0.0643112	0.0929895	0.101975	0.0186181	0.0414061
chr1	F	chr1:3649294-3649674	0.0337947	0.0261665	0.00296277	0.027175	0.0354244	0.0258217	0.00393778	0.03065
chr1	M	chr1:3649294-3649674	0.0477569	0.0546913	0.00924452	0.03276	0.0522457	0.0573018	0.0104618	0.03427
chr1	F	chr1:3662963-3664085	0.00878712	0.00853556	0.000966462	0.00623062	0.00976918	0.00880467	0.0013427	0.00781436
chr1	M	chr1:3662963-3664085	0.0140759	0.0115155	0.00194648	0.0119757	0.0140046	0.0115049	0.0021005	0.0124779
chr1	F	chr1:3688553-3689684	0.00845993	0.00865447	0.000979926	0.00616593	0.00852717	0.00785423	0.00119776	0.00733
chr1	M	chr1:3688553-3689684	0.0143256	0.0123336	0.00208475	0.01093	0.0133712	0.0122649	0.00223925	0.00908394
chr1	F	chr1:3703672-3703908	0.0241106	0.022418	0.00253834	0.0194566	0.026429	0.0260175	0.00396763	0.0202749
chr1	M	chr1:3703672-3703908	0.0264429	0.0237433	0.00401334	0.0167966	0.0298285	0.0239962	0.00438109	0.0245108
chr1	F	chr1:3712398-3713234	0.00849133	0.0126691	0.0014345	0.00306245	0.00474378	0.00850378	0.00129681	0.0020683
chr1	M	chr1:3712398-3713234	0.0192073	0.0176186	0.00297808	0.00985091	0.0168407	0.0165672	0.00302474	0.00765431
chr1	F	chr1:3731458-3732015	0.00861244	0.00631876	0.000715459	0.00699408	0.00859322	0.0049951	0.000761745	0.00768276
chr1	M	chr1:3731458-3732015	0.00841032	0.00611476	0.00103358	0.0070871	0.00876314	0.00639048	0.00116674	0.00747355
chr1	F	chr1:3773187-3774465	0.007046	0.00718805	0.000813886	0.00471543	0.00512113	0.0048759	0.000743568	0.00443748
chr1	M	chr1:3773187-3774465	0.01215	0.0119508	0.00202006	0.00744987	0.0106167	0.0110655	0.00202028	0.00603741
chr1	F	chr1:3775077-3775369	0.0219558	0.0228907	0.00259186	0.0152824	0.0256985	0.0256173	0.00390659	0.0157392
chr1	M	chr1:3775077-3775369	0.0290725	0.0228407	0.00386078	0.0238003	0.0305216	0.0238291	0.00435058	0.0242927
chr1	F	chr1:3790864-3791611	0.0112912	0.0119385	0.00135176	0.00899081	0.010344	0.00781027	0.00119105	0.00888195
chr1	M	chr1:3790864-3791611	0.00989196	0.00677741	0.00114559	0.00815853	0.0105064	0.00713877	0.00130336	0.00856687
chr1	F	chr1:3816356-3818084	0.00653201	0.00557054	0.00063074	0.004635	0.00498216	0.00458939	0.000699875	0.00390162
chr1	M	chr1:3816356-3818084	0.00740606	0.0061651	0.00104209	0.00647	0.00669911	0.00497691	0.000908656	0.00635414
chr1	F	chr1:3824219-3824456	0.014303	0.01538	0.00174145	0.00871013	0.0120738	0.0147527	0.00224976	0.00825117
chr1	M	chr1:3824219-3824456	0.0170785	0.01441	0.00243574	0.0159217	0.0161802	0.0130962	0.00239103	0.0153299
chr1	F	chr1:4192633-4193243	0.01739	0.0121329	0.00137378	0.0142125	0.0173651	0.0119335	0.00181984	0.0145321
chr1	M	chr1:4192633-4193243	0.0266056	0.0214506	0.00362581	0.0194568	0.0279886	0.0220673	0.00402893	0.0198466
chr1	F	chr1:4221387-4221672	0.00560346	0.00502153	0.000568576	0.00374	0.00561116	0.00545142	0.000831333	0.003785
chr1	M	chr1:4221387-4221672	0.00659129	0.00555457	0.000938894	0.004995	0.0065815	0.00533671	0.000974345	0.00487
chr1	F	chr1:4713989-4716555	0.0174523	0.0144117	0.0016318	0.0122261	0.0208308	0.0143741	0.00219203	0.019035
chr1	M	chr1:4713989-4716555	0.0247022	0.0201849	0.00341187	0.01632	0.0233712	0.0191989	0.00350522	0.0160264
chr1	F	chr1:4726576-4726867	0.0384662	0.0277317	0.00313999	0.03464	0.0355876	0.0268954	0.00410152	0.02864
chr1	M	chr1:4726576-4726867	0.0355973	0.0219793	0.00371518	0.03123	0.0354623	0.0221367	0.00404159	0.03038
chr1	F	chr1:4771652-4772545	0.0390265	0.0360933	0.00408676	0.0277253	0.0386633	0.0374845	0.00571633	0.0262019
chr1	M	chr1:4771652-4772545	0.0513831	0.0662363	0.011196	0.029428	0.0547471	0.0703123	0.0128372	0.0303343
chr1	F	chr1:4832351-4832553	0.0102115	0.00781503	0.000884878	0.009225	0.0101118	0.00839792	0.00128067	0.00831659
chr1	M	chr1:4832351-4832553	0.011489	0.0122277	0.00206686	0.007945	0.0122727	0.0129813	0.00237005	0.00761
chr1	F	chr1:5772056-5772513	0.00424017	0.00446751	0.000505846	0.0028875	0.00456771	0.00518539	0.000790764	0.00311
chr1	M	chr1:5772056-5772513	0.00323665	0.00240842	0.000407098	0.00293837	0.00321908	0.00248752	0.000454157	0.00281419
chr1	F	chr1:5937157-5937392	0.0110477	0.0103163	0.00116809	0.00781975	0.00929033	0.0106018	0.00161677	0.00683121
chr1	M	chr1:5937157-5937392	0.0119692	0.0112797	0.00190661	0.0101872	0.0125193	0.0120137	0.0021934	0.0103984
chr1	F	chr1:5950824-5951029	0.00829312	0.00745943	0.000844614	0.00682317	0.00670424	0.00428379	0.000653271	0.00618589
chr1	M	chr1:5950824-5951029	0.00843083	0.00590866	0.000998746	0.00844	0.00827043	0.00617245	0.00112693	0.00805473
chr1	F	chr1:6051595-6052955	0.003533	0.00310017	0.000351025	0.00262993	0.00344338	0.00298586	0.000455339	0.00262986
chr1	M	chr1:6051595-6052955	0.00556965	0.00487053	0.00082327	0.00419	0.00467817	0.00378737	0.000691477	0.00400499
chr1	F	chr1:6086244-6086494	0.00806285	0.0076858	0.000870246	0.00491342	0.0060776	0.0057661	0.000879322	0.00393
chr1	M	chr1:6086244-6086494	0.0088957	0.0076868	0.00129931	0.00682847	0.00756419	0.00698513	0.00127531	0.0050446
chr1	F	chr1:6111609-6111836	0.0126269	0.0121934	0.00138063	0.00898	0.0113435	0.00755037	0.00115142	0.010655
chr1	M	chr1:6111609-6111836	0.0163715	0.0139754	0.00236228	0.01353	0.0161444	0.0147127	0.00268616	0.011235
chr1	F	chr1:6131635-6131985	0.0191547	0.0158412	0.00179366	0.0146155	0.0186804	0.0157388	0.00240015	0.0135214
chr1	M	chr1:6131635-6131985	0.0225601	0.016841	0.00284664	0.0194587	0.0228761	0.0176984	0.00323128	0.0179397
chr1	F	chr1:6187743-6188235	0.0368004	0.034816	0.00394213	0.02552	0.0388856	0.0346846	0.00528936	0.02907
chr1	M	chr1:6187743-6188235	0.0472063	0.039841	0.00673436	0.04126	0.048563	0.0422599	0.00771557	0.039815
chr1	F	chr1:6188873-6189120	0.00750493	0.00590962	0.000669133	0.00647304	0.00638174	0.0045633	0.000695897	0.00556012
chr1	M	chr1:6188873-6189120	0.00942896	0.00922724	0.00155969	0.00587761	0.00833228	0.00791551	0.00144517	0.00583874
chr1	F	chr1:6208716-6209039	0.0121622	0.0146698	0.00166103	0.00622376	0.0111026	0.015014	0.00228962	0.00562305
chr1	M	chr1:6208716-6209039	0.0312464	0.0442193	0.00747443	0.0249459	0.0319993	0.047115	0.00860199	0.0250781
chr1	F	chr1:6239237-6240814	0.0148298	0.0124865	0.00141381	0.0102372	0.0147247	0.0130206	0.00198562	0.01011
chr1	M	chr1:6239237-6240814	0.0184021	0.0148909	0.00251702	0.0160988	0.0164404	0.0135817	0.00247967	0.0147296
chr1	F	chr1:6241031-6241251	0.0123217	0.0147332	0.0016682	0.00603323	0.0117846	0.0138903	0.00211824	0.00645808
chr1	M	chr1:6241031-6241251	0.0205071	0.018369	0.00310492	0.0117829	0.0194659	0.0188318	0.0034382	0.0116121
chr1	F	chr1:6259178-6259883	0.00751704	0.00776615	0.000879344	0.00509805	0.00683623	0.0077249	0.00117804	0.00433035
chr1	M	chr1:6259178-6259883	0.0143455	0.010994	0.00185833	0.0110763	0.0134821	0.0105456	0.00192535	0.0106831
chr1	F	chr1:6265825-6266778	0.0143578	0.0162876	0.00184421	0.00949786	0.0116533	0.0157264	0.00239825	0.0065381
chr1	M	chr1:6265825-6266778	0.020729	0.0204771	0.00346127	0.0137782	0.0205679	0.0212274	0.00387558	0.0132685
chr1	F	chr1:6268820-6269588	0.046485	0.0450057	0.00509589	0.0309922	0.0507178	0.0440729	0.00672105	0.0388014
chr1	M	chr1:6268820-6269588	0.0492334	0.0328615	0.00555461	0.04729	0.0522532	0.0331242	0.00604762	0.0511434
chr1	F	chr1:6295528-6296261	0.00670092	0.00701787	0.000794618	0.00415025	0.0056186	0.00659271	0.00100538	0.00295498
chr1	M	chr1:6295528-6296261	0.0111542	0.00934001	0.00157875	0.00898548	0.0108898	0.0096007	0.00175284	0.00764863
chr1	F	chr1:6301695-6302856	0.00927963	0.0129465	0.0014659	0.0040851	0.00667219	0.00893865	0.00136313	0.00253907
chr1	M	chr1:6301695-6302856	0.0187498	0.0191834	0.00324258	0.0143444	0.0179742	0.0199988	0.00365127	0.01019
chr1	F	chr1:6305148-6306463	0.00804607	0.0121489	0.00137559	0.0030295	0.00465828	0.00812384	0.00123887	0.00208591
chr1	M	chr1:6305148-6306463	0.0191337	0.0168972	0.00285615	0.013694	0.0166932	0.015563	0.0028414	0.0107669
chr1	F	chr1:6309163-6310092	0.0208086	0.0208552	0.00236139	0.0147779	0.0170922	0.0160856	0.00245303	0.0142657
chr1	M	chr1:6309163-6310092	0.0320639	0.0275748	0.004661	0.0232806	0.0292945	0.0270468	0.00493804	0.0183042
chr1	F	chr1:6313761-6314139	0.0124027	0.0100792	0.00114124	0.00993895	0.0110557	0.00887583	0.00135355	0.00924894
chr1	M	chr1:6313761-6314139	0.0164255	0.0108428	0.00183276	0.0148009	0.0159576	0.0109181	0.00199336	0.0145216
chr1	F	chr1:6320137-6320942	0.0106162	0.0119642	0.00135467	0.00637033	0.00837016	0.0109794	0.00167435	0.00447381
chr1	M	chr1:6320137-6320942	0.0170752	0.0202199	0.00341779	0.0119237	0.015997	0.0208625	0.00380895	0.00919002
chr1	F	chr1:6339948-6340268	0.0093311	0.00945034	0.00107004	0.00640799	0.00936313	0.00966833	0.00147441	0.00656329
chr1	M	chr1:6339948-6340268	0.0121083	0.00999919	0.00169017	0.0104307	0.0107967	0.00950228	0.00173487	0.00824852
chr1	F	chr1:6341136-6341412	0.0270315	0.0181976	0.00206047	0.0226055	0.0284421	0.0166975	0.00254635	0.02499
chr1	M	chr1:6341136-6341412	0.030202	0.0389666	0.00658656	0.02029	0.0307981	0.0413456	0.00754863	0.0178791
chr1	F	chr1:6452814-6454185	0.00917936	0.0097441	0.0011033	0.00517965	0.00734584	0.00823488	0.00125581	0.00397977
chr1	M	chr1:6452814-6454185	0.0177137	0.015999	0.00270432	0.00976944	0.0154005	0.0146945	0.00268284	0.0071611
chr1	F	chr1:6479057-6480938	0.0156569	0.0205771	0.0023299	0.00749542	0.0116609	0.0150501	0.00229512	0.00763653
chr1	M	chr1:6479057-6480938	0.0339127	0.031366	0.00530181	0.022932	0.030556	0.0301847	0.00551094	0.0176531
chr1	F	chr1:6484503-6485327	0.0223431	0.0274961	0.00311332	0.0109739	0.0166085	0.020461	0.00312028	0.0104097
chr1	M	chr1:6484503-6485327	0.0457154	0.0406414	0.00686966	0.0315297	0.0424694	0.0410881	0.00750163	0.0227992
chr1	F	chr1:6500168-6501130	0.0308173	0.0378856	0.0042897	0.0163798	0.0224354	0.0307742	0.00469302	0.00970227
chr1	M	chr1:6500168-6501130	0.0538616	0.0460542	0.00778459	0.0405827	0.0492172	0.0444374	0.00811313	0.0367223
chr1	F	chr1:6507207-6509186	0.0140564	0.016097	0.00182262	0.00867802	0.0113563	0.0139582	0.0021286	0.007395
chr1	M	chr1:6507207-6509186	0.0255637	0.0197498	0.00333833	0.0235296	0.0233008	0.0189537	0.00346045	0.01665
chr1	F	chr1:6511689-6512110	0.0252116	0.0270698	0.00306505	0.0162125	0.0232175	0.0263243	0.00401442	0.015935
chr1	M	chr1:6511689-6512110	0.0299101	0.0309255	0.00522737	0.01736	0.031701	0.0326752	0.00596565	0.0188375
chr1	F	chr1:6514108-6516325	0.0391896	0.0636894	0.0072114	0.0123483	0.0241808	0.0388666	0.0059271	0.0149982
chr1	M	chr1:6514108-6516325	0.0812516	0.07733	0.0130711	0.0408795	0.0742081	0.0762368	0.0139189	0.037891
chr1	F	chr1:6520584-6521955	0.0259839	0.0241581	0.00273536	0.0189015	0.0255844	0.0233175	0.00355589	0.0186517
chr1	M	chr1:6520584-6521955	0.0354797	0.0278437	0.00470644	0.0308819	0.0351007	0.0295936	0.00540302	0.0301779
chr1	F	chr1:6525996-6526228	0.0119453	0.0106383	0.00120456	0.0086754	0.0114352	0.0101144	0.00154243	0.00814726
chr1	M	chr1:6525996-6526228	0.0151931	0.0165503	0.00279751	0.0109	0.0134179	0.0150646	0.0027504	0.01046
chr1	F	chr1:6530536-6531814	0.0181807	0.0192249	0.00217679	0.010942	0.0154036	0.0157585	0.00240315	0.0100187
chr1	M	chr1:6530536-6531814	0.0383839	0.0553033	0.00934796	0.0219693	0.0416398	0.0590352	0.0107783	0.0235196
chr1	F	chr1:6545143-6545559	0.0231011	0.0209475	0.00237184	0.0161974	0.0249292	0.0238787	0.00364147	0.0155752
chr1	M	chr1:6545143-6545559	0.0368804	0.0301219	0.00509153	0.0372576	0.0348121	0.027352	0.00499376	0.0331567
chr1	F	chr1:6550083-6551115	0.00597935	0.00701323	0.000794092	0.00353019	0.00394024	0.00536467	0.000818105	0.00201454
chr1	M	chr1:6550083-6551115	0.011693	0.0101523	0.00171605	0.00851	0.0107218	0.0102625	0.00187367	0.00813434
chr1	F	chr1:6557561-6557872	0.00783082	0.00604406	0.000684355	0.00649168	0.00640817	0.00439813	0.000670708	0.00509
chr1	M	chr1:6557561-6557872	0.0075153	0.00727129	0.00122907	0.00498	0.00715566	0.00651262	0.00118904	0.00476143
chr1	F	chr1:6614136-6614835	0.00699957	0.00597952	0.000677048	0.00544292	0.00600997	0.0052261	0.000796972	0.0052
chr1	M	chr1:6614136-6614835	0.00774933	0.0063131	0.00106711	0.006205	0.007463	0.00662273	0.00120914	0.0058764
chr1	F	chr1:6639427-6640361	0.0146	0.0221564	0.00250871	0.00571755	0.0117793	0.0172095	0.00262442	0.00458959
chr1	M	chr1:6639427-6640361	0.0310274	0.0376684	0.00636712	0.01535	0.0246464	0.0297248	0.00542698	0.0102382
chr1	F	chr1:6653397-6653674	0.00961212	0.00785703	0.000889634	0.00832084	0.00927526	0.00729365	0.00111227	0.00824225
chr1	M	chr1:6653397-6653674	0.00943561	0.00616091	0.00104138	0.00803	0.0097555	0.00644443	0.00117659	0.00972161
chr1	F	chr1:6659125-6659505	0.0169704	0.0131715	0.00149138	0.0143249	0.0154818	0.0110188	0.00168035	0.0138775
chr1	M	chr1:6659125-6659505	0.023973	0.016682	0.00281977	0.0232789	0.0243927	0.0167959	0.0030665	0.0237087
chr1	F	chr1:6661776-6663844	0.00629944	0.0087873	0.000994966	0.0029275	0.00436282	0.00714385	0.00108943	0.00221436
chr1	M	chr1:6661776-6663844	0.013907	0.0138832	0.00234669	0.00543395	0.0118559	0.0126254	0.00230508	0.00515048
chr1	F	chr1:6672786-6675741	0.00757326	0.00761368	0.000862079	0.00488	0.00555432	0.00571002	0.00087077	0.00356699
chr1	M	chr1:6672786-6675741	0.0131248	0.0115217	0.00194752	0.0088	0.0111471	0.0106287	0.00194052	0.0073916
chr1	F	chr1:6685071-6685691	0.0043508	0.00483731	0.000547718	0.00317129	0.00340447	0.00352319	0.000537282	0.00226
chr1	M	chr1:6685071-6685691	0.00642257	0.00617927	0.00104449	0.0044	0.0050153	0.00414307	0.000756418	0.00387176
chr1	F	chr1:6761295-6762131	0.0087838	0.00736082	0.000833448	0.007005	0.00767735	0.00669179	0.00102049	0.00636227
chr1	M	chr1:6761295-6762131	0.0128022	0.0104493	0.00176625	0.01018	0.0122363	0.0103569	0.00189091	0.00916113
chr1	F	chr1:6844313-6846366	0.005455	0.00532431	0.000602859	0.00386109	0.00474587	0.00380861	0.000580807	0.00385064
chr1	M	chr1:6844313-6846366	0.00623552	0.00576358	0.000974223	0.004245	0.00540042	0.00420187	0.000767153	0.0042325
chr1	F	chr1:7022001-7022308	0.0347768	0.0549531	0.00622221	0.0116136	0.0218792	0.0362418	0.00552683	0.0107197
chr1	M	chr1:7022001-7022308	0.0799293	0.0771758	0.0130451	0.0451144	0.069664	0.0701658	0.0128105	0.0377652
chr1	F	chr1:7122519-7122727	0.0150465	0.012322	0.00139519	0.0126698	0.0137054	0.0101469	0.00154739	0.00977
chr1	M	chr1:7122519-7122727	0.0105885	0.00904048	0.00152812	0.009135	0.010296	0.0090312	0.00164886	0.0089175
chr1	F	chr1:7723400-7725175	0.0176633	0.0131655	0.0014907	0.0152407	0.0156669	0.0132523	0.00202096	0.0122593
chr1	M	chr1:7723400-7725175	0.0213226	0.0173456	0.00293194	0.0168012	0.0215195	0.0175043	0.00319584	0.0171643
chr1	F	chr1:7740143-7741117	0.00907416	0.0077586	0.000878489	0.00617268	0.00903255	0.00760514	0.00115977	0.0069
chr1	M	chr1:7740143-7741117	0.0116751	0.0111919	0.00189177	0.00904797	0.00946233	0.00744618	0.00135948	0.00791428
chr1	F	chr1:7764593-7765856	0.0121394	0.0124326	0.00140772	0.009615	0.014465	0.0146009	0.00222662	0.01045
chr1	M	chr1:7764593-7765856	0.0177733	0.0164219	0.00277581	0.01257	0.0162942	0.0162839	0.00297302	0.01007
chr1	F	chr1:7831378-7831846	0.00659057	0.00868151	0.000982987	0.00294244	0.00431997	0.00691061	0.00105386	0.00174587
chr1	M	chr1:7831378-7831846	0.0119045	0.0124683	0.00210754	0.00596044	0.0100267	0.0112882	0.00206094	0.0044478
chr1	F	chr1:7843460-7843693	0.00716545	0.0119761	0.00135603	0.00331406	0.00425193	0.00593505	0.000905087	0.00271823
chr1	M	chr1:7843460-7843693	0.0140657	0.0159061	0.00268861	0.00975532	0.0106939	0.00909375	0.00166028	0.0084545
chr1	F	chr1:7843915-7845104	0.0557133	0.0568091	0.00643236	0.0357291	0.0526322	0.0561535	0.00856333	0.0359519
chr1	M	chr1:7843915-7845104	0.0520686	0.0565874	0.00956501	0.0214696	0.0523933	0.0556654	0.0101631	0.0211518
chr1	F	chr1:7887198-7887476	0.0338073	0.038766	0.00438939	0.0181425	0.0350737	0.0351609	0.00536198	0.02073
chr1	M	chr1:7887198-7887476	0.0637069	0.0613833	0.0103757	0.0399671	0.0681565	0.0642866	0.0117371	0.0476989
chr1	F	chr1:8002408-8002699	0.00884368	0.00612563	0.000693591	0.00829368	0.00872451	0.00598747	0.00091308	0.00777467
chr1	M	chr1:8002408-8002699	0.00921591	0.00792598	0.00133973	0.00682964	0.00811391	0.00739699	0.0013505	0.00609628
chr1	F	chr1:8013993-8014651	0.0115463	0.0158809	0.00179815	0.00440147	0.0104538	0.0165286	0.00252059	0.00459397
chr1	M	chr1:8013993-8014651	0.0128553	0.014112	0.00238536	0.00677371	0.0118257	0.0136659	0.00249504	0.00566847
chr1	F	chr1:8021301-8022226	0.0048456	0.00650714	0.000736789	0.0017018	0.00302359	0.00493017	0.000751843	0.0010312
chr1	M	chr1:8021301-8022226	0.011288	0.0102391	0.00173073	0.00750565	0.0100874	0.00983692	0.00179597	0.00665132
chr1	F	chr1:8085554-8086854	0.0203032	0.0236448	0.00267724	0.0123584	0.0170589	0.0192811	0.00294034	0.0123622
chr1	M	chr1:8085554-8086854	0.0426779	0.0362781	0.00613213	0.0386044	0.038179	0.0343744	0.00627588	0.0250159
chr1	F	chr1:8271996-8272202	0.0346441	0.042284	0.00478772	0.0188493	0.0266166	0.0324671	0.00495119	0.0216109
chr1	M	chr1:8271996-8272202	0.066966	0.0632224	0.0106865	0.0542405	0.0614038	0.0576918	0.010533	0.0483482
chr1	F	chr1:8277195-8277822	0.0144322	0.0156109	0.00176758	0.0096535	0.0131027	0.0136643	0.00208378	0.00921219
chr1	M	chr1:8277195-8277822	0.0227536	0.0209316	0.00353809	0.01754	0.0223469	0.0209903	0.00383229	0.0173119
chr1	F	chr1:8377784-8378447	0.0592121	0.0736341	0.00833742	0.0300808	0.0632824	0.0666652	0.0101663	0.0405906
chr1	M	chr1:8377784-8378447	0.0730954	0.0606563	0.0102528	0.0533729	0.0685782	0.0613977	0.0112096	0.0377069
chr1	F	chr1:8384387-8384719	0.0148023	0.0117054	0.00132538	0.0119452	0.0122945	0.0120041	0.00183061	0.00867642
chr1	M	chr1:8384387-8384719	0.0148303	0.0120209	0.00203191	0.0111296	0.0147446	0.0127252	0.00232329	0.0111237
chr1	F	chr1:8385895-8386168	0.00620807	0.00478147	0.000541395	0.0056752	0.00520747	0.00444626	0.000678048	0.00474576
chr1	M	chr1:8385895-8386168	0.00844068	0.00603981	0.00102091	0.00751003	0.00796724	0.00610747	0.00111507	0.00518152
chr1	F	chr1:8390202-8390800	0.0100801	0.00906091	0.00102595	0.0074486	0.00940422	0.00713229	0.00108766	0.00745322
chr1	M	chr1:8390202-8390800	0.0117446	0.0083913	0.00141839	0.010255	0.011695	0.00884411	0.00161471	0.0102177
chr1	F	chr1:8395343-8395635	0.00938358	0.00780836	0.000884123	0.00792714	0.00751651	0.00522302	0.000796503	0.0077955
chr1	M	chr1:8395343-8395635	0.012546	0.00936904	0.00158366	0.0122319	0.0119421	0.00989671	0.00180688	0.0111297
chr1	F	chr1:8403697-8404102	0.0104297	0.0109687	0.00124196	0.00668535	0.00923834	0.0117041	0.00178485	0.00485
chr1	M	chr1:8403697-8404102	0.0128318	0.00911397	0.00154054	0.0111	0.0118789	0.00906054	0.00165422	0.009545
chr1	F	chr1:8483389-8484339	0.00618583	0.00561674	0.000635971	0.0045425	0.00419366	0.00339739	0.000518097	0.00353
chr1	M	chr1:8483389-8484339	0.0104558	0.00986686	0.0016678	0.00725695	0.0090839	0.00919476	0.00167873	0.00518498
chr1	F	chr1:8763005-8763549	0.00592279	0.00435991	0.000493662	0.00478145	0.0047637	0.00373942	0.000570256	0.00392011
chr1	M	chr1:8763005-8763549	0.00846682	0.0051513	0.000870728	0.00797621	0.0079586	0.00497919	0.000909072	0.00735629
chr1	F	chr1:8877012-8877283	0.00588788	0.00673466	0.00076255	0.00336894	0.00490523	0.00684719	0.00104419	0.00198014
chr1	M	chr1:8877012-8877283	0.0102008	0.00964512	0.00163032	0.00880043	0.00917671	0.00941979	0.00171981	0.00574964
chr1	F	chr1:8877598-8878092	0.00419654	0.00333425	0.000377529	0.003725	0.00376291	0.00343527	0.000523874	0.00302
chr1	M	chr1:8877598-8878092	0.00420857	0.00339547	0.000573939	0.00349	0.0035125	0.00253537	0.000462893	0.00291
chr1	F	chr1:8938098-8939409	0.00427533	0.00330492	0.000374208	0.00344795	0.0042151	0.00342071	0.000521653	0.0035
chr1	M	chr1:8938098-8939409	0.00547707	0.0044569	0.000753354	0.00438398	0.00492476	0.0038977	0.000711619	0.00384957
chr1	F	chr1:9099280-9100513	0.015837	0.0119742	0.00135581	0.0145107	0.0140279	0.0101785	0.00155221	0.0147427
chr1	M	chr1:9099280-9100513	0.0128695	0.0125251	0.00211713	0.00761	0.0126549	0.0125912	0.00229884	0.00751673
chr1	F	chr1:9131602-9131909	0.0280609	0.0259207	0.00293494	0.0197818	0.0258499	0.0204453	0.00311787	0.0199635
chr1	M	chr1:9131602-9131909	0.0241977	0.019687	0.00332771	0.0216707	0.0236176	0.020605	0.00376194	0.0207977
chr1	F	chr1:9188503-9189743	0.0074617	0.00832143	0.000942216	0.00485254	0.00542869	0.00495056	0.000754954	0.0047049
chr1	M	chr1:9188503-9189743	0.0136277	0.0135979	0.00229847	0.0086167	0.0110899	0.0111642	0.00203829	0.00659582
chr1	F	chr1:9242167-9243827	0.0207413	0.0276599	0.00313187	0.0100772	0.0176414	0.0255512	0.00389652	0.00925429
chr1	M	chr1:9242167-9243827	0.033695	0.0355403	0.0060074	0.01797	0.0328674	0.0371952	0.00679088	0.01659
chr1	F	chr1:9258565-9258956	0.0196121	0.0394572	0.00446765	0.00898123	0.0145298	0.0151105	0.00230433	0.00899676
chr1	M	chr1:9258565-9258956	0.0349065	0.0272395	0.00460432	0.0352199	0.0330652	0.0277624	0.00506871	0.0304766
chr1	F	chr1:9294401-9295118	0.0110422	0.0125516	0.00142119	0.00666828	0.00888429	0.0104541	0.00159423	0.00656633
chr1	M	chr1:9294401-9295118	0.0156989	0.014247	0.00240817	0.010845	0.0140747	0.0138661	0.00253159	0.00848918
chr1	F	chr1:9324202-9324439	0.0101065	0.00869094	0.000984056	0.009015	0.0104892	0.00817627	0.00124687	0.01031
chr1	M	chr1:9324202-9324439	0.0127124	0.00944232	0.00159604	0.01236	0.0120068	0.0093126	0.00170024	0.0116012
chr1	F	chr1:9324687-9325016	0.013549	0.0110783	0.00125437	0.0105893	0.0144917	0.0108318	0.00165184	0.0131034
chr1	M	chr1:9324687-9325016	0.0181625	0.0118837	0.00200871	0.0180586	0.0168573	0.0112815	0.00205972	0.0157473
chr1	F	chr1:9416126-9416404	0.00812562	0.00674252	0.00076344	0.007165	0.00841814	0.0074153	0.00113082	0.00667
chr1	M	chr1:9416126-9416404	0.00708614	0.00583928	0.000987018	0.00633	0.00630217	0.00461627	0.000842811	0.00606
chr1	F	chr1:9427507-9427734	0.00541802	0.00404796	0.000458341	0.004565	0.00485839	0.00375662	0.000572879	0.00396
chr1	M	chr1:9427507-9427734	0.00535033	0.00341886	0.000577892	0.0049	0.00502981	0.0032851	0.000599775	0.004355
chr1	F	chr1:9488937-9489249	0.0108711	0.00966461	0.0010943	0.008595	0.0104558	0.0092271	0.00140712	0.00719
chr1	M	chr1:9488937-9489249	0.0108348	0.00797082	0.00134732	0.00902	0.00944894	0.00750593	0.00137039	0.006475
chr1	F	chr1:9555379-9555652	0.00593292	0.00677059	0.000766618	0.0032507	0.00499251	0.00527568	0.000804533	0.00336855
chr1	M	chr1:9555379-9555652	0.00900528	0.00916721	0.00154954	0.00456503	0.00779931	0.00779536	0.00142323	0.00426636
chr1	F	chr1:9599350-9600444	0.00693465	0.00749824	0.000849009	0.00444344	0.00660276	0.00779309	0.00118843	0.0043174
chr1	M	chr1:9599350-9600444	0.00946507	0.00788611	0.001333	0.00740843	0.00883631	0.00789588	0.00144158	0.00726193
chr1	F	chr1:9648586-9649517	0.00510049	0.00473772	0.000536441	0.00385741	0.00344289	0.00318427	0.000485597	0.00288
chr1	M	chr1:9648586-9649517	0.0102646	0.00690576	0.00116729	0.00875999	0.00939199	0.00660858	0.00120656	0.00806749
chr1	F	chr1:9670617-9670868	0.0101081	0.00827555	0.000937022	0.00813068	0.0095786	0.00843654	0.00128656	0.00673925
chr1	M	chr1:9670617-9670868	0.00799266	0.00597223	0.00100949	0.00706066	0.00779802	0.00625166	0.00114139	0.00630616
chr1	F	chr1:9687125-9687367	0.00852537	0.012108	0.00137096	0.00339276	0.00537147	0.00935984	0.00142736	0.00321059
chr1	M	chr1:9687125-9687367	0.0173509	0.0174396	0.00294783	0.00694378	0.0151339	0.0167118	0.00305114	0.00495685
chr1	F	chr1:9711780-9713001	0.00697144	0.00938617	0.00106277	0.00322997	0.00496529	0.00764522	0.00116589	0.00262332
chr1	M	chr1:9711780-9713001	0.0146287	0.0136859	0.00231334	0.00835875	0.0129656	0.0131315	0.00239747	0.0074337
chr1	F	chr1:9749295-9750228	0.0292673	0.0553482	0.00626695	0.0132307	0.0287991	0.0531847	0.00811059	0.0144019
chr1	M	chr1:9749295-9750228	0.0421545	0.0724344	0.0122436	0.01684	0.0391785	0.0677217	0.0123642	0.0189795
chr1	F	chr1:9775708-9775997	0.0402006	0.0321935	0.00364519	0.0321212	0.0422919	0.0374564	0.00571205	0.0321453
chr1	M	chr1:9775708-9775997	0.0477807	0.0403664	0.00682317	0.0411083	0.0468391	0.0367571	0.0067109	0.0413702
chr1	F	chr1:9790292-9790704	0.0115312	0.0102644	0.00116222	0.00985	0.0110933	0.0110363	0.00168303	0.00917
chr1	M	chr1:9790292-9790704	0.0119883	0.00984242	0.00166367	0.00918	0.0104853	0.00838346	0.0015306	0.007655
chr1	F	chr1:9791158-9791486	0.0147704	0.0121741	0.00137845	0.0118327	0.0128321	0.0106734	0.00162768	0.00893685
chr1	M	chr1:9791158-9791486	0.0163025	0.0125261	0.00211729	0.0131664	0.0170128	0.0132397	0.00241722	0.015818
chr1	F	chr1:9822576-9822817	0.00877143	0.00621372	0.000703565	0.00751745	0.00861554	0.00612016	0.000933316	0.00648831
chr1	M	chr1:9822576-9822817	0.00905647	0.00694781	0.00117439	0.00710638	0.00824422	0.00644475	0.00117664	0.00689365
chr1	F	chr1:9883011-9884667	0.00990193	0.00888046	0.00100551	0.00649	0.0111296	0.00976142	0.0014886	0.00873
chr1	M	chr1:9883011-9884667	0.0111919	0.00797862	0.00134863	0.0102244	0.0101286	0.00700527	0.00127898	0.00956643
chr1	F	chr1:9969845-9970063	0.00420468	0.0032287	0.000365578	0.0035225	0.00387314	0.00321552	0.000490363	0.00290001
chr1	M	chr1:9969845-9970063	0.00496357	0.00396795	0.000670705	0.00430499	0.004263	0.00358211	0.000654002	0.0041675
chr1	F	chr1:9970584-9970790	0.00646594	0.00486257	0.000550577	0.00575	0.00554787	0.00417574	0.000636794	0.00439499
chr1	M	chr1:9970584-9970790	0.0105097	0.00773524	0.00130749	0.00997318	0.00903955	0.00650328	0.00118733	0.00839
chr1	F	chr1:10003165-10003585	0.00635918	0.00813064	0.000920614	0.00332624	0.00413146	0.00624087	0.000951723	0.00154145
chr1	M	chr1:10003165-10003585	0.0134061	0.0120523	0.00203721	0.0098116	0.0116931	0.0107292	0.00195887	0.00822529
chr1	F	chr1:10057121-10058108	0.00930564	0.00752204	0.000851704	0.007325	0.00828872	0.007774	0.00118552	0.00647
chr1	M	chr1:10057121-10058108	0.0104597	0.0102657	0.00173522	0.00743	0.0105207	0.0106499	0.0019444	0.007525
chr1	F	chr1:10092532-10093404	0.0074035	0.00863889	0.000978162	0.00408755	0.00507749	0.00657386	0.0010025	0.00349999
chr1	M	chr1:10092532-10093404	0.012943	0.0115492	0.00195217	0.00870935	0.0113514	0.0108443	0.00197989	0.00676501
chr1	F	chr1:10270015-10271306	0.00711812	0.00613944	0.000695154	0.0057625	0.00612201	0.00513084	0.000782445	0.0051
chr1	M	chr1:10270015-10271306	0.00618334	0.00769831	0.00130125	0.003275	0.0043908	0.00467688	0.000853878	0.0024625
chr1	F	chr1:10386183-10386390	0.00684153	0.00543288	0.000615152	0.00567446	0.00685684	0.00541386	0.000825606	0.00551
chr1	M	chr1:10386183-10386390	0.00693979	0.0058115	0.000982323	0.00553302	0.00732711	0.00585274	0.00106856	0.00579682
chr1	F	chr1:10458548-10459997	0.00643909	0.00586352	0.000663913	0.00452482	0.0056061	0.00550992	0.000840255	0.00397
chr1	M	chr1:10458548-10459997	0.0104847	0.00881637	0.00149024	0.00743	0.00908796	0.00800241	0.00146103	0.00635322
chr1	F	chr1:10490200-10491072	0.0058581	0.0066308	0.00075079	0.00376999	0.00455302	0.00563441	0.00085924	0.00286
chr1	M	chr1:10490200-10491072	0.00878336	0.00815159	0.00137787	0.00517726	0.00780187	0.00792373	0.00144667	0.00485641
chr1	F	chr1:10532177-10532800	0.00440371	0.00526513	0.000596158	0.00207902	0.00321399	0.00426282	0.000650073	0.00172887
chr1	M	chr1:10532177-10532800	0.00953191	0.00778963	0.00131669	0.00704398	0.00867852	0.00751791	0.00137258	0.00600664
chr1	F	chr1:10534918-10535172	0.00680849	0.00562744	0.000637182	0.00508962	0.0055491	0.00505744	0.000771252	0.00444497
chr1	M	chr1:10534918-10535172	0.00903066	0.00746155	0.00126123	0.00789768	0.00754837	0.00571386	0.0010432	0.00725304
chr1	F	chr1:10698299-10698910	0.0398005	0.0310093	0.00351111	0.032945	0.036317	0.0293101	0.00446975	0.02675
chr1	M	chr1:10698299-10698910	0.0581163	0.0539784	0.00912402	0.04398	0.0576967	0.056198	0.0102603	0.041805
chr1	F	chr1:10699394-10700098	0.00674144	0.00671653	0.000760497	0.00493224	0.00682426	0.0078807	0.0012018	0.00479081
chr1	M	chr1:10699394-10700098	0.00710166	0.00844996	0.0014283	0.00414165	0.00558282	0.00527033	0.000962226	0.00400111
chr1	F	chr1:10707810-10708140	0.0100755	0.00717929	0.000812894	0.00910036	0.00906411	0.00623005	0.000950074	0.00797
chr1	M	chr1:10707810-10708140	0.0088282	0.00645241	0.00109066	0.00644083	0.00860041	0.0064823	0.0011835	0.00649804
chr1	F	chr1:10713838-10714203	0.0094806	0.00854219	0.000967213	0.00699727	0.0081399	0.00737769	0.00112509	0.00605579
chr1	M	chr1:10713838-10714203	0.014066	0.021755	0.00367726	0.00862724	0.0154256	0.0232218	0.0042397	0.00981268
chr1	F	chr1:10714401-10714708	0.00939671	0.00868952	0.000983894	0.00701583	0.00924652	0.00962061	0.00146713	0.00674128
chr1	M	chr1:10714401-10714708	0.00829505	0.00800863	0.00135371	0.00643317	0.00769627	0.00694967	0.00126883	0.00617071
chr1	F	chr1:10719867-10720581	0.0104398	0.00813529	0.00092114	0.00882429	0.00995588	0.00809501	0.00123448	0.00885962
chr1	M	chr1:10719867-10720581	0.0105888	0.00999983	0.00169028	0.00708503	0.00868691	0.00850507	0.00155281	0.00643293
chr1	F	chr1:10725187-10725617	0.0090821	0.00781377	0.000884735	0.00705819	0.00749999	0.00592729	0.000903903	0.00623
chr1	M	chr1:10725187-10725617	0.00987656	0.00628181	0.00106182	0.00854102	0.0093828	0.00581128	0.00106099	0.00808884
chr1	F	chr1:10753773-10754176	0.00625755	0.00575967	0.000652155	0.00447761	0.0051746	0.00468628	0.000714651	0.00393
chr1	M	chr1:10753773-10754176	0.00719891	0.00569725	0.000963012	0.00619772	0.00655591	0.00553395	0.00101036	0.00486
chr1	F	chr1:10755226-10755521	0.0115096	0.00963137	0.00109054	0.00894521	0.0101682	0.00759318	0.00115795	0.0081323
chr1	M	chr1:10755226-10755521	0.0178228	0.013506	0.00228293	0.01504	0.0159788	0.0131993	0.00240985	0.0133432
chr1	F	chr1:10757891-10758252	0.00928207	0.00750631	0.000849922	0.00710555	0.00795868	0.00752493	0.00114754	0.00628913
chr1	M	chr1:10757891-10758252	0.00780106	0.00602576	0.00101854	0.0083033	0.00786615	0.0061509	0.001123	0.00720321
chr1	F	chr1:10764449-10764925	0.0340259	0.0324972	0.00367959	0.02381	0.040778	0.0391419	0.00596908	0.02769
chr1	M	chr1:10764449-10764925	0.039392	0.0395221	0.00668045	0.0276745	0.0416051	0.0416224	0.00759918	0.0285388
chr1	F	chr1:10853894-10856964	0.00787762	0.00840611	0.000951804	0.00492587	0.00622293	0.0074827	0.0011411	0.00380152
chr1	M	chr1:10853894-10856964	0.0136077	0.0123167	0.0020819	0.008395	0.0117091	0.011111	0.00202859	0.00757617
chr1	F	chr1:10895895-10896117	0.0259648	0.0233343	0.00264209	0.0210054	0.0304547	0.0265797	0.00405337	0.02222
chr1	M	chr1:10895895-10896117	0.0420563	0.0378581	0.00639919	0.0321425	0.0409972	0.0405005	0.00739435	0.026395
chr1	F	chr1:11072319-11073245	0.00797467	0.00760015	0.000860548	0.005875	0.00763719	0.00679841	0.00103675	0.00579
chr1	M	chr1:11072319-11073245	0.00862507	0.00701975	0.00118655	0.00692	0.00858277	0.00705907	0.0012888	0.00705134
chr1	F	chr1:11119030-11120634	0.00506136	0.0056745	0.00064251	0.00289953	0.00443472	0.0054393	0.000829486	0.00250625
chr1	M	chr1:11119030-11120634	0.00962099	0.00884291	0.00149473	0.00803876	0.00865801	0.00812755	0.00148388	0.00505037
chr1	F	chr1:11159387-11160136	0.00542617	0.00500581	0.000566796	0.004168	0.00387693	0.00393444	0.000599997	0.002595
chr1	M	chr1:11159387-11160136	0.00721027	0.00665949	0.00112566	0.00440914	0.00577582	0.00507401	0.000926383	0.00406064
chr1	F	chr1:11322258-11323036	0.00475909	0.00649903	0.00073587	0.00245897	0.00311217	0.00499226	0.000761313	0.00218619
chr1	M	chr1:11322258-11323036	0.00989793	0.00907373	0.00153374	0.00509338	0.00923547	0.00906429	0.00165491	0.00478011
chr1	F	chr1:11333259-11333547	0.00825348	0.0101311	0.00114712	0.00379854	0.00544195	0.00760994	0.00116051	0.00304494
chr1	M	chr1:11333259-11333547	0.0167273	0.0147938	0.00250062	0.00821539	0.014708	0.0138742	0.00253307	0.0072022
chr1	F	chr1:11538669-11540342	0.0104012	0.0142721	0.001616	0.00372182	0.0072817	0.011465	0.00174839	0.00328627
chr1	M	chr1:11538669-11540342	0.02239	0.0219903	0.00371704	0.00871169	0.0196464	0.0213444	0.00389694	0.00741471
chr1	F	chr1:11561366-11562156	0.0389068	0.0333751	0.00377899	0.0295954	0.0411371	0.0359458	0.00548169	0.0298913
chr1	M	chr1:11561366-11562156	0.0515562	0.0430769	0.00728132	0.047905	0.0535066	0.0437795	0.007993	0.0528854
chr1	F	chr1:11589838-11590044	0.0113584	0.00884602	0.00100161	0.00963537	0.0112402	0.00898538	0.00137026	0.00974179
chr1	M	chr1:11589838-11590044	0.0154273	0.013619	0.00230203	0.0122455	0.0140027	0.0131825	0.00240679	0.00947574
chr1	F	chr1:11596382-11596622	0.013877	0.0141879	0.00160646	0.00891735	0.0168604	0.0168556	0.00257045	0.00948
chr1	M	chr1:11596382-11596622	0.0132789	0.0115654	0.00195491	0.00963	0.0134532	0.0122043	0.00222819	0.01003
chr1	F	chr1:11708767-11709277	0.0335676	0.0260785	0.00295281	0.0282801	0.0374763	0.0300718	0.00458591	0.030485
chr1	M	chr1:11708767-11709277	0.0436375	0.0323439	0.00546712	0.045735	0.0448447	0.0339727	0.00620253	0.045895
chr1	F	chr1:11710459-11710788	0.0109712	0.012052	0.00136462	0.00662696	0.00810716	0.00792509	0.00120856	0.00662623
chr1	M	chr1:11710459-11710788	0.0190833	0.0205722	0.00347733	0.00963066	0.0166832	0.0189909	0.00346725	0.00927495
chr1	F	chr1:11714217-11715304	0.0132091	0.00994224	0.00112574	0.011422	0.0114261	0.00859059	0.00131005	0.00884075
chr1	M	chr1:11714217-11715304	0.0164188	0.0133906	0.00226343	0.0144864	0.0153253	0.0135887	0.00248095	0.00999766
chr1	F	chr1:11724113-11724885	0.00377753	0.0032612	0.000369258	0.0028275	0.00293848	0.00240295	0.000366446	0.00261
chr1	M	chr1:11724113-11724885	0.0038398	0.00417046	0.000704936	0.002575	0.00330117	0.00319211	0.000582797	0.0025925
chr1	F	chr1:11740828-11741717	0.00620845	0.00522499	0.000591613	0.00521149	0.0049628	0.00411642	0.000627749	0.00371
chr1	M	chr1:11740828-11741717	0.0065521	0.00713715	0.0012064	0.005435	0.00668129	0.00759219	0.00138614	0.00421274
chr1	F	chr1:11750701-11752651	0.0130122	0.0125609	0.00142224	0.00825644	0.011799	0.0109499	0.00166984	0.00828741
chr1	M	chr1:11750701-11752651	0.0186671	0.015541	0.0026269	0.013445	0.0167289	0.014195	0.00259164	0.0118721
chr1	F	chr1:11779566-11780016	0.00848687	0.00639915	0.000724561	0.00692169	0.00697047	0.00499718	0.000762062	0.00579999
chr1	M	chr1:11779566-11780016	0.00999427	0.00863384	0.00145938	0.00659176	0.00933937	0.00865206	0.00157964	0.00627888
chr1	F	chr1:11795975-11796263	0.00444401	0.00479366	0.000542775	0.00261372	0.00372247	0.0044588	0.000679961	0.00192403
chr1	M	chr1:11795975-11796263	0.00816304	0.00659755	0.00111519	0.007215	0.00737698	0.00627742	0.0011461	0.006125
chr1	F	chr1:11822139-11822363	0.0234387	0.0342902	0.0038826	0.00856768	0.0136097	0.0195509	0.00298148	0.00786618
chr1	M	chr1:11822139-11822363	0.0494812	0.0460259	0.00777979	0.03175	0.043762	0.0425038	0.0077601	0.0265455
chr1	F	chr1:11865462-11866566	0.0063285	0.00725481	0.000821446	0.00351847	0.00424463	0.00439589	0.000670367	0.00318997
chr1	M	chr1:11865462-11866566	0.0106156	0.0100294	0.00169527	0.00624662	0.00924084	0.00931802	0.00170123	0.00344001
chr1	F	chr1:11898393-11898732	0.0215756	0.0258191	0.00292344	0.0137124	0.0244938	0.0317272	0.00483835	0.0135532
chr1	M	chr1:11898393-11898732	0.0252322	0.0250748	0.00423842	0.015833	0.0245075	0.0251413	0.00459015	0.0156693
chr1	F	chr1:11919115-11919555	0.0115308	0.0110869	0.00125534	0.00808	0.00987856	0.00972838	0.00148356	0.00556452
chr1	M	chr1:11919115-11919555	0.0143009	0.010801	0.00182571	0.0112399	0.0139294	0.0107842	0.00196892	0.012275
chr1	F	chr1:11985643-11986634	0.0175768	0.0156789	0.00177529	0.01452	0.019011	0.0190408	0.0029037	0.01398
chr1	M	chr1:11985643-11986634	0.0222597	0.0258167	0.00436382	0.01449	0.0199163	0.0253062	0.00462027	0.012695
chr1	F	chr1:11994694-11994969	0.00539602	0.00416316	0.000471385	0.00479	0.00479119	0.00378829	0.000577708	0.004015
chr1	M	chr1:11994694-11994969	0.00826121	0.00777863	0.00131483	0.00705405	0.00701019	0.00646735	0.00118077	0.006015
chr1	F	chr1:12040113-12040793	0.00606646	0.00654954	0.00074159	0.00332929	0.00483226	0.00513824	0.000783574	0.00331967
chr1	M	chr1:12040113-12040793	0.00918402	0.0085307	0.00144195	0.005515	0.00815805	0.00830416	0.00151613	0.00509993
chr1	F	chr1:12079251-12079903	0.00689498	0.00622036	0.000704317	0.00454574	0.00580325	0.00607021	0.000925698	0.00403155
chr1	M	chr1:12079251-12079903	0.010877	0.0110338	0.00186506	0.00599957	0.00930972	0.00952937	0.00173982	0.00583364
chr1	F	chr1:12123488-12124148	0.0118606	0.0180471	0.00204343	0.00333984	0.00757543	0.0134574	0.00205224	0.00258234
chr1	M	chr1:12123488-12124148	0.0274032	0.0274642	0.0046423	0.0143226	0.0240673	0.0261679	0.00477758	0.013533
chr1	F	chr1:12226876-12227712	0.00366907	0.00389948	0.000441529	0.00213	0.00303009	0.00276947	0.00042234	0.00208991
chr1	M	chr1:12226876-12227712	0.00721305	0.00535415	0.000905017	0.00641999	0.0061174	0.00421781	0.000770063	0.004975
chr1	F	chr1:12251777-12251985	0.015054	0.0120694	0.00136659	0.0119866	0.0184141	0.013636	0.00207947	0.016574
chr1	M	chr1:12251777-12251985	0.0139597	0.0127485	0.00215489	0.00979194	0.0110877	0.00898281	0.00164003	0.00809236
chr1	F	chr1:12289954-12290585	0.00469407	0.0050313	0.000569683	0.00302157	0.00375696	0.00306964	0.000468116	0.00291714
chr1	M	chr1:12289954-12290585	0.00608427	0.00467376	0.00079001	0.004645	0.00558184	0.00408771	0.00074631	0.004035
chr1	F	chr1:12600347-12600556	0.0360364	0.0314234	0.003558	0.0268289	0.0403619	0.0357438	0.00545088	0.0260936
chr1	M	chr1:12600347-12600556	0.0481914	0.0549628	0.00929041	0.0350982	0.0531058	0.0575664	0.0105101	0.0366895
chr1	F	chr1:12655926-12656248	0.0283082	0.0419188	0.00474637	0.00952849	0.0193424	0.0312271	0.00476208	0.00924994
chr1	M	chr1:12655926-12656248	0.0588447	0.0599389	0.0101315	0.0322736	0.051535	0.057011	0.0104087	0.0266885
chr1	F	chr1:12676983-12678642	0.00427813	0.00542396	0.000614143	0.00215149	0.00287894	0.00414461	0.000632047	0.0018339
chr1	M	chr1:12676983-12678642	0.00897477	0.00859749	0.00145324	0.00483565	0.00788908	0.00820842	0.00149865	0.00412648
chr1	F	chr1:13839505-13840613	0.0111693	0.0157168	0.00177957	0.00484486	0.00809431	0.0120472	0.00183718	0.00504817
chr1	M	chr1:13839505-13840613	0.0309805	0.0276306	0.00467042	0.0238065	0.0286068	0.0275106	0.00502272	0.0210933
chr1	F	chr1:13881410-13881612	0.0143154	0.0130599	0.00147874	0.011119	0.0130878	0.0126074	0.0019226	0.01094
chr1	M	chr1:13881410-13881612	0.0174374	0.0220553	0.00372802	0.0111833	0.0155016	0.0197215	0.00360064	0.0112689
chr1	F	chr1:13909606-13909842	0.0570717	0.0599851	0.00679197	0.036675	0.0718958	0.0699349	0.010665	0.04997
chr1	M	chr1:13909606-13909842	0.0550863	0.0538477	0.00910192	0.0393	0.052675	0.0546333	0.00997464	0.04026
chr1	F	chr1:13910137-13910868	0.0120911	0.0141343	0.00160039	0.00711872	0.0089475	0.0109218	0.00166555	0.00591656
chr1	M	chr1:13910137-13910868	0.0212888	0.0196929	0.00332871	0.0113993	0.0186761	0.0186668	0.00340808	0.00884867
chr1	F	chr1:14026481-14027200	0.00407871	0.00333897	0.000378064	0.00300082	0.0033688	0.00262978	0.000401037	0.002725
chr1	M	chr1:14026481-14027200	0.00500462	0.00416171	0.000703457	0.00351	0.00442647	0.00312872	0.000571224	0.0035025
chr1	F	chr1:14075267-14076458	0.0061414	0.00829553	0.000939284	0.00302442	0.00362522	0.00610541	0.000931066	0.00215823
chr1	M	chr1:14075267-14076458	0.0152024	0.0151771	0.00256539	0.00825556	0.0126124	0.0130906	0.00239001	0.00699337
chr1	F	chr1:14219350-14219737	0.0211063	0.020261	0.00229411	0.014335	0.020286	0.0173668	0.00264841	0.0155564
chr1	M	chr1:14219350-14219737	0.0301242	0.0246171	0.00416105	0.0239595	0.0287599	0.023183	0.00423261	0.0234447
chr1	F	chr1:14924610-14925993	0.0196406	0.0256601	0.00290543	0.00967753	0.0155588	0.0226045	0.00344716	0.00859247
chr1	M	chr1:14924610-14925993	0.0443648	0.0404669	0.00684016	0.0278246	0.0404775	0.0358886	0.00655233	0.0268349
chr1	F	chr1:15127583-15127869	0.033717	0.0369776	0.00418689	0.020855	0.0278085	0.0272736	0.00415918	0.02136
chr1	M	chr1:15127583-15127869	0.0419218	0.0406023	0.00686304	0.0285559	0.0363357	0.0334143	0.00610058	0.026365
chr1	F	chr1:15250373-15251545	0.0150066	0.0200906	0.00227481	0.00623032	0.0117068	0.0176773	0.00269577	0.00546448
chr1	M	chr1:15250373-15251545	0.0297104	0.0276835	0.00467937	0.0167299	0.0259572	0.0255363	0.00466227	0.0107454
chr1	F	chr1:15375063-15375413	0.0209091	0.0241711	0.00273684	0.0168611	0.0171665	0.0155634	0.0023734	0.0142749
chr1	M	chr1:15375063-15375413	0.0264017	0.0187255	0.00316519	0.0231627	0.0260504	0.0196145	0.0035811	0.0214388
chr1	F	chr1:15479219-15481471	0.0120423	0.0174592	0.00197686	0.00368459	0.00740394	0.0121957	0.00185983	0.00324951
chr1	M	chr1:15479219-15481471	0.0286795	0.0257599	0.00435422	0.0197212	0.0256949	0.0247213	0.00451348	0.0178154
chr1	F	chr1:15541181-15541447	0.0099234	0.00802662	0.000908836	0.00760359	0.00758253	0.00670174	0.00102201	0.00493697
chr1	M	chr1:15541181-15541447	0.0117453	0.0113642	0.00192089	0.00679593	0.0113153	0.011519	0.00210307	0.00625864
chr1	F	chr1:15573620-15573953	0.0119237	0.0151124	0.00171114	0.00613845	0.0101187	0.0121171	0.00184784	0.00683616
chr1	M	chr1:15573620-15573953	0.0269362	0.02517	0.00425451	0.0216185	0.0246412	0.0249741	0.00455963	0.0196136
chr1	F	chr1:15736033-15737228	0.00643479	0.00670503	0.000759195	0.00408709	0.00495897	0.00531445	0.000810446	0.00364015
chr1	M	chr1:15736033-15737228	0.00947679	0.00879489	0.00148661	0.0063257	0.00779574	0.00731093	0.00133479	0.00604066
chr1	F	chr1:15850493-15850699	0.00412781	0.00324983	0.00036797	0.00335	0.00381136	0.00311959	0.000475734	0.00273
chr1	M	chr1:15850493-15850699	0.00434501	0.00305633	0.000516614	0.00439246	0.00428579	0.00302704	0.000552659	0.00431623
chr1	F	chr1:15851106-15851581	0.0201188	0.0171301	0.0019396	0.015475	0.0223122	0.0187249	0.00285552	0.016795
chr1	M	chr1:15851106-15851581	0.019837	0.0176499	0.00298338	0.01391	0.0182482	0.0160225	0.0029253	0.0134525
chr1	F	chr1:15853108-15853663	0.00376628	0.00516534	0.000584859	0.0018462	0.00226239	0.00283147	0.000431796	0.00160771
chr1	M	chr1:15853108-15853663	0.00786184	0.00764212	0.00129175	0.00445904	0.00658312	0.00673668	0.00122994	0.00392834
chr1	F	chr1:15911088-15911608	0.00651451	0.0053994	0.000611361	0.00495	0.00504417	0.00386171	0.000588905	0.00455
chr1	M	chr1:15911088-15911608	0.00545718	0.00501598	0.000847855	0.00355318	0.00468188	0.00446044	0.000814361	0.0031375
chr1	F	chr1:15929823-15930289	0.00836626	0.0105114	0.00119019	0.00565358	0.00941147	0.0129529	0.00197531	0.00580423
chr1	M	chr1:15929823-15930289	0.0102896	0.00865084	0.00146226	0.00917218	0.00984191	0.00890694	0.00162618	0.00778268
chr1	F	chr1:15943821-15944356	0.00918239	0.00881675	0.000998301	0.00690222	0.00681342	0.00595159	0.000907608	0.00426483
chr1	M	chr1:15943821-15944356	0.0094111	0.00934792	0.00158009	0.00692	0.00854855	0.00923589	0.00168623	0.00492625
chr1	F	chr1:16011266-16011502	0.00675631	0.0102901	0.00116512	0.00239791	0.00443369	0.0077533	0.00118237	0.00232844
chr1	M	chr1:16011266-16011502	0.0160987	0.0147515	0.00249345	0.00918955	0.0142599	0.014059	0.00256681	0.00685877
chr1	F	chr1:16053616-16053975	0.00853622	0.00746064	0.000844751	0.00608889	0.0074544	0.00648704	0.000989265	0.00535191
chr1	M	chr1:16053616-16053975	0.0108787	0.00968494	0.00163705	0.00843992	0.00919716	0.00754289	0.00137714	0.00708991
chr1	F	chr1:16058297-16058505	0.00738148	0.00563702	0.000638267	0.00609193	0.00698139	0.00473715	0.000722408	0.00584389
chr1	M	chr1:16058297-16058505	0.00571927	0.00568477	0.000960901	0.00310082	0.00519452	0.0047618	0.000869382	0.00327077
chr1	F	chr1:16070628-16070853	0.0165128	0.0134261	0.0015202	0.0131079	0.0170536	0.0133222	0.00203162	0.0135043
chr1	M	chr1:16070628-16070853	0.0210605	0.0155188	0.00262315	0.0198884	0.0206649	0.0162212	0.00296158	0.0197641
chr1	F	chr1:16073318-16073521	0.00811803	0.00661314	0.000748791	0.00661996	0.00698528	0.00463253	0.000706455	0.00634497
chr1	M	chr1:16073318-16073521	0.0114443	0.0105284	0.00177963	0.00702165	0.010176	0.0100085	0.00182729	0.00646397
chr1	F	chr1:16085147-16085862	0.0139801	0.0130368	0.00147612	0.011505	0.0141185	0.0153515	0.00234108	0.010405
chr1	M	chr1:16085147-16085862	0.0218554	0.0134866	0.00227964	0.018155	0.0216237	0.0140414	0.00256359	0.0178575
chr1	F	chr1:16161260-16162880	0.00498904	0.00415279	0.00047021	0.00372256	0.00503733	0.00404395	0.000616697	0.00360513
chr1	M	chr1:16161260-16162880	0.00656902	0.00586181	0.000990826	0.00515	0.00531808	0.00386866	0.000706317	0.004675
chr1	F	chr1:16163752-16164123	0.0380467	0.0386719	0.00437873	0.0292332	0.0336847	0.0266525	0.00406448	0.0307505
chr1	M	chr1:16163752-16164123	0.0483918	0.045325	0.00766132	0.0328246	0.0404688	0.0381918	0.00697283	0.0284208
chr1	F	chr1:16173889-16175396	0.00427162	0.00421222	0.00047694	0.00296104	0.00338836	0.00300908	0.000458881	0.00261
chr1	M	chr1:16173889-16175396	0.00745557	0.006783	0.00114654	0.00443646	0.00617793	0.00574876	0.00104957	0.00437
chr1	F	chr1:16175829-16176117	0.00703971	0.00951139	0.00107695	0.00309765	0.00405945	0.00655175	0.000999132	0.00195861
chr1	M	chr1:16175829-16176117	0.0141755	0.0135216	0.00228557	0.0111434	0.0128846	0.013334	0.00243445	0.00454512
chr1	F	chr1:16260870-16261155	0.0150454	0.0112011	0.00126827	0.013042	0.0154091	0.0100044	0.00152565	0.0132781
chr1	M	chr1:16260870-16261155	0.0181801	0.0141952	0.00239942	0.0152701	0.018677	0.0145936	0.00266441	0.0175134
chr1	F	chr1:16269900-16270259	0.0103761	0.0074917	0.000848267	0.00926195	0.0101715	0.00591206	0.00090158	0.0104879
chr1	M	chr1:16269900-16270259	0.00920191	0.00777527	0.00131426	0.0049533	0.0101231	0.00799872	0.00146036	0.00690283
chr1	F	chr1:16270591-16271582	0.0159137	0.0130288	0.00147522	0.0136467	0.0142403	0.0128341	0.00195718	0.0107865
chr1	M	chr1:16270591-16271582	0.0148747	0.010247	0.00173205	0.0128121	0.014583	0.0103367	0.00188721	0.0113657
chr1	F	chr1:16301902-16302672	0.00580188	0.00614478	0.00069576	0.00289123	0.00514824	0.00606459	0.000924842	0.0028
chr1	M	chr1:16301902-16302672	0.00980526	0.00766187	0.00129509	0.00893499	0.00913608	0.00694174	0.00126738	0.00887749
chr1	F	chr1:16399648-16400072	0.00955161	0.00953595	0.00107973	0.005885	0.00839571	0.00906531	0.00138245	0.00438
chr1	M	chr1:16399648-16400072	0.0120916	0.0108602	0.00183571	0.007355	0.0106934	0.00943958	0.00172342	0.007175
chr1	F	chr1:16464376-16464621	0.0134703	0.00994455	0.001126	0.0121873	0.0133007	0.00879095	0.00134061	0.012584
chr1	M	chr1:16464376-16464621	0.0101572	0.00724402	0.00122446	0.0077978	0.00913991	0.00695225	0.0012693	0.00703485
chr1	F	chr1:16475111-16475324	0.0192596	0.0169391	0.00191797	0.0153092	0.0150048	0.0136839	0.00208678	0.0114378
chr1	M	chr1:16475111-16475324	0.0220911	0.0180378	0.00304894	0.0159701	0.0233024	0.0180151	0.0032891	0.0171876
chr1	F	chr1:16481484-16482782	0.0131137	0.0158135	0.00179052	0.0063104	0.0102436	0.0138435	0.00211111	0.00578093
chr1	M	chr1:16481484-16482782	0.02688	0.0234209	0.00395885	0.02338	0.0259096	0.0239671	0.00437577	0.0218161
chr1	F	chr1:16494061-16494505	0.00704537	0.00480226	0.000543749	0.006435	0.00722138	0.00474825	0.000724101	0.0071
chr1	M	chr1:16494061-16494505	0.00875309	0.00714699	0.00120806	0.008	0.00825761	0.00701167	0.00128015	0.00655399
chr1	F	chr1:16532917-16534580	0.0151985	0.0166265	0.00188258	0.00864074	0.0124084	0.0112672	0.00171823	0.00822895
chr1	M	chr1:16532917-16534580	0.0254639	0.0229518	0.00387956	0.0201	0.0223705	0.0190593	0.00347973	0.0165248
chr1	F	chr1:16543683-16544307	0.0152156	0.018488	0.00209335	0.00820169	0.0114096	0.0174621	0.00266295	0.0051
chr1	M	chr1:16543683-16544307	0.024337	0.0215589	0.00364412	0.02193	0.0229497	0.0219813	0.00401322	0.01517
chr1	F	chr1:16553326-16553660	0.0307166	0.0379984	0.00430247	0.0182039	0.0229619	0.0256287	0.00390834	0.0181655
chr1	M	chr1:16553326-16553660	0.0588924	0.0453936	0.00767292	0.0514103	0.0488273	0.0395283	0.00721684	0.0419985
chr1	F	chr1:16563544-16563799	0.00468372	0.0034761	0.000393591	0.00415749	0.00450756	0.00396313	0.000604371	0.00311
chr1	M	chr1:16563544-16563799	0.00658771	0.00448722	0.000758478	0.00542	0.0058805	0.00365334	0.000667005	0.00531
chr1	F	chr1:16678574-16679192	0.00562773	0.00676903	0.000766442	0.00310917	0.00415957	0.00477293	0.000727865	0.00261
chr1	M	chr1:16678574-16679192	0.00847255	0.00880254	0.0014879	0.00458592	0.00695633	0.00754969	0.00137838	0.00403
chr1	F	chr1:16693621-16694270	0.00840591	0.00857225	0.000970617	0.00486588	0.00711561	0.00693659	0.00105782	0.00477
chr1	M	chr1:16693621-16694270	0.0137279	0.0108534	0.00183456	0.00970404	0.0127854	0.0111427	0.00203438	0.00735602
chr1	F	chr1:16766998-16767803	0.00481403	0.00606334	0.000686538	0.00258734	0.00320294	0.00470967	0.000718218	0.00205313
chr1	M	chr1:16766998-16767803	0.0103347	0.00942256	0.0015927	0.00658	0.00931488	0.00912928	0.00166677	0.00491821
chr1	F	chr1:16810605-16810957	0.0146063	0.0115775	0.00131089	0.0123795	0.0131639	0.00958251	0.00146132	0.0114313
chr1	M	chr1:16810605-16810957	0.0104624	0.00900624	0.00152233	0.00878456	0.0115225	0.00929827	0.00169762	0.010343
chr1	F	chr1:16825138-16826377	0.0119095	0.0157447	0.00178274	0.00525324	0.00794388	0.0130136	0.00198456	0.00365643
chr1	M	chr1:16825138-16826377	0.0225479	0.0227809	0.00385067	0.00750088	0.0203599	0.02301	0.00420103	0.0067302
chr1	F	chr1:16847280-16847892	0.04052	0.0434283	0.00491729	0.0258475	0.0368177	0.0392175	0.00598061	0.02749
chr1	M	chr1:16847280-16847892	0.0535211	0.06885	0.0116378	0.0361387	0.044331	0.0485451	0.00886308	0.033899
chr1	F	chr1:16860873-16862296	0.0246623	0.0203459	0.00230372	0.0202187	0.0228324	0.0187965	0.00286644	0.0199738
chr1	M	chr1:16860873-16862296	0.0404059	0.0389201	0.0065787	0.02931	0.0395575	0.0328151	0.00599119	0.0338311
chr1	F	chr1:16939456-16940454	0.010535	0.00932807	0.0010562	0.0075375	0.00953195	0.00697459	0.00106361	0.00823641
chr1	M	chr1:16939456-16940454	0.0144894	0.0105362	0.00178094	0.0137328	0.0134177	0.00989442	0.00180647	0.0130164
chr1	F	chr1:16970855-16971492	0.00760983	0.00745831	0.000844487	0.00581884	0.00598655	0.00639677	0.000975499	0.00404868
chr1	M	chr1:16970855-16971492	0.0107873	0.00973212	0.00164503	0.00674211	0.00897864	0.007489	0.0013673	0.00502384
chr1	F	chr1:16973485-16975045	0.0451286	0.0834959	0.00945405	0.0106285	0.0298094	0.0737411	0.0112454	0.0101012
chr1	M	chr1:16973485-16975045	0.0746958	0.0818218	0.0138304	0.0362269	0.0716337	0.0825759	0.0150762	0.0327122
chr1	F	chr1:17018683-17020959	0.053205	0.0748482	0.00847489	0.0197768	0.0367635	0.0497436	0.00758583	0.0200122
chr1	M	chr1:17018683-17020959	0.0894693	0.0897443	0.0151695	0.044684	0.0811675	0.0876635	0.0160051	0.0330516
chr1	F	chr1:17022986-17023284	0.0249342	0.0285959	0.00323784	0.02001	0.0222065	0.0190634	0.00290714	0.02042
chr1	M	chr1:17022986-17023284	0.0276678	0.0178281	0.00301351	0.02208	0.0262804	0.0169716	0.00309858	0.021285
chr1	F	chr1:17025923-17027942	0.0365701	0.0561134	0.00635359	0.013807	0.0231358	0.0343202	0.00523378	0.0120784
chr1	M	chr1:17025923-17027942	0.0657952	0.06755	0.011418	0.0220656	0.0595048	0.0673749	0.0123009	0.0190982
chr1	F	chr1:17033768-17034728	0.0265954	0.0248575	0.00281455	0.0184642	0.0275572	0.0252025	0.00384335	0.018843
chr1	M	chr1:17033768-17034728	0.0389325	0.0303391	0.00512825	0.0350638	0.0369574	0.0305677	0.00558087	0.029307
chr1	F	chr1:17051491-17051891	0.0134192	0.0105045	0.0011894	0.0113978	0.0138332	0.0103744	0.00158208	0.011891
chr1	M	chr1:17051491-17051891	0.0149375	0.012845	0.0021712	0.0100614	0.0149733	0.0134743	0.00246006	0.00951772
chr1	F	chr1:17085411-17086974	0.0290208	0.0267289	0.00302646	0.0226099	0.0297862	0.0261138	0.00398232	0.027465
chr1	M	chr1:17085411-17086974	0.0469489	0.0379167	0.00640909	0.040185	0.0436175	0.0387488	0.00707453	0.0294525
chr1	F	chr1:17197561-17197849	0.021644	0.0252638	0.00286056	0.0143278	0.0210544	0.0230817	0.00351993	0.0143991
chr1	M	chr1:17197561-17197849	0.0221865	0.0272082	0.00459903	0.0121304	0.0225587	0.0288901	0.00527458	0.0113661
chr1	F	chr1:17198626-17200049	0.0323324	0.0429049	0.00485802	0.0186742	0.0225478	0.0182519	0.00278339	0.01676
chr1	M	chr1:17198626-17200049	0.0415268	0.0495589	0.00837698	0.0268461	0.04265	0.0523732	0.009562	0.0276312
chr1	F	chr1:17215421-17216094	0.0285067	0.0390937	0.00442649	0.0132435	0.019253	0.0240184	0.00366277	0.0118282
chr1	M	chr1:17215421-17216094	0.0554228	0.0520977	0.00880612	0.0311653	0.05029	0.0509876	0.00930902	0.0288569
chr1	F	chr1:17231298-17231680	0.00938911	0.0101924	0.00115406	0.00718606	0.00746214	0.00882582	0.00134593	0.00340092
chr1	M	chr1:17231298-17231680	0.0129009	0.0108659	0.00183666	0.0101085	0.011644	0.0102179	0.00186552	0.00702637
chr1	F	chr1:17240038-17240970	0.00805113	0.00772695	0.000874905	0.00601	0.00710013	0.0071262	0.00108674	0.00570861
chr1	M	chr1:17240038-17240970	0.0086964	0.00846705	0.00143119	0.006485	0.00766684	0.00786717	0.00143634	0.00565689
chr1	F	chr1:17281818-17282056	0.0126355	0.0101356	0.00114763	0.0104834	0.0124296	0.00961018	0.00146554	0.00911527
chr1	M	chr1:17281818-17282056	0.0131002	0.0105063	0.0017759	0.01058	0.0139287	0.010896	0.00198933	0.01109
chr1	F	chr1:17287290-17287684	0.0596465	0.066205	0.00749624	0.0340249	0.0571266	0.0540393	0.00824091	0.03672
chr1	M	chr1:17287290-17287684	0.0808635	0.0895521	0.0151371	0.0429571	0.0701846	0.0730252	0.0133325	0.0427647
chr1	F	chr1:17292904-17293115	0.017225	0.0132687	0.00150239	0.0133705	0.0165665	0.0127745	0.0019481	0.013096
chr1	M	chr1:17292904-17293115	0.021414	0.018227	0.00308093	0.0170456	0.0211872	0.0192745	0.00351903	0.0160756
chr1	F	chr1:17306551-17307363	0.00629759	0.00562533	0.000636943	0.00479	0.00644805	0.00585444	0.000892794	0.004375
chr1	M	chr1:17306551-17307363	0.0083087	0.00732503	0.00123816	0.005845	0.00866389	0.00773128	0.00141153	0.00574226
chr1	F	chr1:17331885-17332093	0.0111332	0.0101431	0.00114848	0.00724177	0.00918284	0.00820935	0.00125191	0.00564204
chr1	M	chr1:17331885-17332093	0.010949	0.0101651	0.00171822	0.00783113	0.0115796	0.0105819	0.00193197	0.00738526
chr1	F	chr1:17337829-17338590	0.0106796	0.009367	0.0010606	0.00802956	0.00920168	0.00763456	0.00116426	0.00739
chr1	M	chr1:17337829-17338590	0.0146691	0.0129136	0.00218279	0.0114299	0.0129816	0.0111154	0.00202939	0.00961415
chr1	F	chr1:17380456-17380722	0.00496495	0.0044491	0.000503762	0.0040225	0.00469773	0.00448882	0.000684538	0.00326999
chr1	M	chr1:17380456-17380722	0.00524881	0.00426657	0.000721181	0.004985	0.00468745	0.00375481	0.000685531	0.003975
chr1	F	chr1:17445651-17446088	0.0110561	0.0112171	0.00127008	0.00661118	0.0110319	0.0107533	0.00163986	0.006955
chr1	M	chr1:17445651-17446088	0.0179484	0.0128982	0.00218019	0.0152352	0.0172863	0.0129394	0.0023624	0.0114047
chr1	F	chr1:17475702-17476075	0.0293416	0.025602	0.00289886	0.023565	0.0294206	0.0245788	0.00374824	0.02534
chr1	M	chr1:17475702-17476075	0.0429474	0.033451	0.00565425	0.03052	0.0418425	0.0324041	0.00591615	0.0305
chr1	F	chr1:17734435-17734645	0.0195581	0.0164799	0.00186598	0.016453	0.0186201	0.0133228	0.0020317	0.0159825
chr1	M	chr1:17734435-17734645	0.0192436	0.0203563	0.00344085	0.0108825	0.0186508	0.0200459	0.00365986	0.0137293
chr1	F	chr1:17746200-17746547	0.0370271	0.0365979	0.0041439	0.02571	0.0386798	0.0413602	0.00630738	0.02562
chr1	M	chr1:17746200-17746547	0.0308276	0.0351854	0.00594742	0.01751	0.030448	0.0365903	0.00668044	0.01704
chr1	F	chr1:17764072-17765811	0.00447849	0.00487468	0.000551948	0.00268276	0.00299934	0.00313843	0.000478607	0.00239427
chr1	M	chr1:17764072-17765811	0.00677921	0.0074861	0.00126538	0.00349803	0.00590935	0.00645512	0.00117854	0.00284875
chr1	F	chr1:17865863-17866630	0.030395	0.0303417	0.00343552	0.0202603	0.0296452	0.0290019	0.00442275	0.0230586
chr1	M	chr1:17865863-17866630	0.0630743	0.0414352	0.00700383	0.0609249	0.0642672	0.042839	0.00782129	0.0601801
chr1	F	chr1:17949452-17949670	0.0165683	0.0144948	0.00164121	0.0115229	0.0164335	0.0132244	0.0020167	0.0114188
chr1	M	chr1:17949452-17949670	0.0253009	0.024783	0.00418909	0.0193913	0.026881	0.026286	0.00479915	0.0195731
chr1	F	chr1:18023481-18023792	0.00390359	0.00343512	0.000388951	0.0029925	0.00394593	0.00362344	0.000552569	0.00287
chr1	M	chr1:18023481-18023792	0.00517757	0.00489864	0.000828021	0.004275	0.00517067	0.00498761	0.000910608	0.00447
chr1	F	chr1:18152378-18152842	0.0548723	0.0661147	0.00748601	0.0308647	0.0604443	0.0717439	0.0109408	0.0385429
chr1	M	chr1:18152378-18152842	0.0626097	0.054295	0.00917752	0.0469869	0.0656122	0.0569896	0.0104048	0.0504105
chr1	F	chr1:18434105-18434813	0.0317875	0.0271144	0.00307011	0.023104	0.0276875	0.0259778	0.00396157	0.0200982
chr1	M	chr1:18434105-18434813	0.0497585	0.0351495	0.00594134	0.039404	0.0459709	0.0332846	0.00607691	0.0378217
chr1	F	chr1:18435566-18435904	0.0190192	0.0281893	0.00319181	0.00755107	0.0125769	0.0196905	0.00300277	0.00579688
chr1	M	chr1:18435566-18435904	0.0422723	0.0408077	0.00689776	0.0219726	0.037199	0.0386087	0.00704896	0.0209845
chr1	F	chr1:18436551-18437673	0.014193	0.016499	0.00186814	0.00916392	0.0113854	0.0137907	0.00210307	0.00801
chr1	M	chr1:18436551-18437673	0.0262621	0.0238925	0.00403856	0.0187633	0.0242897	0.0221268	0.00403978	0.0185345
chr1	F	chr1:18691874-18692081	0.018316	0.0141871	0.00160637	0.015765	0.0167623	0.013922	0.00212308	0.015075
chr1	M	chr1:18691874-18692081	0.023064	0.02427	0.00410238	0.01572	0.0232768	0.0256515	0.00468331	0.01338
chr1	F	chr1:18703295-18703496	0.0214442	0.0197342	0.00223446	0.0166789	0.0215249	0.0203998	0.00311094	0.015663
chr1	M	chr1:18703295-18703496	0.022542	0.0183129	0.00309545	0.0171169	0.0234773	0.0195359	0.00356675	0.0159767
chr1	F	chr1:18808873-18809667	0.012733	0.0134652	0.00152464	0.00836054	0.00968055	0.0116072	0.00177008	0.00716908
chr1	M	chr1:18808873-18809667	0.0188168	0.0241321	0.00407907	0.0122581	0.0173493	0.0217556	0.00397202	0.0127822
chr1	F	chr1:18956895-18959829	0.0185437	0.0183801	0.00208114	0.011411	0.0200226	0.0186727	0.00284756	0.0120297
chr1	M	chr1:18956895-18959829	0.0297592	0.0223913	0.00378482	0.024755	0.0285328	0.0218839	0.00399543	0.0233661
chr1	F	chr1:18962842-18963481	0.0147293	0.0109857	0.00124389	0.0111346	0.0157065	0.0109174	0.00166489	0.0128513
chr1	M	chr1:18962842-18963481	0.019366	0.0161508	0.00272998	0.01515	0.0181156	0.0116061	0.00211897	0.0166059
chr1	F	chr1:18964180-18964401	0.0208375	0.0219183	0.00248176	0.0122333	0.0171192	0.0193865	0.00295642	0.0109148
chr1	M	chr1:18964180-18964401	0.0367604	0.0355237	0.0060046	0.0214796	0.0316311	0.0327604	0.0059812	0.0208737
chr1	F	chr1:18967251-18968119	0.0124087	0.0100458	0.00113747	0.0105424	0.0127737	0.00951627	0.00145122	0.01086
chr1	M	chr1:18967251-18968119	0.0197286	0.0154534	0.00261211	0.014535	0.0188527	0.015212	0.00277733	0.013735
chr1	F	chr1:18969548-18970739	0.0214814	0.0193114	0.00218659	0.0159429	0.018152	0.0152142	0.00232015	0.0150147
chr1	M	chr1:18969548-18970739	0.0287294	0.0213863	0.00361494	0.025319	0.0289533	0.022563	0.00411942	0.024894
chr1	F	chr1:18971729-18972097	0.015251	0.0133395	0.0015104	0.010785	0.0160741	0.0147649	0.00225162	0.01055
chr1	M	chr1:18971729-18972097	0.0195881	0.0152394	0.00257594	0.0158	0.0189135	0.0152077	0.00277654	0.015255
chr1	F	chr1:18973028-18973304	0.0149649	0.0185227	0.00209728	0.00767138	0.0110533	0.0164794	0.00251309	0.0045
chr1	M	chr1:18973028-18973304	0.0280075	0.0256791	0.00434057	0.017732	0.0250715	0.0246745	0.00450493	0.012445
chr1	F	chr1:19043390-19043828	0.0204393	0.0256899	0.00290881	0.00924236	0.017197	0.0243367	0.00371131	0.0066276
chr1	M	chr1:19043390-19043828	0.0453855	0.0366889	0.00620155	0.037415	0.0436358	0.0373693	0.00682268	0.0359019
chr1	F	chr1:19110720-19110932	0.0386025	0.0415879	0.00470891	0.0253785	0.0355814	0.0384392	0.00586193	0.02342
chr1	M	chr1:19110720-19110932	0.0382363	0.043703	0.00738715	0.019905	0.0317024	0.0398002	0.00726649	0.0148539
chr1	F	chr1:19180945-19181469	0.0249377	0.0214151	0.00242478	0.0174211	0.0302797	0.0233153	0.00355556	0.0263165
chr1	M	chr1:19180945-19181469	0.024117	0.0278302	0.00470417	0.0172743	0.0250223	0.0292901	0.00534762	0.0177493
chr1	F	chr1:19203874-19204234	0.0100436	0.00682478	0.000772754	0.00878424	0.00976523	0.00632604	0.000964712	0.00906145
chr1	M	chr1:19203874-19204234	0.00814056	0.00967061	0.00163463	0.00565515	0.00707854	0.00624605	0.00114037	0.0055387
chr1	F	chr1:19209626-19209914	0.0112687	0.00856689	0.000970009	0.00922468	0.0100572	0.0067374	0.00102744	0.00924673
chr1	M	chr1:19209626-19209914	0.0153262	0.0104383	0.0017644	0.0151297	0.0151023	0.00962329	0.00175696	0.0153196
chr1	F	chr1:19228828-19229634	0.00593658	0.00593151	0.000671612	0.00401382	0.00467853	0.00457145	0.000697139	0.00295375
chr1	M	chr1:19228828-19229634	0.0101512	0.00838956	0.00141809	0.00712913	0.00895758	0.00789032	0.00144057	0.00580338
chr1	F	chr1:19281948-19283883	0.00836245	0.00965305	0.00109299	0.00435262	0.00601871	0.00765109	0.00116678	0.003885
chr1	M	chr1:19281948-19283883	0.0143101	0.0116566	0.00197032	0.01181	0.0127801	0.0106051	0.00193622	0.00901526
chr1	F	chr1:19536151-19537046	0.00310785	0.00373978	0.000423447	0.00194572	0.00211589	0.00309622	0.00047217	0.00114802
chr1	M	chr1:19536151-19537046	0.00631719	0.00549085	0.000928123	0.00626152	0.00566357	0.00517942	0.000945629	0.0040954
chr1	F	chr1:19577884-19578708	0.00555478	0.00744331	0.000842788	0.00252625	0.00385506	0.00585165	0.000892368	0.00222001
chr1	M	chr1:19577884-19578708	0.0128778	0.0122702	0.00207405	0.0076831	0.0113666	0.0117675	0.00214844	0.00715361
chr1	F	chr1:19600249-19600942	0.0334307	0.0369529	0.00418409	0.022865	0.0334059	0.0363899	0.00554941	0.02416
chr1	M	chr1:19600249-19600942	0.0443957	0.0502328	0.00849089	0.02575	0.0476809	0.0533519	0.00974067	0.02561
chr1	F	chr1:19614998-19615660	0.0341194	0.0409452	0.00463613	0.0184467	0.0255484	0.0307121	0.00468355	0.0177796
chr1	M	chr1:19614998-19615660	0.0712851	0.0636162	0.0107531	0.0627756	0.0669112	0.0632463	0.0115471	0.0455753
chr1	F	chr1:19638207-19639309	0.00997767	0.00805732	0.000912312	0.00803152	0.00887097	0.00779034	0.00118802	0.0080226
chr1	M	chr1:19638207-19639309	0.0109	0.0100426	0.0016975	0.00676675	0.0101235	0.0102185	0.00186564	0.00616804
chr1	F	chr1:19665010-19665276	0.00954012	0.00865348	0.000979814	0.00701503	0.0083563	0.00726669	0.00110816	0.00635433
chr1	M	chr1:19665010-19665276	0.0103617	0.00942959	0.00159389	0.00791728	0.00975539	0.00906157	0.00165441	0.00763624
chr1	F	chr1:19811703-19812644	0.00658532	0.00657185	0.000744116	0.00461868	0.00584234	0.00643322	0.000981057	0.00431027
chr1	M	chr1:19811703-19812644	0.00748469	0.00780824	0.00131983	0.00498878	0.00679123	0.00642258	0.0011726	0.00492439
chr1	F	chr1:19923341-19924002	0.00658666	0.00626806	0.000709718	0.00472615	0.00574673	0.00603327	0.000920065	0.003665
chr1	M	chr1:19923341-19924002	0.007866	0.00587035	0.00099227	0.00642847	0.00734	0.0052705	0.000962256	0.00583174
chr1	F	chr1:19970255-19971923	0.0145143	0.0150815	0.00170764	0.00987236	0.0159501	0.0166383	0.00253731	0.01071
chr1	M	chr1:19970255-19971923	0.0219011	0.0194888	0.00329421	0.01498	0.0208449	0.0191223	0.00349124	0.0142244
chr1	F	chr1:19991146-19992788	0.0254237	0.0364293	0.00412481	0.0101905	0.0163683	0.0258493	0.00394197	0.00696787
chr1	M	chr1:19991146-19992788	0.0659162	0.0528473	0.00893283	0.0446915	0.0587684	0.0491829	0.00897953	0.0425306
chr1	F	chr1:20005510-20005865	0.00890005	0.00728941	0.000825364	0.00761239	0.00904054	0.00778498	0.0011872	0.00811748
chr1	M	chr1:20005510-20005865	0.0120885	0.00870835	0.00147198	0.01002	0.0123593	0.00915941	0.00167227	0.009975
chr1	F	chr1:20126029-20126780	0.00811367	0.00797881	0.000903422	0.00557717	0.00670418	0.00720786	0.00109919	0.00413361
chr1	M	chr1:20126029-20126780	0.013262	0.0125554	0.00212225	0.00978312	0.0115435	0.0106063	0.00193643	0.00903687
chr1	F	chr1:20208807-20209462	0.0072021	0.00692397	0.000783985	0.00554	0.00551677	0.00509461	0.000776921	0.00421898
chr1	M	chr1:20208807-20209462	0.0113654	0.0116419	0.00196784	0.00642009	0.010185	0.0107612	0.00196471	0.0056501
chr1	F	chr1:20512360-20512797	0.0092043	0.0133434	0.00151084	0.00433804	0.00618729	0.00982323	0.00149803	0.00391889
chr1	M	chr1:20512360-20512797	0.0179298	0.0186826	0.00315793	0.0096612	0.0159666	0.0182044	0.00332365	0.00846121
chr1	F	chr1:20569455-20569817	0.0350208	0.0371347	0.00420467	0.0209294	0.0378002	0.0370951	0.00565695	0.0277176
chr1	M	chr1:20569455-20569817	0.040261	0.0327686	0.0055389	0.0365688	0.0416737	0.0350474	0.00639874	0.0366944
chr1	F	chr1:20669566-20670018	0.0237763	0.0198565	0.00224831	0.0170116	0.0235228	0.0176874	0.00269731	0.020075
chr1	M	chr1:20669566-20670018	0.0330597	0.0270644	0.00457472	0.02847	0.0306023	0.0249091	0.00454776	0.0252902
chr1	F	chr1:20692582-20693534	0.0203792	0.0268554	0.00304077	0.00820328	0.0151861	0.0222958	0.00340007	0.00564554
chr1	M	chr1:20692582-20693534	0.0430623	0.0361398	0.00610874	0.0388085	0.0398187	0.0357056	0.00651893	0.0281382
chr1	F	chr1:20810462-20813511	0.0141781	0.0140987	0.00159636	0.0102177	0.0114712	0.00991597	0.00151217	0.00849
chr1	M	chr1:20810462-20813511	0.0187783	0.0148218	0.00250534	0.01365	0.016952	0.0138389	0.00252662	0.013204
chr1	F	chr1:20834416-20834883	0.00649217	0.00776577	0.000879301	0.0037725	0.00440788	0.00472753	0.000720942	0.003605
chr1	M	chr1:20834416-20834883	0.0111154	0.00902444	0.00152541	0.00705414	0.00951498	0.00800927	0.00146229	0.00638588
chr1	F	chr1:20878894-20880592	0.0214872	0.0310802	0.00351914	0.00875699	0.0153155	0.0242634	0.00370013	0.00938706
chr1	M	chr1:20878894-20880592	0.0536303	0.0436352	0.00737569	0.0365744	0.0502125	0.0431101	0.0078708	0.0340081
chr1	F	chr1:20960045-20960551	0.0102257	0.00916031	0.0010372	0.00675246	0.00743795	0.0068905	0.00105079	0.00520183
chr1	M	chr1:20960045-20960551	0.0136235	0.0135417	0.00228896	0.00788	0.0110944	0.0110898	0.00202471	0.00636202
chr1	F	chr1:20987516-20988238	0.00605335	0.00523487	0.000592732	0.00400322	0.00477369	0.00451616	0.000688708	0.00306
chr1	M	chr1:20987516-20988238	0.00681443	0.0053037	0.000896489	0.00541408	0.00611127	0.00438665	0.000800888	0.00517248
chr1	F	chr1:21022939-21023189	0.0152789	0.0220431	0.00249589	0.00775862	0.0137359	0.0187993	0.00286686	0.0070895
chr1	M	chr1:21022939-21023189	0.0254628	0.0311176	0.00525983	0.0149041	0.0208039	0.0258166	0.00471345	0.00963236
chr1	F	chr1:21031008-21031369	0.00857415	0.00686548	0.000777363	0.00747421	0.00842093	0.0060115	0.000916746	0.00757843
chr1	M	chr1:21031008-21031369	0.00833049	0.00726702	0.00122835	0.00668967	0.00754708	0.00695396	0.00126961	0.0056914
chr1	F	chr1:21043832-21044771	0.0153055	0.0138242	0.00156528	0.012465	0.0170627	0.0155461	0.00237075	0.01387
chr1	M	chr1:21043832-21044771	0.0222338	0.0174452	0.00294878	0.019815	0.0198494	0.015475	0.00282533	0.01734
chr1	F	chr1:21058006-21059366	0.0139801	0.0144761	0.0016391	0.00831555	0.0118676	0.0126892	0.00193509	0.00701465
chr1	M	chr1:21058006-21059366	0.0223781	0.0172158	0.00291	0.0183633	0.0213482	0.0172158	0.00314317	0.0166468
chr1	F	chr1:21112708-21114121	0.00628153	0.00512278	0.000580041	0.00488383	0.00583742	0.00483154	0.000736803	0.00475242
chr1	M	chr1:21112708-21114121	0.00740549	0.00574919	0.000971791	0.00609681	0.00664732	0.00496792	0.000907014	0.00535841
chr1	F	chr1:21503115-21503836	0.00590196	0.00532743	0.000603212	0.0045975	0.005151	0.00484483	0.000738829	0.00409
chr1	M	chr1:21503115-21503836	0.00956442	0.00792146	0.00133897	0.007145	0.00873049	0.00769476	0.00140486	0.00634515
chr1	F	chr1:21551574-21551931	0.0127509	0.0118141	0.00133768	0.00907396	0.0105369	0.00776213	0.00118371	0.00805409
chr1	M	chr1:21551574-21551931	0.0150914	0.0112151	0.00189569	0.0105411	0.016098	0.0117302	0.00214164	0.0114353
chr1	F	chr1:21616380-21617101	0.00530263	0.00423741	0.000479792	0.00413419	0.00494904	0.0030007	0.000457603	0.00447
chr1	M	chr1:21616380-21617101	0.00598011	0.00502958	0.000850154	0.00472999	0.00592449	0.00468869	0.000856034	0.0047334
chr1	F	chr1:21671360-21672319	0.00836123	0.00945415	0.00107047	0.0048651	0.00614618	0.00554471	0.00084556	0.00508053
chr1	M	chr1:21671360-21672319	0.013517	0.0123331	0.00208468	0.00929	0.0110584	0.0109152	0.00199283	0.00460868
chr1	F	chr1:21754797-21755995	0.0415138	0.0517197	0.0058561	0.03028	0.0445805	0.0553116	0.00843494	0.0320709
chr1	M	chr1:21754797-21755995	0.0580693	0.0559195	0.00945212	0.0404288	0.0584756	0.0587404	0.0107245	0.0390517
chr1	F	chr1:21763070-21763416	0.036616	0.0371812	0.00420994	0.02302	0.0425164	0.0422234	0.00643901	0.02879
chr1	M	chr1:21763070-21763416	0.0330514	0.027393	0.00463026	0.02656	0.033241	0.0260258	0.00475163	0.02735
chr1	F	chr1:21766272-21767224	0.00887306	0.00745641	0.000844272	0.00721952	0.00713725	0.006796	0.00103638	0.00598
chr1	M	chr1:21766272-21767224	0.0093802	0.00920667	0.00155621	0.00617	0.00869921	0.00932325	0.00170218	0.00559
chr1	F	chr1:21835548-21836344	0.0168417	0.0192036	0.00217438	0.008185	0.0130333	0.0160781	0.00245188	0.006745
chr1	M	chr1:21835548-21836344	0.0249933	0.0205439	0.00347255	0.0189928	0.0249175	0.0214708	0.00392002	0.0183883
chr1	F	chr1:21930179-21930380	0.013501	0.0126602	0.00143348	0.00989316	0.0125765	0.0119224	0.00181815	0.0103486
chr1	M	chr1:21930179-21930380	0.0145056	0.00911985	0.00154154	0.0127848	0.014355	0.00973814	0.00177793	0.0113574
chr1	F	chr1:21948674-21949263	0.0475136	0.0487953	0.00552498	0.0323225	0.0472035	0.0498126	0.00759636	0.032335
chr1	M	chr1:21948674-21949263	0.0732177	0.0727032	0.0122891	0.0522746	0.0649926	0.0659305	0.0120372	0.04402
chr1	F	chr1:21978101-21978764	0.0104422	0.00996122	0.00112789	0.00660783	0.0106282	0.00946585	0.00144353	0.00781355
chr1	M	chr1:21978101-21978764	0.0165983	0.0134773	0.00227807	0.0128724	0.0169538	0.0139821	0.00255276	0.0123912
chr1	F	chr1:21985703-21986102	0.00911758	0.0139547	0.00158006	0.00535289	0.00616304	0.00527788	0.000804868	0.004905
chr1	M	chr1:21985703-21986102	0.0146402	0.0160275	0.00270914	0.00697	0.0126672	0.0148409	0.00270957	0.00666879
chr1	F	chr1:21995063-21995914	0.00968878	0.00850648	0.000963169	0.0075375	0.0106666	0.00954165	0.00145509	0.00907
chr1	M	chr1:21995063-21995914	0.01204	0.00938881	0.001587	0.007765	0.0125453	0.00982426	0.00179366	0.008715
chr1	F	chr1:21996161-21996409	0.00757633	0.00713153	0.000807487	0.0058025	0.00765977	0.00741712	0.0011311	0.00608
chr1	M	chr1:21996161-21996409	0.00966435	0.0079803	0.00134892	0.007615	0.00927924	0.00794064	0.00144976	0.00747853
chr1	F	chr1:22109129-22110261	0.00343662	0.00416777	0.000471907	0.00199975	0.00257395	0.00320574	0.00048887	0.00180016
chr1	M	chr1:22109129-22110261	0.00553461	0.00523145	0.000884277	0.00397999	0.00500472	0.00503117	0.000918562	0.00318852
chr1	F	chr1:22140891-22141407	0.0484999	0.051771	0.00586191	0.0321406	0.0481771	0.0514673	0.00784868	0.0351756
chr1	M	chr1:22140891-22141407	0.062899	0.0720858	0.0121847	0.0387484	0.0491475	0.0456772	0.00833947	0.037119
chr1	F	chr1:22149683-22149897	0.00752115	0.00814929	0.000922725	0.0048469	0.0075925	0.00901614	0.00137495	0.00496483
chr1	M	chr1:22149683-22149897	0.0109591	0.0140107	0.00236823	0.00712958	0.0102844	0.014019	0.0025595	0.00709307
chr1	F	chr1:22191349-22191592	0.010432	0.00823929	0.000932916	0.00822956	0.0104086	0.00764923	0.0011665	0.00876044
chr1	M	chr1:22191349-22191592	0.0120512	0.00953554	0.0016118	0.0104252	0.0124627	0.0101575	0.0018545	0.0104033
chr1	F	chr1:22210992-22211318	0.0159774	0.0131807	0.00149243	0.0114143	0.0155364	0.0127729	0.00194785	0.0123656
chr1	M	chr1:22210992-22211318	0.0178702	0.0144176	0.00243702	0.0138143	0.0187381	0.0145861	0.00266305	0.0139888
chr1	F	chr1:22213902-22214119	0.00914081	0.00738456	0.000836136	0.00731572	0.00779703	0.00493875	0.000753153	0.00702471
chr1	M	chr1:22213902-22214119	0.0103824	0.00724716	0.00122499	0.00945525	0.0101536	0.00745363	0.00136084	0.00909137
chr1	F	chr1:22351917-22352194	0.00881276	0.012822	0.00145181	0.00333082	0.00578447	0.0102402	0.00156162	0.00139328
chr1	M	chr1:22351917-22352194	0.0197315	0.0193244	0.00326643	0.00849473	0.0171378	0.0183	0.00334111	0.00731016
chr1	F	chr1:22379009-22380029	0.00439261	0.00465368	0.000526925	0.003207	0.00329709	0.00392724	0.000598899	0.00237004
chr1	M	chr1:22379009-22380029	0.00822196	0.00740612	0.00125186	0.006306	0.00730185	0.0069404	0.00126714	0.00379414
chr1	F	chr1:22446520-22446943	0.00781319	0.00684916	0.000775515	0.00531204	0.00689035	0.0057141	0.000871391	0.00513492
chr1	M	chr1:22446520-22446943	0.007833	0.0062135	0.00105027	0.00726856	0.00807073	0.00649893	0.00118654	0.00729365
chr1	F	chr1:22456023-22456225	0.0395657	0.0344248	0.00389784	0.0296756	0.0433164	0.0387637	0.00591141	0.0313272
chr1	M	chr1:22456023-22456225	0.0367499	0.0366272	0.00619112	0.0260635	0.0345539	0.036032	0.00657852	0.0233288
chr1	F	chr1:22468912-22470252	0.00950742	0.0111121	0.0012582	0.00452674	0.00856124	0.0102101	0.00155702	0.00445348
chr1	M	chr1:22468912-22470252	0.0142319	0.0121532	0.00205427	0.0123165	0.0119256	0.00964834	0.00176154	0.010295
chr1	F	chr1:22612214-22612418	0.0123301	0.0123883	0.00140269	0.00872899	0.0114495	0.0105688	0.00161173	0.00871691
chr1	M	chr1:22612214-22612418	0.0145279	0.0103426	0.00174822	0.0133823	0.0138643	0.0107005	0.00195363	0.013012
chr1	F	chr1:22668638-22668862	0.0140923	0.0139417	0.00157859	0.00930837	0.0163456	0.0158067	0.0024105	0.0141274
chr1	M	chr1:22668638-22668862	0.0273533	0.0223603	0.00377958	0.0254469	0.0269045	0.0226338	0.00413235	0.0234163
chr1	F	chr1:22778236-22778817	0.00469677	0.00385012	0.000435941	0.003705	0.00378433	0.00310088	0.000472879	0.00309165
chr1	M	chr1:22778236-22778817	0.00507143	0.00424134	0.000716917	0.004135	0.00485663	0.00388787	0.000709824	0.00394822
chr1	F	chr1:22889595-22890096	0.0317834	0.0296296	0.00335489	0.0193308	0.0351637	0.0341873	0.00521352	0.016259
chr1	M	chr1:22889595-22890096	0.0372953	0.0327749	0.00553996	0.0331299	0.0379588	0.034432	0.0062864	0.0313728
chr1	F	chr1:22902802-22903413	0.0197032	0.0177704	0.0020121	0.0146234	0.0190587	0.0176251	0.00268781	0.0152002
chr1	M	chr1:22902802-22903413	0.0217296	0.0328675	0.00555562	0.0125314	0.023223	0.035304	0.0064456	0.0103546
chr1	F	chr1:22919773-22920207	0.0383108	0.0514841	0.00582943	0.020808	0.0365828	0.0355856	0.00542675	0.0308091
chr1	M	chr1:22919773-22920207	0.0403292	0.0464537	0.00785211	0.0284212	0.0419937	0.0495873	0.00905335	0.0283147
chr1	F	chr1:22927145-22927542	0.0411155	0.0482674	0.00546521	0.024767	0.0398795	0.0354641	0.00540822	0.0299486
chr1	M	chr1:22927145-22927542	0.0385799	0.0372946	0.00630393	0.0292773	0.0400159	0.0385039	0.00702982	0.030004
chr1	F	chr1:22974050-22974303	0.0130501	0.0106918	0.00121061	0.0115419	0.0136441	0.0106747	0.00162788	0.01186
chr1	M	chr1:22974050-22974303	0.0197014	0.0204457	0.00345595	0.012406	0.0210173	0.0215844	0.00394075	0.0131936
chr1	F	chr1:23003416-23003831	0.020422	0.0183096	0.00207315	0.0156061	0.0201939	0.0168548	0.00257034	0.0178154
chr1	M	chr1:23003416-23003831	0.0242785	0.0316483	0.00534953	0.01409	0.0277776	0.0329114	0.00600878	0.0161802
chr1	F	chr1:23036823-23038362	0.00897406	0.0108137	0.00122441	0.00425331	0.00600165	0.0082981	0.00126545	0.00342881
chr1	M	chr1:23036823-23038362	0.0165246	0.0164078	0.00277342	0.00794153	0.015183	0.0163356	0.00298246	0.00647489
chr1	F	chr1:23110904-23111567	0.0173409	0.0134323	0.0015209	0.0129538	0.0159559	0.0122869	0.00187374	0.0132414
chr1	M	chr1:23110904-23111567	0.0124056	0.0103794	0.00175443	0.00905675	0.0129727	0.0110669	0.00202052	0.0101385
chr1	F	chr1:23279553-23280569	0.0374732	0.0320696	0.00363116	0.026615	0.0437038	0.0356516	0.00543681	0.02855
chr1	M	chr1:23279553-23280569	0.0531983	0.0428889	0.00724956	0.053901	0.0527008	0.0431989	0.00788701	0.04807
chr1	F	chr1:23345814-23346677	0.00876969	0.00788148	0.000892402	0.00602406	0.00771829	0.00829758	0.00126537	0.00439925
chr1	M	chr1:23345814-23346677	0.0147261	0.0120308	0.00203358	0.010382	0.0128997	0.0112515	0.00205423	0.00780924
chr1	F	chr1:23504059-23504633	0.0133772	0.0175571	0.00198795	0.00533804	0.0123228	0.01797	0.0027404	0.00527382
chr1	M	chr1:23504059-23504633	0.0278221	0.0313878	0.00530551	0.018478	0.0253554	0.0318643	0.00581761	0.0160672
chr1	F	chr1:23543377-23544237	0.00742186	0.0122293	0.00138469	0.0032825	0.00948465	0.0158825	0.00242206	0.00353499
chr1	M	chr1:23543377-23544237	0.00717814	0.00748033	0.00126441	0.00489	0.00682983	0.0070814	0.00129288	0.0049475
chr1	F	chr1:23670245-23671363	0.00574454	0.00697599	0.000789875	0.00261822	0.00392721	0.00568283	0.000866623	0.00186314
chr1	M	chr1:23670245-23671363	0.0114556	0.00998207	0.00168728	0.00852075	0.0103128	0.00927005	0.00169247	0.00639565
chr1	F	chr1:23694690-23696050	0.00418755	0.00509882	0.000577327	0.00230515	0.00304179	0.0043375	0.000661463	0.00168688
chr1	M	chr1:23694690-23696050	0.00771898	0.00730257	0.00123436	0.00333698	0.0069664	0.00719031	0.00131277	0.00279721
chr1	F	chr1:23750508-23751663	0.0128212	0.0126159	0.00142847	0.00792114	0.0096908	0.00783756	0.00119522	0.00731338
chr1	M	chr1:23750508-23751663	0.0198968	0.0139411	0.00235647	0.0171357	0.0189333	0.0138264	0.00252434	0.0165502
chr1	F	chr1:23763154-23763971	0.0283739	0.0274029	0.00310277	0.0200789	0.0265556	0.0248168	0.00378453	0.0205836
chr1	M	chr1:23763154-23763971	0.0406626	0.0448726	0.00758486	0.030261	0.0380492	0.0413159	0.00754322	0.0222544
chr1	F	chr1:23809977-23810693	0.0101094	0.00981573	0.00111141	0.00773177	0.00902166	0.00973226	0.00148416	0.00547558
chr1	M	chr1:23809977-23810693	0.0109868	0.0100015	0.00169056	0.0071562	0.0116804	0.0100891	0.001842	0.00744313
chr1	F	chr1:23857033-23858089	0.00661335	0.00795249	0.000900442	0.00369766	0.00425111	0.00484108	0.000738258	0.00314217
chr1	M	chr1:23857033-23858089	0.014198	0.0128506	0.00217214	0.00801145	0.012762	0.0125207	0.00228596	0.00699983
chr1	F	chr1:23881017-23881755	0.0134883	0.0170448	0.00192994	0.00822525	0.0104122	0.0152901	0.00233172	0.00494247
chr1	M	chr1:23881017-23881755	0.0294373	0.0294132	0.00497173	0.0167944	0.0261549	0.0287774	0.00525401	0.0130964
chr1	F	chr1:23884842-23885087	0.0197808	0.0166397	0.00188407	0.0157841	0.0206914	0.01665	0.0025391	0.01689
chr1	M	chr1:23884842-23885087	0.0233269	0.0203133	0.00343358	0.02157	0.0227797	0.0200227	0.00365563	0.01902
chr1	F	chr1:23885682-23886212	0.00587444	0.00657543	0.000744521	0.00353087	0.00449724	0.00352024	0.000536831	0.00395976
chr1	M	chr1:23885682-23886212	0.0118462	0.0104718	0.00177005	0.00892264	0.0107681	0.0101827	0.0018591	0.00632582
chr1	F	chr1:23894640-23895064	0.00866731	0.00784204	0.000887936	0.00661943	0.0100882	0.00882266	0.00134544	0.0075
chr1	M	chr1:23894640-23895064	0.0162696	0.011598	0.00196042	0.0155741	0.0153205	0.012002	0.00219125	0.0138438
chr1	F	chr1:23945941-23946295	0.00864474	0.00758496	0.000858828	0.00800914	0.0095243	0.00900733	0.00137361	0.00893
chr1	M	chr1:23945941-23946295	0.00843232	0.00603105	0.00101943	0.00906	0.00909887	0.00603658	0.00110212	0.00995904
chr1	F	chr1:24018355-24018567	0.00672215	0.00935655	0.00105942	0.0030493	0.00434378	0.00681633	0.00103948	0.00256729
chr1	M	chr1:24018355-24018567	0.0130645	0.012496	0.00211222	0.00536428	0.0117165	0.0122418	0.00223504	0.00506942
chr1	F	chr1:24069695-24070615	0.00736194	0.00675153	0.00076446	0.00478129	0.00512511	0.00429903	0.000655596	0.00377
chr1	M	chr1:24069695-24070615	0.00876863	0.00725968	0.00122711	0.00646936	0.0077495	0.00607683	0.00110947	0.00646022
chr1	F	chr1:24104502-24105263	0.00413917	0.00420009	0.000475567	0.00282749	0.00322665	0.00326052	0.000497225	0.00264999
chr1	M	chr1:24104502-24105263	0.00729366	0.00583661	0.000986566	0.00506	0.00671143	0.00575414	0.00105056	0.00390574
chr1	F	chr1:24117482-24117824	0.00585992	0.00709375	0.000803209	0.00344859	0.00368948	0.00288981	0.000440691	0.00298354
chr1	M	chr1:24117482-24117824	0.00857455	0.00786595	0.00132959	0.00688217	0.00738572	0.00695859	0.00127046	0.00548891
chr1	F	chr1:24126799-24127549	0.0049859	0.00438258	0.000496229	0.0036125	0.00428052	0.00391267	0.000596677	0.00299464
chr1	M	chr1:24126799-24127549	0.0067056	0.00621378	0.00105032	0.003715	0.00560815	0.00533055	0.000973222	0.00368482
chr1	F	chr1:24194254-24194990	0.00836495	0.0103564	0.00117263	0.00476038	0.00587165	0.00877853	0.00133871	0.00429502
chr1	M	chr1:24194254-24194990	0.0187998	0.0169424	0.00286379	0.011329	0.0169597	0.0166783	0.00304503	0.0102322
chr1	F	chr1:24229115-24229537	0.0428823	0.03654	0.00413734	0.0342125	0.0424565	0.0337018	0.00513947	0.038545
chr1	M	chr1:24229115-24229537	0.0451816	0.039713	0.00671272	0.03424	0.0476665	0.0410737	0.007499	0.0349225
chr1	F	chr1:24285785-24286701	0.00645538	0.00561808	0.000636123	0.0052066	0.00547006	0.00454747	0.000693483	0.00437732
chr1	M	chr1:24285785-24286701	0.00833537	0.00689317	0.00116516	0.00606122	0.00729783	0.00611404	0.00111627	0.00514824
chr1	F	chr1:24306363-24307017	0.005168	0.00421824	0.000477622	0.00396042	0.00415042	0.00324881	0.000495439	0.00311
chr1	M	chr1:24306363-24307017	0.00564546	0.00489957	0.000828178	0.00388	0.0053246	0.00504083	0.000920325	0.00360163
chr1	F	chr1:24513540-24514477	0.00634166	0.00594876	0.000673564	0.00427987	0.00533492	0.00445764	0.000679783	0.00391032
chr1	M	chr1:24513540-24514477	0.0118746	0.0106429	0.00179898	0.0058512	0.0103262	0.0100881	0.00184183	0.00514
chr1	F	chr1:24648202-24648985	0.00790063	0.01049	0.00118776	0.00299416	0.00416923	0.00640195	0.000976289	0.00175726
chr1	M	chr1:24648202-24648985	0.0169789	0.0160326	0.00271	0.00833339	0.0147086	0.014602	0.00266594	0.00797587
chr1	F	chr1:24739857-24740262	0.00743004	0.00924152	0.0010464	0.00368799	0.00498624	0.00693943	0.00105825	0.00240516
chr1	M	chr1:24739857-24740262	0.0163388	0.0142321	0.00240566	0.0124187	0.014275	0.0126479	0.00230918	0.0110409
chr1	F	chr1:24742671-24743039	0.0150573	0.0246981	0.0027965	0.00834	0.0125218	0.0236156	0.00360135	0.00692
chr1	M	chr1:24742671-24743039	0.0173107	0.0227152	0.00383957	0.00850212	0.016683	0.0242802	0.00443294	0.00756993
chr1	F	chr1:24828865-24829878	0.00746715	0.00615895	0.000697364	0.0060017	0.00695361	0.00511574	0.000780143	0.00588803
chr1	M	chr1:24828865-24829878	0.00805892	0.00659652	0.00111501	0.00641311	0.00691524	0.00529226	0.00096623	0.00582876
chr1	F	chr1:24861702-24861920	0.0595913	0.0460587	0.00521512	0.05543	0.0645382	0.0465059	0.00709209	0.0623
chr1	M	chr1:24861702-24861920	0.0747865	0.0709778	0.0119974	0.0517372	0.0696111	0.0655379	0.0119655	0.0495786
chr1	F	chr1:24969027-24970196	0.00500092	0.00460069	0.000520925	0.00367999	0.00428459	0.00314826	0.000480105	0.00363999
chr1	M	chr1:24969027-24970196	0.00588142	0.00544745	0.000920787	0.0043	0.00501066	0.00434892	0.000794	0.00418
chr1	F	chr1:25071352-25072586	0.00447001	0.00511321	0.000578957	0.00250115	0.0035764	0.00399514	0.000609252	0.00249229
chr1	M	chr1:25071352-25072586	0.00824744	0.00807195	0.00136441	0.00527483	0.00683427	0.00708279	0.00129313	0.00429482
chr1	F	chr1:25174560-25175367	0.00554149	0.00420984	0.00047667	0.00510621	0.0050637	0.00401164	0.00061177	0.00465322
chr1	M	chr1:25174560-25175367	0.00890979	0.00597922	0.00101067	0.008475	0.00856864	0.00535066	0.000976893	0.00842045
chr1	F	chr1:25228496-25229132	0.00893336	0.007052	0.000798482	0.00711401	0.00858787	0.00735262	0.00112126	0.00653225
chr1	M	chr1:25228496-25229132	0.00968856	0.00787748	0.00133154	0.00729	0.00996967	0.0082089	0.00149873	0.00695487
chr1	F	chr1:25234428-25234807	0.0215187	0.043533	0.00492914	0.0094	0.0228018	0.0450611	0.00687175	0.00953
chr1	M	chr1:25234428-25234807	0.01884	0.0415871	0.00702951	0.00688	0.0203967	0.0446847	0.00815827	0.006625
chr1	F	chr1:25255527-25259005	0.0325754	0.025903	0.00293294	0.0290163	0.0279261	0.0184443	0.00281273	0.0279633
chr1	M	chr1:25255527-25259005	0.0257376	0.0196741	0.00332553	0.020588	0.0243554	0.0158993	0.0029028	0.0210731
chr1	F	chr1:25558563-25559178	0.00788894	0.00914945	0.00103597	0.00461692	0.00496421	0.00594965	0.000907313	0.00230142
chr1	M	chr1:25558563-25559178	0.0111665	0.00995229	0.00168224	0.01069	0.0097134	0.00843559	0.00154012	0.00984202
chr1	F	chr1:25566459-25566711	0.00672616	0.00773778	0.000876131	0.00389893	0.00533277	0.00701267	0.00106942	0.00332929
chr1	M	chr1:25566459-25566711	0.0120581	0.0137325	0.00232122	0.00866002	0.0114965	0.0144313	0.00263479	0.00748939
chr1	F	chr1:25572966-25574521	0.00394043	0.00399527	0.000452376	0.00272894	0.00302162	0.00286946	0.000437589	0.00198486
chr1	M	chr1:25572966-25574521	0.00688241	0.00621637	0.00105076	0.0048448	0.00623653	0.00599986	0.00109542	0.00429287
chr1	F	chr1:25593957-25594487	0.0118492	0.0134441	0.00152224	0.00624427	0.0102243	0.0134485	0.00205088	0.00519368
chr1	M	chr1:25593957-25594487	0.0128855	0.0152151	0.00257183	0.00791065	0.011533	0.0137775	0.00251542	0.00750362
chr1	F	chr1:25664286-25665398	0.0052102	0.00590205	0.000668275	0.00306173	0.00408035	0.0055826	0.000851338	0.00211572
chr1	M	chr1:25664286-25665398	0.00800339	0.00844921	0.00142818	0.00541272	0.00701559	0.008494	0.00155078	0.00326711
chr1	F	chr1:25756470-25758115	0.00464139	0.00537944	0.000609102	0.003345	0.00339928	0.00390353	0.000595283	0.00301687
chr1	M	chr1:25756470-25758115	0.00991271	0.00876548	0.00148164	0.0087271	0.00854371	0.00805161	0.00147002	0.00606072
chr1	F	chr1:25869893-25871042	0.0141135	0.0158059	0.00178966	0.00867535	0.0108823	0.0139885	0.00213323	0.0076
chr1	M	chr1:25869893-25871042	0.0211815	0.0179559	0.0030351	0.0163656	0.0190075	0.0173767	0.00317254	0.0135416
chr1	F	chr1:25942661-25943191	0.00633915	0.0090221	0.00102155	0.00226134	0.00390516	0.00643578	0.000981446	0.00202
chr1	M	chr1:25942661-25943191	0.0140077	0.0119819	0.00202531	0.0105668	0.0122316	0.0110407	0.00201575	0.0080903
chr1	F	chr1:25944099-25944772	0.0210946	0.0173272	0.00196192	0.0155599	0.0213385	0.0180139	0.0027471	0.0156603
chr1	M	chr1:25944099-25944772	0.0322405	0.0247943	0.00419101	0.0304205	0.0322736	0.0260402	0.00475426	0.0309434
chr1	F	chr1:26097904-26098107	0.0511716	0.0679587	0.0076948	0.0185554	0.0369478	0.052478	0.00800283	0.0185113
chr1	M	chr1:26097904-26098107	0.105193	0.089922	0.0151996	0.0804871	0.0963983	0.0869774	0.0158798	0.0536798
chr1	F	chr1:26146122-26147349	0.00530221	0.00450788	0.000510417	0.00449702	0.00394595	0.00329103	0.000501877	0.0026437
chr1	M	chr1:26146122-26147349	0.00939722	0.0068247	0.00115358	0.00857555	0.00815918	0.00575566	0.00105084	0.00736753
chr1	F	chr1:26185472-26186356	0.00671285	0.00689914	0.000781173	0.00420094	0.00615235	0.00615137	0.000938074	0.00424
chr1	M	chr1:26185472-26186356	0.0112595	0.0105121	0.00177688	0.00674339	0.00926041	0.00859827	0.00156982	0.00594179
chr1	F	chr1:26201722-26202516	0.00579695	0.00582412	0.000659452	0.00436525	0.00501716	0.00544119	0.000829773	0.00406179
chr1	M	chr1:26201722-26202516	0.0117058	0.00947581	0.0016017	0.00873983	0.0104797	0.00883418	0.00161289	0.00710602
chr1	F	chr1:26231950-26233624	0.00885511	0.00997131	0.00112903	0.0048861	0.00749218	0.00917238	0.00139878	0.00453993
chr1	M	chr1:26231950-26233624	0.0165116	0.0149299	0.00252361	0.0141689	0.014745	0.0139467	0.0025463	0.0121717
chr1	F	chr1:26249205-26249613	0.0106871	0.00959725	0.00108667	0.00865722	0.00920391	0.00753201	0.00114862	0.00867
chr1	M	chr1:26249205-26249613	0.0166479	0.0157505	0.00266232	0.00831749	0.0149195	0.0150701	0.00275142	0.00817987
chr1	F	chr1:26324549-26324934	0.00436077	0.0051617	0.000584448	0.00201194	0.00306689	0.00406657	0.000620146	0.00159956
chr1	M	chr1:26324549-26324934	0.00770204	0.00712514	0.00120437	0.0046008	0.00701102	0.00668647	0.00122078	0.00418433
chr1	F	chr1:26361593-26362708	0.00890932	0.011052	0.0012514	0.00459766	0.00649072	0.0100436	0.00153163	0.0035651
chr1	M	chr1:26361593-26362708	0.0149398	0.0144817	0.00244785	0.00910774	0.0141599	0.0145185	0.00265071	0.00877939
chr1	F	chr1:26372281-26373313	0.0214492	0.0290592	0.00329031	0.0114635	0.0141225	0.019981	0.00304708	0.00916
chr1	M	chr1:26372281-26373313	0.0525457	0.0467683	0.00790529	0.0336967	0.0475469	0.0454874	0.00830482	0.0290816
chr1	F	chr1:26437319-26438917	0.00489012	0.00549334	0.000621999	0.00278734	0.00370368	0.00347828	0.000530433	0.00277
chr1	M	chr1:26437319-26438917	0.00726482	0.0063792	0.00107828	0.0066748	0.00616065	0.00547712	0.000999981	0.00554318
chr1	F	chr1:26487807-26488606	0.0347475	0.031523	0.00356928	0.0288453	0.0380912	0.0345618	0.00527062	0.03282
chr1	M	chr1:26487807-26488606	0.0532373	0.0556013	0.00939833	0.0323439	0.0459537	0.0515339	0.00940877	0.0234966
chr1	F	chr1:26490522-26491015	0.0323739	0.0406764	0.0046057	0.0145215	0.0240241	0.0277593	0.00423325	0.01157
chr1	M	chr1:26490522-26491015	0.0461728	0.0413108	0.0069828	0.0298809	0.0404581	0.0373099	0.00681183	0.027742
chr1	F	chr1:26496179-26496824	0.00642984	0.00569185	0.000644475	0.00506869	0.00566472	0.0055176	0.000841426	0.00329499
chr1	M	chr1:26496179-26496824	0.00947485	0.0108694	0.00183726	0.00572363	0.00786821	0.0102423	0.00186997	0.00428107
chr1	F	chr1:26551517-26552194	0.0551767	0.0832782	0.0094294	0.0210135	0.039307	0.0596094	0.00909035	0.020597
chr1	M	chr1:26551517-26552194	0.108182	0.103081	0.0174239	0.0668498	0.099099	0.101739	0.0185749	0.046815
chr1	F	chr1:26560449-26561028	0.00384724	0.00318229	0.000360324	0.003465	0.00343794	0.00284982	0.000434594	0.00270183
chr1	M	chr1:26560449-26561028	0.00517548	0.00413934	0.000699677	0.003445	0.00452376	0.00382475	0.0006983	0.00300408
chr1	F	chr1:26606362-26606913	0.00713273	0.00658639	0.000745762	0.00494413	0.00640479	0.00622754	0.00094969	0.00448
chr1	M	chr1:26606362-26606913	0.00957074	0.00801421	0.00135465	0.00713071	0.00841353	0.0073355	0.00133927	0.00537008
chr1	F	chr1:26632836-26633316	0.00390092	0.00506839	0.000573882	0.00216947	0.00291928	0.00409556	0.000624567	0.00169052
chr1	M	chr1:26632836-26633316	0.00853436	0.00898641	0.00151898	0.00380166	0.00739504	0.0086465	0.00157863	0.00274157
chr1	F	chr1:26662538-26663466	0.0111579	0.0105219	0.00119137	0.0083818	0.0100995	0.0100403	0.00153113	0.007495
chr1	M	chr1:26662538-26663466	0.0115997	0.0114321	0.00193238	0.00714	0.00946861	0.00785916	0.00143488	0.00684111
chr1	F	chr1:26672445-26672650	0.0118417	0.0104163	0.00117942	0.00827232	0.0117952	0.0116448	0.00177581	0.00763271
chr1	M	chr1:26672445-26672650	0.0144828	0.0154606	0.00261332	0.00944101	0.0160523	0.016136	0.00294602	0.0113346
chr1	F	chr1:26686516-26687281	0.0160046	0.0140346	0.00158911	0.0115519	0.0156003	0.0127893	0.00195035	0.01241
chr1	M	chr1:26686516-26687281	0.0229057	0.0134972	0.00228144	0.02308	0.0227116	0.0137827	0.00251636	0.01872
chr1	F	chr1:26737246-26738148	0.0165896	0.0255797	0.00289633	0.00571384	0.0120257	0.0215123	0.00328059	0.00509225
chr1	M	chr1:26737246-26738148	0.039624	0.035166	0.00594414	0.0326854	0.0360015	0.0342473	0.00625267	0.0270849
chr1	F	chr1:26758492-26758856	0.00323795	0.00295157	0.000334199	0.002455	0.00286709	0.00255936	0.000390299	0.00222
chr1	M	chr1:26758492-26758856	0.00380257	0.00362817	0.000613273	0.00248	0.00298117	0.00227429	0.000415226	0.00228
chr1	F	chr1:26798366-26799842	0.0058224	0.00745909	0.000844576	0.0029325	0.00381624	0.00518231	0.000790295	0.00236142
chr1	M	chr1:26798366-26799842	0.00897335	0.00805016	0.00136073	0.00642	0.00804752	0.00799339	0.00145939	0.00566981
chr1	F	chr1:26826676-26827474	0.00588502	0.00596317	0.000675197	0.00404115	0.00445905	0.00519702	0.000792538	0.00249976
chr1	M	chr1:26826676-26827474	0.00882461	0.00824353	0.00139341	0.00654357	0.00837597	0.00767589	0.00140142	0.00652929
chr1	F	chr1:26856191-26856684	0.00828031	0.0131212	0.00148569	0.00440624	0.00527573	0.00566536	0.000863959	0.00332497
chr1	M	chr1:26856191-26856684	0.0110847	0.00955755	0.00161552	0.00642079	0.00993087	0.00923746	0.00168652	0.00608173
chr1	F	chr1:26946844-26948076	0.00530168	0.00520123	0.000588924	0.00341415	0.00385119	0.00303151	0.0004623	0.0029
chr1	M	chr1:26946844-26948076	0.00644906	0.00608545	0.00102863	0.00408238	0.00551695	0.00564543	0.00103071	0.0036636
chr1	F	chr1:27021833-27024101	0.00905819	0.0101417	0.00114832	0.00598886	0.0065061	0.00684603	0.00104401	0.00546307
chr1	M	chr1:27021833-27024101	0.0155119	0.0144927	0.00244972	0.00958134	0.0120865	0.0106008	0.00193542	0.00835962
chr1	F	chr1:27114118-27114692	0.00612642	0.00562135	0.000636492	0.004705	0.00482995	0.00415177	0.000633139	0.00402703
chr1	M	chr1:27114118-27114692	0.00813872	0.00695216	0.00117513	0.00669	0.00680034	0.00547965	0.00100044	0.0058875
chr1	F	chr1:27189912-27190128	0.00999288	0.00855023	0.000968123	0.008465	0.009805	0.00796695	0.00121495	0.008365
chr1	M	chr1:27189912-27190128	0.00861357	0.00830502	0.00140381	0.005455	0.00931617	0.00870559	0.00158942	0.0073225
chr1	F	chr1:27191066-27191911	0.005766	0.0064381	0.000728971	0.00308311	0.00462357	0.00585642	0.000893095	0.0027691
chr1	M	chr1:27191066-27191911	0.0120148	0.0106616	0.00180214	0.00979411	0.0100696	0.00940398	0.00171692	0.00778981
chr1	F	chr1:27216161-27217045	0.00434164	0.00366811	0.000415332	0.00293857	0.00381981	0.003563	0.000543352	0.00222
chr1	M	chr1:27216161-27217045	0.00645424	0.00512316	0.000865971	0.00471	0.00595213	0.00454842	0.000830424	0.00444338
chr1	F	chr1:27226492-27227009	0.00495834	0.00663966	0.000751794	0.00192619	0.00356847	0.00536519	0.000818184	0.00163616
chr1	M	chr1:27226492-27227009	0.0106902	0.00981844	0.00165962	0.00535442	0.00950105	0.00934967	0.00170701	0.00467826
chr1	F	chr1:27248048-27248619	0.00480654	0.0051382	0.000581787	0.0027449	0.00359335	0.00389444	0.000593897	0.002295
chr1	M	chr1:27248048-27248619	0.00766279	0.00725522	0.00122636	0.00563087	0.00657698	0.00640767	0.00116988	0.00440605
chr1	F	chr1:27286065-27287101	0.00958888	0.0103714	0.00117433	0.006025	0.00967111	0.0107545	0.00164005	0.00702126
chr1	M	chr1:27286065-27287101	0.0179228	0.0151406	0.00255922	0.0134507	0.0166964	0.0143931	0.00262781	0.0123268
chr1	F	chr1:27320127-27321146	0.00451576	0.00450014	0.000509541	0.00297	0.00437709	0.00517965	0.000789889	0.0025
chr1	M	chr1:27320127-27321146	0.00501814	0.0047302	0.00079955	0.00439	0.00419267	0.00387598	0.000707654	0.00359
chr1	F	chr1:27332593-27332982	0.00938827	0.00716593	0.000811381	0.008375	0.00804942	0.00661638	0.00100899	0.0073
chr1	M	chr1:27332593-27332982	0.0106663	0.00723648	0.00122319	0.0097	0.011042	0.00767902	0.00140199	0.00988
chr1	F	chr1:27338879-27339441	0.0226936	0.0212246	0.00240322	0.01581	0.0249998	0.0235454	0.00359064	0.017385
chr1	M	chr1:27338879-27339441	0.0394495	0.0303311	0.00512688	0.03703	0.0393082	0.0293984	0.00536739	0.03443
chr1	F	chr1:27481345-27481742	0.00668221	0.00586098	0.000663625	0.00538827	0.0058233	0.00524424	0.000799739	0.00465499
chr1	M	chr1:27481345-27481742	0.0078062	0.00607391	0.00102668	0.00618	0.00762362	0.00636685	0.00116242	0.00595353
chr1	F	chr1:27527884-27528085	0.0367008	0.0543767	0.00615695	0.0201944	0.0322322	0.0419581	0.00639854	0.0222195
chr1	M	chr1:27527884-27528085	0.0438208	0.0603727	0.0102048	0.02601	0.0317731	0.0469452	0.00857099	0.0245998
chr1	F	chr1:27560705-27561707	0.00639664	0.0060362	0.000683465	0.00484627	0.00523978	0.00555406	0.000846986	0.00464357
chr1	M	chr1:27560705-27561707	0.00893792	0.00917048	0.00155009	0.0059055	0.00818751	0.00875934	0.00159923	0.00400928
chr1	F	chr1:27648453-27649006	0.00507641	0.00478309	0.000541579	0.00349547	0.00441989	0.0043871	0.000669027	0.00324
chr1	M	chr1:27648453-27649006	0.0057731	0.00518062	0.000875685	0.00383257	0.00534401	0.00496468	0.000906422	0.00355062
chr1	F	chr1:27675919-27678016	0.0198694	0.0289476	0.00327767	0.0122477	0.0222911	0.0372758	0.00568451	0.01017
chr1	M	chr1:27675919-27678016	0.0238641	0.0266236	0.00450021	0.0180911	0.0186243	0.0151236	0.00276117	0.016535
chr1	F	chr1:27683277-27683590	0.0345712	0.0351274	0.00397739	0.0234825	0.0392727	0.0407641	0.00621647	0.0285211
chr1	M	chr1:27683277-27683590	0.0464539	0.0365427	0.00617684	0.0322891	0.0453323	0.0382808	0.00698908	0.0311746
chr1	F	chr1:27687024-27687743	0.0513098	0.0611376	0.00692247	0.029833	0.0372482	0.0490296	0.00747694	0.0186627
chr1	M	chr1:27687024-27687743	0.0876829	0.0826119	0.013964	0.0699995	0.0761022	0.0721406	0.013171	0.0610724
chr1	F	chr1:27692412-27693243	0.00417072	0.00557277	0.000630992	0.00175577	0.00309567	0.00445508	0.000679394	0.0014852
chr1	M	chr1:27692412-27693243	0.00863781	0.00790924	0.00133691	0.00612658	0.00774105	0.00763739	0.00139439	0.00355212
chr1	F	chr1:27709600-27709831	0.0599434	0.0592188	0.00670521	0.039215	0.0584044	0.0497812	0.00759156	0.042927
chr1	M	chr1:27709600-27709831	0.0940815	0.0789201	0.0133399	0.07037	0.0847697	0.0701951	0.0128158	0.0618979
chr1	F	chr1:27718892-27719349	0.00585485	0.00530279	0.000600423	0.004435	0.00478487	0.00446085	0.000680274	0.00333
chr1	M	chr1:27718892-27719349	0.00722497	0.00788011	0.00133198	0.00385	0.00581782	0.0060626	0.00110687	0.003505
chr1	F	chr1:27816342-27816853	0.00555092	0.00727107	0.000823286	0.0027782	0.00322023	0.00524936	0.00080052	0.00140017
chr1	M	chr1:27816342-27816853	0.0109442	0.00947171	0.00160101	0.00822308	0.00973755	0.0088998	0.00162487	0.00722359
chr1	F	chr1:27854416-27854963	0.0290419	0.0362919	0.00410925	0.014915	0.0271984	0.0355697	0.00542433	0.0158802
chr1	M	chr1:27854416-27854963	0.0652313	0.0572561	0.00967805	0.0562391	0.0637065	0.0581116	0.0106097	0.0541426
chr1	F	chr1:27874417-27874638	0.00844276	0.00658192	0.000745255	0.00724534	0.00792611	0.00619836	0.000945241	0.00668462
chr1	M	chr1:27874417-27874638	0.0107683	0.00769245	0.00130026	0.0105718	0.00986356	0.00694822	0.00126856	0.00864161
chr1	F	chr1:27894927-27895524	0.014476	0.0299701	0.00339344	0.00542559	0.013787	0.0295238	0.00450234	0.00469089
chr1	M	chr1:27894927-27895524	0.0267099	0.0359566	0.00607777	0.018751	0.0282549	0.0384469	0.00701941	0.0186989
chr1	F	chr1:27901660-27902688	0.052144	0.053216	0.00602553	0.0376714	0.0514694	0.0594459	0.00906541	0.03488
chr1	M	chr1:27901660-27902688	0.0657301	0.0541093	0.00914615	0.05681	0.0658491	0.0525893	0.00960145	0.057647
chr1	F	chr1:27929705-27930866	0.00473804	0.00430937	0.00048794	0.00389	0.00334903	0.00288721	0.000440295	0.0027
chr1	M	chr1:27929705-27930866	0.00487681	0.0043526	0.000735723	0.00375	0.00396948	0.00345604	0.000630984	0.00297067
chr1	F	chr1:27941865-27942324	0.00601529	0.00528392	0.000598286	0.004495	0.00635367	0.00577634	0.000880883	0.00481
chr1	M	chr1:27941865-27942324	0.00715114	0.00649379	0.00109765	0.0059	0.00671067	0.00597975	0.00109175	0.005895
chr1	F	chr1:27960567-27961023	0.00767337	0.00655596	0.000742316	0.00644607	0.00659853	0.0062318	0.000950341	0.00572287
chr1	M	chr1:27960567-27961023	0.0090518	0.00895315	0.00151336	0.0056	0.00797061	0.00865171	0.00157958	0.00506993
chr1	F	chr1:27961559-27961810	0.063228	0.0462083	0.00523206	0.0518983	0.0659335	0.0499281	0.00761397	0.0520239
chr1	M	chr1:27961559-27961810	0.0575521	0.0419105	0.00708417	0.05013	0.0551963	0.03763	0.00687027	0.0491075
chr1	F	chr1:27986305-27986808	0.00664528	0.00652219	0.000738493	0.00540988	0.00496898	0.00489949	0.000747165	0.0047
chr1	M	chr1:27986305-27986808	0.0117361	0.0119275	0.00201611	0.0068951	0.0096953	0.0102307	0.00186786	0.00522116
chr1	F	chr1:27994727-27995031	0.0107943	0.0103656	0.00117367	0.0085875	0.00879878	0.00816909	0.00124577	0.0072959
chr1	M	chr1:27994727-27995031	0.0131267	0.00926167	0.00156551	0.0136114	0.0127105	0.0090923	0.00166002	0.013564
chr1	F	chr1:28052145-28053002	0.0067864	0.0062575	0.000708522	0.00475693	0.00546983	0.00518209	0.000790261	0.00332
chr1	M	chr1:28052145-28053002	0.00777433	0.00679416	0.00114842	0.00569	0.00706303	0.00655058	0.00119597	0.0052708
chr1	F	chr1:28099628-28100031	0.00699078	0.00628686	0.000711846	0.0046	0.0057175	0.00515732	0.000786484	0.00431002
chr1	M	chr1:28099628-28100031	0.0105537	0.00831695	0.00140582	0.00820031	0.00928841	0.00786205	0.00143541	0.0067306
chr1	F	chr1:28157221-28157788	0.006772	0.00763928	0.000864978	0.00391373	0.00607842	0.007304	0.00111385	0.00395047
chr1	M	chr1:28157221-28157788	0.0131439	0.0118852	0.00200897	0.0100006	0.0116813	0.011323	0.00206728	0.0077261
chr1	F	chr1:28199031-28199257	0.00499367	0.00473038	0.000535611	0.0035875	0.00399082	0.0042642	0.000650285	0.00286001
chr1	M	chr1:28199031-28199257	0.0076234	0.00611182	0.00103309	0.00553522	0.00672385	0.00562604	0.00102717	0.0054021
chr1	F	chr1:28240584-28241535	0.00584181	0.00691951	0.00078348	0.00292918	0.00449695	0.00549864	0.000838534	0.00243
chr1	M	chr1:28240584-28241535	0.0106537	0.0101427	0.00171443	0.00622	0.00909308	0.00914187	0.00166907	0.00469539
chr1	F	chr1:28285020-28285304	0.00679488	0.00628963	0.000712161	0.00454078	0.00651722	0.00527181	0.000803944	0.00453139
chr1	M	chr1:28285020-28285304	0.00821101	0.00622866	0.00105284	0.00685419	0.00743969	0.00501886	0.000916314	0.00643899
chr1	F	chr1:28286019-28286838	0.008172	0.0108863	0.00123263	0.00319962	0.00463106	0.00670298	0.00102219	0.00269636
chr1	M	chr1:28286019-28286838	0.0162223	0.0143113	0.00241906	0.0142734	0.0143637	0.0134693	0.00245914	0.0119912
chr1	F	chr1:28415098-28415312	0.00811261	0.00872185	0.000987555	0.00483676	0.00676461	0.00734145	0.00111956	0.0039226
chr1	M	chr1:28415098-28415312	0.0124446	0.00944132	0.00159587	0.00993	0.0109875	0.0083141	0.00151794	0.00985363
chr1	F	chr1:28559145-28559597	0.0137689	0.0132553	0.00150086	0.0102764	0.0103545	0.00993254	0.0015147	0.00571
chr1	M	chr1:28559145-28559597	0.0148289	0.0127535	0.00215574	0.01001	0.0136384	0.0117715	0.00214916	0.00973
chr1	F	chr1:28562510-28562976	0.00765942	0.00966077	0.00109387	0.00484499	0.00679086	0.00672245	0.00102516	0.00471
chr1	M	chr1:28562510-28562976	0.00616201	0.00555951	0.000939729	0.0038842	0.00646214	0.00574083	0.00104813	0.00479337
chr1	F	chr1:28573701-28574022	0.00761279	0.0131517	0.00148914	0.00363654	0.00477457	0.00669113	0.00102039	0.00228635
chr1	M	chr1:28573701-28574022	0.0140059	0.0126236	0.00213378	0.0111289	0.0126941	0.0121883	0.00222527	0.00837201
chr1	F	chr1:28585831-28587249	0.00635731	0.00552936	0.000626077	0.00411407	0.00454451	0.00331557	0.000505619	0.00363
chr1	M	chr1:28585831-28587249	0.00989643	0.00771068	0.00130334	0.008495	0.00902659	0.00737229	0.00134599	0.00791447
chr1	F	chr1:28655365-28655667	0.00432709	0.00942619	0.00106731	0.00242178	0.00452063	0.0121086	0.00184654	0.00233374
chr1	M	chr1:28655365-28655667	0.00623536	0.00536717	0.000907217	0.00391938	0.0055375	0.00502322	0.000917111	0.00384184
chr1	F	chr1:28696041-28696731	0.00448916	0.00371796	0.000420976	0.0040375	0.00349335	0.00291522	0.000444567	0.00303
chr1	M	chr1:28696041-28696731	0.00595499	0.0052204	0.000882409	0.00400128	0.00553439	0.0049982	0.000912543	0.00361995
chr1	F	chr1:28844653-28845293	0.00470739	0.0052584	0.000595397	0.00296741	0.00340227	0.0034829	0.000531138	0.002987
chr1	M	chr1:28844653-28845293	0.00852358	0.00762789	0.00128935	0.00700161	0.00756868	0.00670795	0.0012247	0.00590914
chr1	F	chr1:28857037-28857311	0.017787	0.0143539	0.00162526	0.013903	0.0158436	0.0102166	0.00155802	0.0134856
chr1	M	chr1:28857037-28857311	0.0159962	0.0152964	0.00258557	0.00816208	0.0162153	0.0160088	0.00292279	0.00802269
chr1	F	chr1:28879402-28879704	0.005288	0.00520925	0.000589832	0.0039466	0.00451235	0.00435678	0.000664403	0.00405922
chr1	M	chr1:28879402-28879704	0.0089503	0.00735825	0.00124377	0.00645	0.00785747	0.00648097	0.00118326	0.00564353
chr1	F	chr1:28908069-28908799	0.0076783	0.00728663	0.000825049	0.0057972	0.00579205	0.00535551	0.000816707	0.00390821
chr1	M	chr1:28908069-28908799	0.00989377	0.00905774	0.00153104	0.00736669	0.00840262	0.00700108	0.00127822	0.00673209
chr1	F	chr1:28919041-28919454	0.0540453	0.0755979	0.00855978	0.0201818	0.0373006	0.0559775	0.0085365	0.0185869
chr1	M	chr1:28919041-28919454	0.0842478	0.0891175	0.0150636	0.0393547	0.0826966	0.0905168	0.016526	0.0391526
chr1	F	chr1:28969553-28969898	0.0057922	0.00816714	0.000924747	0.00224592	0.00362516	0.00626224	0.000954982	0.00163495
chr1	M	chr1:28969553-28969898	0.0134769	0.0125106	0.00211468	0.00761547	0.0119919	0.011965	0.00218451	0.00606295
chr1	F	chr1:29063066-29064315	0.00825588	0.0100148	0.00113395	0.00405517	0.00553091	0.00672056	0.00102488	0.00324911
chr1	M	chr1:29063066-29064315	0.0162378	0.0146682	0.00247938	0.00764287	0.0148782	0.014336	0.00261738	0.00603194
chr1	F	chr1:29101790-29102069	0.0153717	0.0149108	0.00168832	0.0118866	0.0175796	0.0144472	0.00220318	0.01552
chr1	M	chr1:29101790-29102069	0.0199603	0.0184266	0.00311467	0.0131887	0.0193649	0.017873	0.00326314	0.0129903
chr1	F	chr1:29138501-29139348	0.0317074	0.0324561	0.00367493	0.0228932	0.0360992	0.037617	0.00573653	0.02408
chr1	M	chr1:29138501-29139348	0.0532711	0.0497973	0.00841728	0.0370658	0.0545832	0.0509026	0.0092935	0.0360929
chr1	F	chr1:29189307-29189952	0.0197837	0.0236419	0.00267692	0.0118452	0.0187281	0.0269405	0.00410839	0.0106046
chr1	M	chr1:29189307-29189952	0.0194373	0.0157442	0.00266126	0.0177446	0.0184946	0.0155199	0.00283353	0.0169076
chr1	F	chr1:29213438-29214300	0.00573023	0.00409918	0.000464141	0.0052225	0.00554813	0.00395033	0.00060242	0.005335
chr1	M	chr1:29213438-29214300	0.00735993	0.00672947	0.00113749	0.00516912	0.0067069	0.0063943	0.00116743	0.00489206
chr1	F	chr1:29240768-29241969	0.0108889	0.0142868	0.00161766	0.00595155	0.00788128	0.011897	0.00181427	0.00408117
chr1	M	chr1:29240768-29241969	0.0174463	0.0142882	0.00241515	0.0143626	0.0157804	0.0131976	0.00240954	0.0129758
chr1	F	chr1:29447699-29451847	0.0124953	0.015584	0.00176454	0.0071429	0.00950558	0.0134887	0.002057	0.00624456
chr1	M	chr1:29447699-29451847	0.0280242	0.0242295	0.00409553	0.01629	0.0251741	0.0232921	0.00425254	0.0135269
chr1	F	chr1:29460810-29461172	0.031064	0.0319082	0.00361289	0.0248072	0.0296953	0.0242139	0.00369259	0.02858
chr1	M	chr1:29460810-29461172	0.0352743	0.0328527	0.00555312	0.02127	0.0350446	0.0346482	0.00632586	0.018935
chr1	F	chr1:29507976-29508686	0.00732359	0.00650978	0.000737087	0.00554	0.00733058	0.0072993	0.00111313	0.00538
chr1	M	chr1:29507976-29508686	0.00783843	0.00701768	0.0011862	0.00589	0.0075885	0.00726062	0.0013256	0.0059075
chr1	F	chr1:29557220-29557627	0.00559623	0.00624438	0.000707037	0.00298727	0.00458816	0.00536205	0.000817704	0.00270367
chr1	M	chr1:29557220-29557627	0.0106464	0.00949792	0.00160544	0.00668668	0.0096408	0.00921645	0.00168269	0.00591621
chr1	F	chr1:29562745-29565307	0.0125753	0.0156324	0.00177002	0.00507604	0.00910535	0.0122245	0.00186422	0.00428433
chr1	M	chr1:29562745-29565307	0.0273053	0.024438	0.00413078	0.01776	0.0239979	0.0222324	0.00405906	0.0154043
chr1	F	chr1:29585897-29586598	0.00934077	0.00875724	0.000991562	0.00587	0.00955744	0.00818854	0.00124874	0.00712
chr1	M	chr1:29585897-29586598	0.0126316	0.0118698	0.00200636	0.00789	0.0130047	0.0124825	0.00227898	0.0078925
chr1	F	chr1:29587087-29587412	0.0229881	0.026927	0.00304889	0.01602	0.0217821	0.0196413	0.00299527	0.015315
chr1	M	chr1:29587087-29587412	0.0291883	0.023393	0.00395413	0.02488	0.0290997	0.0239566	0.00437385	0.0244825
chr1	F	chr1:29804962-29805239	0.0282493	0.031352	0.00354991	0.015001	0.0204177	0.0228625	0.0034865	0.0134079
chr1	M	chr1:29804962-29805239	0.0573252	0.0501051	0.00846931	0.0314708	0.0507375	0.0482393	0.00880724	0.0286552
chr1	F	chr1:31158009-31158261	0.0252419	0.0326429	0.00369608	0.0135252	0.020919	0.025744	0.00392593	0.0147921
chr1	M	chr1:31158009-31158261	0.0482356	0.0405183	0.00684884	0.0425095	0.0465103	0.0421424	0.00769412	0.0355153
chr1	F	chr1:31190972-31191221	0.00963859	0.00923647	0.00104582	0.0064075	0.0118047	0.0103727	0.00158181	0.008865
chr1	M	chr1:31190972-31191221	0.0105867	0.0084352	0.00142581	0.008215	0.0103737	0.00838493	0.00153087	0.0078725
chr1	F	chr1:31191574-31191960	0.00833644	0.00787971	0.000892201	0.00640583	0.00796986	0.00767089	0.0011698	0.00625866
chr1	M	chr1:31191574-31191960	0.0111348	0.00972906	0.00164451	0.00909314	0.00901108	0.00797518	0.00145606	0.00659466
chr1	F	chr1:31194276-31194587	0.00626735	0.00502612	0.000569097	0.004745	0.00666682	0.00554359	0.000845389	0.0055
chr1	M	chr1:31194276-31194587	0.00638849	0.00632864	0.00106974	0.00383	0.00615071	0.00598883	0.00109341	0.003605
chr1	F	chr1:31246010-31246280	0.0240383	0.021755	0.00246327	0.0175921	0.0276263	0.02428	0.00370267	0.01899
chr1	M	chr1:31246010-31246280	0.0273468	0.0260986	0.00441147	0.0215737	0.0256506	0.0265166	0.00484125	0.0188417
chr1	F	chr1:31280121-31280512	0.0341936	0.0365983	0.00414394	0.0278059	0.0389267	0.045923	0.00700318	0.0280187
chr1	M	chr1:31280121-31280512	0.0431845	0.0422254	0.00713739	0.02927	0.0443261	0.0449753	0.00821132	0.02925
chr1	F	chr1:31380844-31381078	0.0106365	0.0162658	0.00184174	0.0074775	0.0123273	0.0210261	0.00320646	0.0082
chr1	M	chr1:31380844-31381078	0.0138269	0.0125299	0.00211794	0.00939	0.0127667	0.0119357	0.00217916	0.00901
chr1	F	chr1:31381538-31381966	0.0171685	0.0151702	0.00171769	0.01407	0.0151503	0.013877	0.00211622	0.01291
chr1	M	chr1:31381538-31381966	0.0168965	0.0171769	0.00290342	0.01181	0.0150554	0.0139991	0.00255588	0.011635
chr1	F	chr1:31538412-31538938	0.00552264	0.00706873	0.000800376	0.00338623	0.0034665	0.00508166	0.000774945	0.00196554
chr1	M	chr1:31538412-31538938	0.0122104	0.0109065	0.00184354	0.00819133	0.01108	0.0105861	0.00193275	0.00663901
chr1	F	chr1:31628100-31628493	0.00792974	0.00515918	0.000584162	0.00639	0.00823488	0.00480854	0.000733296	0.00676
chr1	M	chr1:31628100-31628493	0.0107114	0.00816335	0.00137986	0.00751	0.0103173	0.0083411	0.00152287	0.00672
chr1	F	chr1:31654422-31654833	0.0432889	0.0473366	0.00535982	0.026845	0.0468571	0.0454386	0.00692933	0.03039
chr1	M	chr1:31654422-31654833	0.064847	0.0729196	0.0123257	0.0415	0.066778	0.0755432	0.0137922	0.04635
chr1	F	chr1:31712078-31712812	0.0181872	0.0246413	0.00279008	0.012315	0.0201998	0.0320563	0.00488854	0.01228
chr1	M	chr1:31712078-31712812	0.0170517	0.0162372	0.00274458	0.01331	0.0160377	0.0159823	0.00291795	0.01292
chr1	F	chr1:31769246-31769978	0.00606804	0.00528264	0.000598141	0.00477	0.0046926	0.0039642	0.000604534	0.00388
chr1	M	chr1:31769246-31769978	0.00729552	0.00620656	0.0010491	0.00607	0.00623948	0.00505795	0.000923451	0.005715
chr1	F	chr1:31885794-31887010	0.0102981	0.00893406	0.00101158	0.00714577	0.00993495	0.0090609	0.00138177	0.00776
chr1	M	chr1:31885794-31887010	0.0175583	0.0165318	0.00279439	0.01249	0.0150901	0.0134682	0.00245894	0.0114123
chr1	F	chr1:32052471-32052771	0.0354938	0.0338417	0.00383181	0.0277	0.0360623	0.0342016	0.0052157	0.03282
chr1	M	chr1:32052471-32052771	0.035804	0.0360121	0.00608716	0.02153	0.0389427	0.0376471	0.00687339	0.02473
chr1	F	chr1:32054341-32054843	0.0345447	0.029504	0.00334067	0.02576	0.0393426	0.0343253	0.00523457	0.02732
chr1	M	chr1:32054341-32054843	0.0501028	0.0474414	0.00801907	0.038775	0.0547373	0.0494127	0.00902149	0.0446194
chr1	F	chr1:32083149-32084069	0.0137664	0.0163341	0.00184947	0.00747886	0.00881732	0.0120387	0.00183589	0.00488051
chr1	M	chr1:32083149-32084069	0.0260072	0.0242861	0.0041051	0.0228135	0.0224972	0.0218817	0.00399503	0.0147971
chr1	F	chr1:32110210-32110961	0.00537064	0.00668321	0.000756725	0.00267863	0.0036553	0.00423939	0.000646501	0.00259279
chr1	M	chr1:32110210-32110961	0.0106008	0.0100226	0.00169414	0.00524828	0.00884365	0.0086354	0.0015766	0.00441483
chr1	F	chr1:32169537-32169869	0.0441942	0.0614695	0.00696005	0.0167223	0.0327834	0.04943	0.00753801	0.0142754
chr1	M	chr1:32169537-32169869	0.0778663	0.0684337	0.0115674	0.0599176	0.0779746	0.0698746	0.0127573	0.0581433
chr1	F	chr1:32180131-32180487	0.0125249	0.0127758	0.00144658	0.00790683	0.0100269	0.0105524	0.00160923	0.00664191
chr1	M	chr1:32180131-32180487	0.0206428	0.0172061	0.00290836	0.0128168	0.0192387	0.017008	0.00310523	0.0116312
chr1	F	chr1:32208486-32208704	0.00755112	0.00684323	0.000774844	0.00545957	0.0055806	0.00492087	0.000750426	0.00370404
chr1	M	chr1:32208486-32208704	0.00812786	0.00520796	0.000880306	0.00770488	0.00821218	0.00525183	0.000958848	0.00761344
chr1	F	chr1:32221887-32222107	0.0507269	0.0567294	0.00642334	0.0326511	0.0467926	0.0395466	0.0060308	0.0372573
chr1	M	chr1:32221887-32222107	0.052649	0.080902	0.0136749	0.0316996	0.0382959	0.0322532	0.00588861	0.0275167
chr1	F	chr1:32226146-32226535	0.0144234	0.0114915	0.00130116	0.01164	0.0162205	0.0129877	0.0019806	0.0132
chr1	M	chr1:32226146-32226535	0.0161514	0.0143805	0.00243075	0.009255	0.017243	0.0142956	0.00261	0.01066
chr1	F	chr1:32228347-32230252	0.0102099	0.0109105	0.00123537	0.00653124	0.00734778	0.00770344	0.00117476	0.00486046
chr1	M	chr1:32228347-32230252	0.0166564	0.0167008	0.00282295	0.00812295	0.0143701	0.0155023	0.00283032	0.00678192
chr1	F	chr1:32237827-32238661	0.0203305	0.0253664	0.00287218	0.00896195	0.0142117	0.0180517	0.00275286	0.0082966
chr1	M	chr1:32237827-32238661	0.0443141	0.034763	0.00587603	0.0372923	0.0418264	0.034732	0.00634116	0.0335158
chr1	F	chr1:32254004-32254353	0.00540624	0.00681696	0.000771868	0.00301429	0.00364001	0.00499436	0.000761632	0.0023093
chr1	M	chr1:32254004-32254353	0.0115041	0.0109575	0.00185216	0.00616231	0.0103188	0.0106502	0.00194445	0.00521617
chr1	F	chr1:32403387-32404382	0.0147052	0.0201967	0.00228683	0.0081975	0.0133786	0.0143063	0.00218169	0.00851
chr1	M	chr1:32403387-32404382	0.013603	0.015171	0.00256437	0.009825	0.0117726	0.0115324	0.00210553	0.0091875
chr1	F	chr1:32410188-32410630	0.00771142	0.00681825	0.000772014	0.00609787	0.00725862	0.00721231	0.00109987	0.0051
chr1	M	chr1:32410188-32410630	0.00789191	0.00779846	0.00131818	0.006225	0.00770859	0.00805462	0.00147056	0.0059145
chr1	F	chr1:32479102-32480583	0.00751228	0.00754971	0.000854837	0.00528984	0.00641846	0.00729252	0.0011121	0.00396454
chr1	M	chr1:32479102-32480583	0.0103282	0.00947966	0.00160235	0.005835	0.00905641	0.00875853	0.00159908	0.00573355
chr1	F	chr1:32538205-32539052	0.00645048	0.00649401	0.000735302	0.00456958	0.00606574	0.00609238	0.000929079	0.00398964
chr1	M	chr1:32538205-32539052	0.00802996	0.00751145	0.00126967	0.005885	0.00753285	0.00705685	0.0012884	0.00581906
chr1	F	chr1:32574061-32574318	0.0103306	0.00849868	0.000962287	0.00956961	0.00898069	0.0083586	0.00127467	0.00855
chr1	M	chr1:32574061-32574318	0.0122281	0.0113024	0.00191046	0.00669066	0.0105611	0.0102986	0.00188026	0.00604156
chr1	F	chr1:32645154-32645814	0.00496789	0.00431581	0.000488669	0.00398023	0.00458364	0.00359887	0.000548823	0.00409914
chr1	M	chr1:32645154-32645814	0.00659553	0.00501097	0.000847009	0.00603004	0.00631045	0.00455993	0.000832526	0.00601155
chr1	F	chr1:32666231-32666460	0.00876536	0.0100099	0.0011334	0.00438542	0.00667549	0.00658615	0.00100438	0.00426233
chr1	M	chr1:32666231-32666460	0.013105	0.0125965	0.00212919	0.0093492	0.0124506	0.0117616	0.00214736	0.00915292
chr1	F	chr1:32670569-32671885	0.0113801	0.012958	0.0014672	0.00682249	0.00879198	0.0109062	0.00166318	0.005825
chr1	M	chr1:32670569-32671885	0.0238221	0.0217166	0.00367078	0.0110301	0.0213106	0.0212145	0.00387322	0.00888853
chr1	F	chr1:32687521-32688040	0.00657442	0.00777743	0.00088062	0.00385914	0.00532829	0.00701731	0.00107013	0.002575
chr1	M	chr1:32687521-32688040	0.0109823	0.0094216	0.00159254	0.008115	0.00964667	0.00883143	0.00161239	0.00715716
chr1	F	chr1:32705524-32707141	0.00873981	0.0088132	0.000997898	0.0062021	0.00703936	0.00789433	0.00120387	0.00548999
chr1	M	chr1:32705524-32707141	0.0142816	0.0123978	0.00209562	0.00907	0.0127291	0.011975	0.00218633	0.0084566
chr1	F	chr1:32713918-32714186	0.0096225	0.0138632	0.00156969	0.00352611	0.00574787	0.00998449	0.00152262	0.00217651
chr1	M	chr1:32713918-32714186	0.0238314	0.020931	0.00353798	0.018437	0.0214365	0.0201037	0.00367042	0.0156244
chr1	F	chr1:32740710-32741544	0.0253698	0.0239552	0.0027124	0.01566	0.0250048	0.0272837	0.00416073	0.01289
chr1	M	chr1:32740710-32741544	0.0399129	0.0383546	0.00648311	0.0215	0.0416754	0.0405887	0.00741045	0.021205
chr1	F	chr1:32757414-32758034	0.00518913	0.00568184	0.000643341	0.00309978	0.00374411	0.00413154	0.000630054	0.002035
chr1	M	chr1:32757414-32758034	0.00765718	0.00684779	0.00115749	0.007265	0.00653485	0.00580642	0.0010601	0.00456145
chr1	F	chr1:32800859-32802229	0.0112819	0.0146151	0.00165483	0.0049275	0.00686845	0.0109326	0.0016672	0.004195
chr1	M	chr1:32800859-32802229	0.0226883	0.0213559	0.0036098	0.0114231	0.0198508	0.0201481	0.00367853	0.00854379
chr1	F	chr1:32817198-32817588	0.00879421	0.010065	0.00113963	0.0049124	0.00961394	0.011263	0.0017176	0.00642976
chr1	M	chr1:32817198-32817588	0.0150393	0.0112609	0.00190345	0.01447	0.0142669	0.0113449	0.00207129	0.01252
chr1	F	chr1:32826944-32828017	0.0321215	0.0327741	0.00371094	0.0216214	0.0362823	0.0371974	0.00567256	0.026014
chr1	M	chr1:32826944-32828017	0.0489285	0.0250861	0.00424032	0.0475806	0.0493438	0.0235654	0.00430244	0.0479603
chr1	F	chr1:32859770-32860348	0.0103271	0.0144071	0.00163128	0.00372133	0.00696845	0.0106038	0.00161706	0.00331827
chr1	M	chr1:32859770-32860348	0.0221459	0.0216102	0.00365279	0.00859396	0.0192232	0.0203971	0.00372399	0.006696
chr1	F	chr1:32930500-32931061	0.0133411	0.0164479	0.00186235	0.00666181	0.0132503	0.0163221	0.0024891	0.00784759
chr1	M	chr1:32930500-32931061	0.0290401	0.0238425	0.00403012	0.0217152	0.0292607	0.0242484	0.00442713	0.0210343
chr1	F	chr1:33005423-33005739	0.00892609	0.0103903	0.00117647	0.00577461	0.0100055	0.0120555	0.00183844	0.00623294
chr1	M	chr1:33005423-33005739	0.0133437	0.0110989	0.00187606	0.010774	0.0130294	0.0115738	0.00211308	0.0102752
chr1	F	chr1:33116543-33117363	0.00583302	0.0051102	0.000578616	0.00401721	0.0050147	0.00393137	0.000599529	0.00364345
chr1	M	chr1:33116543-33117363	0.00894672	0.00772885	0.00130641	0.00656	0.00810437	0.0075427	0.0013771	0.004625
chr1	F	chr1:33168019-33168865	0.0150529	0.0216374	0.00244996	0.00639435	0.0101828	0.0143951	0.00219524	0.00652122
chr1	M	chr1:33168019-33168865	0.0346826	0.0306519	0.00518111	0.0223726	0.0324919	0.0308882	0.00563939	0.0190033
chr1	F	chr1:33219427-33220028	0.00729191	0.00695822	0.000787863	0.00549	0.00573441	0.00522172	0.000796304	0.00328236
chr1	M	chr1:33219427-33220028	0.0109339	0.010751	0.00181725	0.00751588	0.0106098	0.011229	0.00205012	0.00662724
chr1	F	chr1:33235494-33235718	0.0129757	0.0101485	0.00114909	0.0109316	0.0126839	0.0097277	0.00148346	0.0111833
chr1	M	chr1:33235494-33235718	0.0116314	0.00883934	0.00149412	0.00879963	0.0110275	0.00753166	0.00137509	0.00868461
chr1	F	chr1:33282675-33283906	0.0056553	0.00573639	0.000649519	0.00359474	0.004935	0.00472323	0.000720286	0.00360949
chr1	M	chr1:33282675-33283906	0.0105933	0.00820473	0.00138685	0.00805	0.00922576	0.00731547	0.00133562	0.00669371
chr1	F	chr1:33351686-33352397	0.0119347	0.0128175	0.0014513	0.00615739	0.0100862	0.0107617	0.00164115	0.00532881
chr1	M	chr1:33351686-33352397	0.0242304	0.0221003	0.00373564	0.0184208	0.0229584	0.0223299	0.00407687	0.0173076
chr1	F	chr1:33358469-33359449	0.0181194	0.018533	0.00209845	0.0102251	0.0170971	0.0175138	0.00267083	0.0103974
chr1	M	chr1:33358469-33359449	0.0353736	0.0289455	0.00489268	0.0244626	0.0321934	0.0276573	0.00504951	0.0220831
chr1	F	chr1:33429531-33430513	0.0041492	0.00342891	0.000388247	0.00326556	0.0034671	0.00274401	0.000418457	0.00269577
chr1	M	chr1:33429531-33430513	0.00408778	0.0032491	0.000549198	0.00325	0.00338473	0.00262239	0.000478781	0.00313
chr1	F	chr1:33438458-33438979	0.0141353	0.0176582	0.0019994	0.00598672	0.011904	0.016589	0.0025298	0.00447125
chr1	M	chr1:33438458-33438979	0.0291438	0.0240637	0.00406751	0.0236262	0.0276543	0.0244472	0.00446344	0.0217288
chr1	F	chr1:33502201-33502719	0.00707843	0.00689437	0.000780633	0.00555474	0.0076102	0.00725845	0.0011069	0.00573888
chr1	M	chr1:33502201-33502719	0.00969478	0.00842809	0.00142461	0.00706349	0.00855732	0.00779692	0.00142352	0.005957
chr1	F	chr1:33516594-33516933	0.0195784	0.0239907	0.00271641	0.01263	0.0161009	0.0222038	0.00338605	0.010555
chr1	M	chr1:33516594-33516933	0.0292641	0.0361293	0.00610696	0.017985	0.0262405	0.0353781	0.00645913	0.0153625
chr1	F	chr1:33546524-33547243	0.00610347	0.00599955	0.000679316	0.00395832	0.00459229	0.00444728	0.000678204	0.00329809
chr1	M	chr1:33546524-33547243	0.00975698	0.00922972	0.00156011	0.00651	0.00793013	0.00693796	0.00126669	0.00599189
chr1	F	chr1:33592891-33593155	0.00953618	0.0057863	0.000655169	0.00889	0.00954777	0.00646228	0.000985488	0.00854
chr1	M	chr1:33592891-33593155	0.0109408	0.00694127	0.00117329	0.00933	0.0103456	0.00654178	0.00119436	0.00927
chr1	F	chr1:33612976-33613321	0.00752165	0.00666968	0.000755192	0.00597575	0.00605058	0.00531854	0.00081107	0.00536007
chr1	M	chr1:33612976-33613321	0.00643281	0.00554684	0.000937587	0.00490476	0.00665202	0.00577123	0.00105368	0.00493885
chr1	F	chr1:33625259-33625527	0.00943365	0.00713424	0.000807794	0.00822	0.0085986	0.00634554	0.000967686	0.00745862
chr1	M	chr1:33625259-33625527	0.00878833	0.00712685	0.00120466	0.00770144	0.00783609	0.00584234	0.00106666	0.00758355
chr1	F	chr1:33646613-33647878	0.00643925	0.00514857	0.00058296	0.00550626	0.00515527	0.00414626	0.000632299	0.00468995
chr1	M	chr1:33646613-33647878	0.00996	0.00915332	0.00154719	0.00678369	0.00839828	0.00725734	0.001325	0.00585978
chr1	F	chr1:33721448-33721703	0.00850083	0.00859533	0.00097323	0.0058225	0.00973023	0.00977785	0.00149111	0.00796
chr1	M	chr1:33721448-33721703	0.00727486	0.00561122	0.000948469	0.006105	0.007032	0.00553333	0.00101024	0.006095
chr1	F	chr1:33741774-33742381	0.0106868	0.00927878	0.00105062	0.0077999	0.00932928	0.00583107	0.000889229	0.00785
chr1	M	chr1:33741774-33742381	0.011686	0.00858439	0.00145103	0.0110021	0.0106976	0.0082988	0.00151515	0.0106858
chr1	F	chr1:33745741-33745990	0.00945771	0.0100717	0.0011404	0.007245	0.00864859	0.0113237	0.00172684	0.00587
chr1	M	chr1:33745741-33745990	0.00706953	0.00575104	0.000972102	0.00578718	0.0070818	0.00611967	0.00111729	0.0049994
chr1	F	chr1:33772146-33773104	0.0758786	0.0806913	0.00913649	0.0432731	0.0647205	0.0662272	0.0100996	0.0427533
chr1	M	chr1:33772146-33773104	0.0744133	0.0775141	0.0131023	0.0393114	0.0685149	0.0797634	0.0145627	0.0361725
chr1	F	chr1:33814783-33815770	0.00579308	0.0047432	0.000537062	0.004365	0.00584477	0.0040525	0.000618	0.005005
chr1	M	chr1:33814783-33815770	0.00626871	0.00699939	0.00118311	0.005015	0.00596067	0.00744154	0.00135863	0.004065
chr1	F	chr1:33815950-33816193	0.0042122	0.00349938	0.000396227	0.003445	0.00376062	0.003269	0.000498518	0.00276
chr1	M	chr1:33815950-33816193	0.00430408	0.00494678	0.000836158	0.00330999	0.00447009	0.00523221	0.000955267	0.00354999
chr1	F	chr1:33896002-33896929	0.0119111	0.0118348	0.00134003	0.007845	0.0126985	0.0136742	0.0020853	0.00834393
chr1	M	chr1:33896002-33896929	0.0135026	0.0105135	0.00177711	0.00929197	0.0127099	0.00916858	0.00167395	0.00909564
chr1	F	chr1:33938025-33938328	0.00449428	0.00552568	0.00062566	0.00231614	0.00328574	0.00443102	0.000675724	0.00176992
chr1	M	chr1:33938025-33938328	0.00866235	0.00706263	0.0011938	0.00832674	0.00772033	0.00616717	0.00112597	0.00766787
chr1	F	chr1:34090605-34090854	0.0151815	0.0131838	0.00149278	0.0131901	0.0133763	0.0111283	0.00169705	0.0133022
chr1	M	chr1:34090605-34090854	0.0146065	0.0119945	0.00202745	0.0110122	0.0136389	0.011589	0.00211584	0.0109368
chr1	F	chr1:34098896-34099119	0.0378786	0.0585868	0.00663364	0.01834	0.0466587	0.0640014	0.00976012	0.0220431
chr1	M	chr1:34098896-34099119	0.0546171	0.0856825	0.014483	0.0267914	0.0532396	0.0861548	0.0157296	0.0274558
chr1	F	chr1:34628783-34630976	0.0113033	0.0109355	0.00123821	0.008005	0.0117098	0.0109474	0.00166946	0.00970618
chr1	M	chr1:34628783-34630976	0.0177298	0.0114843	0.00194119	0.01578	0.0175703	0.0113928	0.00208003	0.0155875
chr1	F	chr1:34642382-34643024	0.0323366	0.0293935	0.00332816	0.02533	0.0344845	0.0304767	0.00464765	0.02863
chr1	M	chr1:34642382-34643024	0.0412098	0.039298	0.00664257	0.03077	0.0349799	0.027488	0.0050186	0.03046
chr1	F	chr1:35227028-35227276	0.0215719	0.0178229	0.00201804	0.0151048	0.021086	0.0185929	0.00283539	0.0137106
chr1	M	chr1:35227028-35227276	0.0220396	0.0217802	0.00368152	0.0181335	0.0221536	0.0231828	0.00423258	0.0176699
chr1	F	chr1:35246876-35247599	0.0109395	0.0172992	0.00195875	0.00337352	0.00806412	0.0176051	0.00268475	0.00188285
chr1	M	chr1:35246876-35247599	0.0258962	0.0255095	0.00431189	0.0152901	0.0233482	0.0251831	0.00459778	0.0098472
chr1	F	chr1:35250418-35250736	0.0135239	0.0123556	0.00139899	0.0102528	0.0136946	0.0117356	0.00178967	0.01135
chr1	M	chr1:35250418-35250736	0.0145347	0.0128325	0.00216908	0.00937	0.0136608	0.0133871	0.00244415	0.00880369
chr1	F	chr1:35258564-35258791	0.0231036	0.0315168	0.00356857	0.00840865	0.0169729	0.0227314	0.0034665	0.00981321
chr1	M	chr1:35258564-35258791	0.0481088	0.0408414	0.00690345	0.0310569	0.0441403	0.0401394	0.00732841	0.0240464
chr1	F	chr1:35325182-35325550	0.00360537	0.00296022	0.000335179	0.00292	0.00301208	0.00249669	0.000380741	0.00223996
chr1	M	chr1:35325182-35325550	0.00514674	0.00457273	0.000772933	0.00413	0.0044201	0.00372743	0.000680532	0.00326154
chr1	F	chr1:35331703-35332409	0.00831705	0.00797059	0.000902492	0.00598644	0.00712899	0.00763327	0.00116406	0.00455129
chr1	M	chr1:35331703-35332409	0.0129131	0.0119354	0.00201746	0.00680683	0.0111034	0.0116633	0.00212942	0.00511845
chr1	F	chr1:35334304-35334506	0.00355385	0.00270196	0.000305936	0.0030875	0.0039643	0.002859	0.000435994	0.003385
chr1	M	chr1:35334304-35334506	0.00378314	0.00460217	0.000777909	0.002385	0.00366267	0.0047856	0.000873727	0.0023575
chr1	F	chr1:35350878-35351854	0.024034	0.0273079	0.00309201	0.012094	0.019078	0.0236336	0.00360409	0.00826831
chr1	M	chr1:35350878-35351854	0.0428246	0.0385866	0.00652232	0.0230443	0.0384511	0.0377695	0.00689574	0.0166695
chr1	F	chr1:35394747-35396206	0.00821515	0.00959617	0.00108655	0.00519287	0.00820979	0.00908175	0.00138495	0.00565176
chr1	M	chr1:35394747-35396206	0.0125167	0.0117955	0.00199381	0.008345	0.0122984	0.0118347	0.00216071	0.00828016
chr1	F	chr1:35442237-35442936	0.00599646	0.00513022	0.000580883	0.00465521	0.00589987	0.00541699	0.000826083	0.00462961
chr1	M	chr1:35442237-35442936	0.00691727	0.00584125	0.000987351	0.00402011	0.00686223	0.00562635	0.00102723	0.00391155
chr1	F	chr1:35450649-35451037	0.00557491	0.00585542	0.000662996	0.00345317	0.00463992	0.00377134	0.000575124	0.00343001
chr1	M	chr1:35450649-35451037	0.00938694	0.00840651	0.00142096	0.0057295	0.00793666	0.00743361	0.00135719	0.0041744
chr1	F	chr1:35497121-35497587	0.00549917	0.00809653	0.000916752	0.0021765	0.00334871	0.00602037	0.000918098	0.00125937
chr1	M	chr1:35497121-35497587	0.012131	0.0107178	0.00181164	0.00791755	0.0109172	0.0103586	0.00189121	0.00589208
chr1	F	chr1:35544927-35545303	0.00458927	0.00432452	0.000489656	0.00332813	0.0037211	0.00353043	0.000538386	0.00251976
chr1	M	chr1:35544927-35545303	0.00628849	0.0044059	0.000744732	0.00586	0.00626538	0.0041806	0.00076327	0.00572046
chr1	F	chr1:35586331-35586591	0.0492337	0.0478848	0.00542189	0.0349991	0.0558899	0.0530593	0.00809146	0.0400016
chr1	M	chr1:35586331-35586591	0.0669411	0.0692362	0.0117031	0.0368607	0.0630063	0.0697786	0.0127398	0.0343709
chr1	F	chr1:35657467-35658811	0.00514166	0.00477005	0.000540101	0.0035925	0.00403105	0.0032942	0.000502361	0.00301929
chr1	M	chr1:35657467-35658811	0.00708113	0.00672377	0.00113652	0.005025	0.00630819	0.00643707	0.00117524	0.00433346
chr1	F	chr1:35734223-35734855	0.00473698	0.00665354	0.000753365	0.00200685	0.00316601	0.0048127	0.00073393	0.00164673
chr1	M	chr1:35734223-35734855	0.0110918	0.0095718	0.00161793	0.00748556	0.00975679	0.00881908	0.00161014	0.00621335
chr1	F	chr1:36022680-36023834	0.00763096	0.00823403	0.00093232	0.00445513	0.00553122	0.00616368	0.000939952	0.00359387
chr1	M	chr1:36022680-36023834	0.0137053	0.0124949	0.00211202	0.00892966	0.0114552	0.0105254	0.00192166	0.00806688
chr1	F	chr1:36038927-36040051	0.0456804	0.0685217	0.00775855	0.0270391	0.0378832	0.0390799	0.00595963	0.02689
chr1	M	chr1:36038927-36040051	0.0789606	0.113734	0.0192245	0.0382741	0.0528815	0.053395	0.00974855	0.0356506
chr1	F	chr1:36042432-36043444	0.0109355	0.008991	0.00101803	0.00902	0.0100837	0.00953703	0.00145438	0.007255
chr1	M	chr1:36042432-36043444	0.0130065	0.0114361	0.00193305	0.00902	0.0124006	0.0113401	0.00207042	0.00885773
chr1	F	chr1:36106969-36107261	0.00629042	0.0077432	0.000876745	0.00320009	0.00466886	0.00681181	0.00103879	0.00312
chr1	M	chr1:36106969-36107261	0.0107002	0.0102063	0.00172519	0.00714658	0.00965231	0.0100225	0.00182984	0.00537077
chr1	F	chr1:36173406-36173979	0.0132486	0.0120289	0.00136201	0.0110414	0.0110376	0.00949997	0.00144873	0.00742178
chr1	M	chr1:36173406-36173979	0.0235386	0.0162827	0.00275227	0.020956	0.0213747	0.0154297	0.00281707	0.0187091
chr1	F	chr1:36184248-36184774	0.00722793	0.00940563	0.00106498	0.00331076	0.00535341	0.00923188	0.00140785	0.0021368
chr1	M	chr1:36184248-36184774	0.0111085	0.0116067	0.00196189	0.0048751	0.0101031	0.0112978	0.00206268	0.00418953
chr1	F	chr1:36234924-36235800	0.00529911	0.00765375	0.000866617	0.0024152	0.00329442	0.00546823	0.000833898	0.00220384
chr1	M	chr1:36234924-36235800	0.0124166	0.0117424	0.00198483	0.0093843	0.0111596	0.0114784	0.00209566	0.00420847
chr1	F	chr1:36273499-36274461	0.00555533	0.00539035	0.000610337	0.00361251	0.00477674	0.00452156	0.000689532	0.00371
chr1	M	chr1:36273499-36274461	0.00624562	0.00611823	0.00103417	0.00443	0.00532337	0.00523274	0.000955363	0.00305771
chr1	F	chr1:36348501-36349731	0.0105175	0.00945926	0.00107105	0.00741277	0.00835849	0.00715475	0.00109109	0.00539
chr1	M	chr1:36348501-36349731	0.0190074	0.0193952	0.00327839	0.0129732	0.0170425	0.0185844	0.00339303	0.0127225
chr1	F	chr1:36396249-36397262	0.00720311	0.00646455	0.000731966	0.00617877	0.00679493	0.00646817	0.000986386	0.00606993
chr1	M	chr1:36396249-36397262	0.0117976	0.00956062	0.00161604	0.00918464	0.0103971	0.00861779	0.00157339	0.0080495
chr1	F	chr1:36549554-36549965	0.00663495	0.00831472	0.000941457	0.00341783	0.00536267	0.00668177	0.00101896	0.00366001
chr1	M	chr1:36549554-36549965	0.01465	0.0126552	0.00213912	0.0168137	0.0140436	0.0129741	0.00236874	0.0119794
chr1	F	chr1:36554325-36554955	0.00654801	0.00685841	0.000776562	0.00528074	0.00507155	0.00526085	0.000802272	0.00433976
chr1	M	chr1:36554325-36554955	0.00953946	0.00682387	0.00115345	0.00943771	0.00902805	0.0065648	0.00119856	0.00936127
chr1	F	chr1:36614855-36615462	0.0045794	0.0044052	0.000498791	0.00371751	0.00445094	0.00461745	0.000704155	0.00356999
chr1	M	chr1:36614855-36615462	0.00468479	0.00564479	0.000954144	0.00283499	0.003568	0.00479032	0.000874588	0.00252378
chr1	F	chr1:36621451-36622310	0.0103161	0.0114317	0.00129439	0.00704	0.00982005	0.0107708	0.00164253	0.00706
chr1	M	chr1:36621451-36622310	0.0123067	0.0115055	0.00194479	0.01092	0.0121517	0.0121992	0.00222726	0.00945
chr1	F	chr1:36641756-36642461	0.00548679	0.00600492	0.000679924	0.0042125	0.00504042	0.00416121	0.000634578	0.00434
chr1	M	chr1:36641756-36642461	0.00703206	0.00620994	0.00104967	0.00586	0.00601124	0.00436307	0.000796583	0.004955
chr1	F	chr1:36643955-36644327	0.0101541	0.00845754	0.000957627	0.00814338	0.00864672	0.00723005	0.00110257	0.00616
chr1	M	chr1:36643955-36644327	0.0112162	0.0095379	0.0016122	0.00772619	0.00929452	0.00832106	0.00151921	0.0067825
chr1	F	chr1:36689759-36690087	0.00528783	0.00445445	0.000504367	0.00410291	0.00489576	0.00386828	0.000589907	0.00400296
chr1	M	chr1:36689759-36690087	0.00853612	0.00718039	0.00121371	0.00695139	0.00823669	0.00748879	0.00136726	0.00481285
chr1	F	chr1:36771830-36773009	0.00544453	0.00567021	0.000642025	0.00335229	0.00450587	0.00486497	0.000741901	0.00334696
chr1	M	chr1:36771830-36773009	0.0104367	0.00893048	0.00150953	0.007994	0.0095779	0.00878903	0.00160465	0.00477701
chr1	F	chr1:36786500-36789402	0.0331758	0.0417641	0.00472885	0.0178187	0.0259331	0.0357271	0.00544833	0.0165676
chr1	M	chr1:36786500-36789402	0.0696593	0.0591301	0.00999482	0.0506994	0.0622342	0.0553001	0.0100964	0.0449426
chr1	F	chr1:36807362-36807584	0.00976581	0.00747637	0.000846532	0.00775392	0.00837973	0.00756158	0.00115313	0.00681
chr1	M	chr1:36807362-36807584	0.00900415	0.0080538	0.00136134	0.00620028	0.00908738	0.00850248	0.00155233	0.00589249
chr1	F	chr1:36851089-36851873	0.0104346	0.0108707	0.00123087	0.00663439	0.00739696	0.00872455	0.00133048	0.00509995
chr1	M	chr1:36851089-36851873	0.0171012	0.0153946	0.00260216	0.0119763	0.0139529	0.0133417	0.00243585	0.0111348
chr1	F	chr1:36863211-36863603	0.00500485	0.00355163	0.000402143	0.00479	0.00475477	0.00361536	0.000551338	0.00420009
chr1	M	chr1:36863211-36863603	0.00590344	0.00614937	0.00103943	0.00414	0.00530801	0.00494051	0.000902009	0.0041044
chr1	F	chr1:36915796-36916324	0.0100359	0.0105802	0.00119797	0.00772089	0.00960691	0.0119796	0.00182687	0.006715
chr1	M	chr1:36915796-36916324	0.00954583	0.0086163	0.00145642	0.00629154	0.00815077	0.00742599	0.00135579	0.00614484
chr1	F	chr1:36929414-36930131	0.00471914	0.00566982	0.00064198	0.00245617	0.00383483	0.00561542	0.000856344	0.00150331
chr1	M	chr1:36929414-36930131	0.00965583	0.00832236	0.00140673	0.00644072	0.00873303	0.00798542	0.00145793	0.00499247
chr1	F	chr1:37498377-37500624	0.0219428	0.0170332	0.00192863	0.0193622	0.0230395	0.0148284	0.00226132	0.0221512
chr1	M	chr1:37498377-37500624	0.0291931	0.0203358	0.00343737	0.0239344	0.026755	0.01812	0.00330824	0.0235721
chr1	F	chr1:37783611-37784258	0.0470088	0.0699973	0.00792563	0.0195297	0.038053	0.0685627	0.0104557	0.0169711
chr1	M	chr1:37783611-37784258	0.0669259	0.0557158	0.00941769	0.04654	0.05964	0.0502598	0.00917614	0.0456731
chr1	F	chr1:37939723-37940650	0.0044834	0.00451793	0.000511555	0.00306247	0.00313237	0.00325635	0.000496589	0.00225
chr1	M	chr1:37939723-37940650	0.00733157	0.00642855	0.00108662	0.00400962	0.00658544	0.00592738	0.00108219	0.00337883
chr1	F	chr1:37980071-37980565	0.00410724	0.00397592	0.000450184	0.003365	0.00380509	0.00438804	0.00066917	0.002995
chr1	M	chr1:37980071-37980565	0.00334229	0.00305988	0.000517214	0.0025	0.002837	0.00253031	0.000461969	0.002425
chr1	F	chr1:38019606-38019823	0.0064482	0.00624298	0.000706878	0.00510611	0.00695414	0.00728695	0.00111125	0.00508501
chr1	M	chr1:38019606-38019823	0.00730157	0.0063791	0.00107826	0.006195	0.0071733	0.00644063	0.00117589	0.00623607
chr1	F	chr1:38022452-38022719	0.0610341	0.0606339	0.00686544	0.0439845	0.0641444	0.0653701	0.00996884	0.0476576
chr1	M	chr1:38022452-38022719	0.0477324	0.0468807	0.00792429	0.0307878	0.0518504	0.0488877	0.00892563	0.033402
chr1	F	chr1:38061428-38061740	0.00741608	0.00685127	0.000775753	0.00571533	0.00695082	0.00722049	0.00110111	0.00516
chr1	M	chr1:38061428-38061740	0.00913195	0.00900504	0.00152213	0.00565008	0.00812884	0.0078383	0.00143107	0.00527478
chr1	F	chr1:38099677-38100864	0.0176524	0.0135344	0.00153246	0.0150305	0.0164215	0.0140738	0.00214623	0.01358
chr1	M	chr1:38099677-38100864	0.0230036	0.0152101	0.00257098	0.0210389	0.0220733	0.014826	0.00270684	0.01976
chr1	F	chr1:38156042-38156279	0.00594679	0.00593263	0.000671738	0.00352672	0.00438327	0.00446659	0.000681149	0.00321275
chr1	M	chr1:38156042-38156279	0.00891398	0.00825544	0.00139542	0.00553	0.00751604	0.00692952	0.00126515	0.0043
chr1	F	chr1:38157295-38158586	0.00530379	0.0062683	0.000709746	0.00316128	0.00365843	0.00509241	0.000776586	0.00220095
chr1	M	chr1:38157295-38158586	0.0100623	0.00998621	0.00168798	0.00615039	0.00844138	0.00891766	0.00162813	0.00550747
chr1	F	chr1:38200919-38201200	0.0752138	0.0973578	0.0110236	0.0312238	0.0607311	0.0868787	0.0132489	0.0264796
chr1	M	chr1:38200919-38201200	0.145594	0.137455	0.0232341	0.0632274	0.123626	0.122661	0.0223946	0.05369
chr1	F	chr1:38218190-38218977	0.0303577	0.0405224	0.00458826	0.012625	0.0205872	0.0295669	0.00450891	0.0103405
chr1	M	chr1:38218190-38218977	0.0677147	0.0709461	0.0119921	0.0417616	0.0646187	0.0740965	0.0135281	0.020425
chr1	F	chr1:38219702-38220012	0.012787	0.0122017	0.00138158	0.00933967	0.0104272	0.00983422	0.0014997	0.00823574
chr1	M	chr1:38219702-38220012	0.0163495	0.0120328	0.00203392	0.0127252	0.0166438	0.0122677	0.00223976	0.0128788
chr1	F	chr1:38227079-38227741	0.0438263	0.043146	0.00488532	0.0307382	0.0413226	0.0372892	0.00568655	0.0291331
chr1	M	chr1:38227079-38227741	0.0519996	0.0480271	0.00811807	0.0399632	0.0542627	0.0500058	0.00912978	0.0417476
chr1	F	chr1:38229838-38230888	0.0260895	0.0346854	0.00392735	0.00811565	0.0219923	0.0299938	0.00457401	0.00788064
chr1	M	chr1:38229838-38230888	0.0553613	0.0474187	0.00801523	0.0550206	0.0525823	0.0482617	0.00881134	0.0382924
chr1	F	chr1:38259095-38260427	0.00883719	0.0100018	0.00113248	0.00469977	0.0075606	0.00926748	0.00141328	0.00420345
chr1	M	chr1:38259095-38260427	0.0186697	0.0175022	0.00295842	0.0165983	0.0162386	0.0157965	0.00288403	0.0102585
chr1	F	chr1:38273374-38274402	0.00457368	0.00449342	0.000508779	0.0031925	0.00400502	0.00317485	0.000484161	0.003035
chr1	M	chr1:38273374-38274402	0.00614006	0.00578965	0.00097863	0.00372299	0.0052529	0.00478198	0.000873067	0.0036215
chr1	F	chr1:38325150-38325999	0.00635759	0.00565703	0.000640532	0.00505797	0.00631656	0.00505858	0.000771426	0.00540933
chr1	M	chr1:38325150-38325999	0.00925664	0.00788531	0.00133286	0.0068	0.00838827	0.00746136	0.00136225	0.00640967
chr1	F	chr1:38397236-38397721	0.0100679	0.00848776	0.000961049	0.00800097	0.00838838	0.00745381	0.00113669	0.00696652
chr1	M	chr1:38397236-38397721	0.00996276	0.00959678	0.00162215	0.00742	0.00832432	0.00743768	0.00135793	0.00638
chr1	F	chr1:38455232-38455769	0.00451937	0.00560182	0.000634281	0.00248239	0.0027582	0.00417242	0.000636288	0.00161782
chr1	M	chr1:38455232-38455769	0.00780111	0.00766985	0.00129644	0.00714691	0.00707018	0.00756728	0.00138159	0.00386055
chr1	F	chr1:38461584-38461988	0.0338478	0.0370054	0.00419004	0.020105	0.0354206	0.0369922	0.00564126	0.02045
chr1	M	chr1:38461584-38461988	0.0437009	0.0488516	0.00825743	0.0271017	0.0434568	0.0508918	0.00929153	0.0248234
chr1	F	chr1:38470617-38471396	0.00861535	0.00880074	0.000996488	0.00569072	0.00742919	0.00846069	0.00129024	0.00523024
chr1	M	chr1:38470617-38471396	0.0143819	0.0113559	0.00191949	0.00898678	0.0135832	0.0114083	0.00208286	0.00820327
chr1	F	chr1:38478082-38478727	0.00746914	0.00999769	0.00113202	0.00338165	0.00542946	0.00793128	0.00120951	0.00339226
chr1	M	chr1:38478082-38478727	0.0146878	0.013594	0.00229781	0.00790675	0.0128765	0.0126815	0.00231532	0.00761333
chr1	F	chr1:38510102-38513642	0.013564	0.014147	0.00160184	0.00869198	0.0101806	0.0100052	0.00152578	0.00648175
chr1	M	chr1:38510102-38513642	0.0232052	0.0193291	0.00326722	0.0189987	0.0207732	0.0182555	0.00333298	0.0141653
chr1	F	chr1:38941919-38942404	0.0284583	0.0237302	0.00268691	0.0240189	0.0289404	0.0256791	0.00391602	0.0232431
chr1	M	chr1:38941919-38942404	0.0338559	0.0294513	0.00497818	0.0230811	0.0320729	0.0279101	0.00509567	0.0211913
chr1	F	chr1:39044059-39044561	0.01538	0.0183082	0.002073	0.0075267	0.0159982	0.020957	0.00319591	0.00815689
chr1	M	chr1:39044059-39044561	0.0198866	0.0157746	0.00266639	0.0195247	0.0195946	0.015268	0.00278755	0.0180809
chr1	F	chr1:39174379-39174940	0.0419735	0.0674623	0.0076386	0.0160475	0.0337269	0.064157	0.00978385	0.012845
chr1	M	chr1:39174379-39174940	0.0393285	0.0453371	0.00766337	0.026855	0.0342956	0.0386442	0.00705543	0.0242831
chr1	F	chr1:39269729-39270251	0.0114129	0.01217	0.00137798	0.00749878	0.0117075	0.0134948	0.00205794	0.00619957
chr1	M	chr1:39269729-39270251	0.0201171	0.0153463	0.002594	0.01851	0.0191082	0.0153685	0.0028059	0.0171173
chr1	F	chr1:39283609-39284576	0.0149628	0.0225364	0.00255174	0.00573057	0.00953179	0.0165849	0.00252918	0.00500879
chr1	M	chr1:39283609-39284576	0.0327084	0.0297257	0.00502456	0.0205526	0.0295355	0.0289558	0.00528658	0.0182043
chr1	F	chr1:39324815-39325721	0.00742229	0.00735382	0.000832657	0.00474456	0.00543437	0.00460661	0.000702501	0.00449833
chr1	M	chr1:39324815-39325721	0.00992277	0.00909714	0.0015377	0.0055381	0.00807658	0.00757287	0.00138261	0.00491943
chr1	F	chr1:39338479-39339349	0.00599401	0.00775508	0.000878089	0.00246983	0.00382976	0.00583917	0.000890466	0.00134607
chr1	M	chr1:39338479-39339349	0.012629	0.0123268	0.00208362	0.0054089	0.0112582	0.012033	0.00219691	0.00448247
chr1	F	chr1:39456655-39457271	0.00584933	0.00509757	0.000577186	0.004525	0.00536261	0.00460708	0.000702573	0.00377305
chr1	M	chr1:39456655-39457271	0.00787404	0.0066158	0.00111827	0.00609	0.00718561	0.00553036	0.0010097	0.0060624
chr1	F	chr1:39547013-39547959	0.0248706	0.0210517	0.00238363	0.01743	0.0250167	0.0199136	0.00303679	0.02152
chr1	M	chr1:39547013-39547959	0.0251217	0.0217965	0.00368428	0.01975	0.0263787	0.0224595	0.00410053	0.02071
chr1	F	chr1:39570665-39571859	0.0167563	0.0208364	0.00235925	0.0102346	0.0160113	0.0242739	0.00370174	0.00943679
chr1	M	chr1:39570665-39571859	0.0198766	0.0183877	0.00310809	0.0151679	0.0184473	0.0188608	0.00344349	0.0116756
chr1	F	chr1:39874018-39875239	0.00969554	0.0112184	0.00127023	0.00540417	0.00769905	0.00884901	0.00134946	0.00592
chr1	M	chr1:39874018-39875239	0.0182899	0.0165084	0.00279043	0.00978	0.0160073	0.0156042	0.00284893	0.00937391
chr1	F	chr1:39956424-39958137	0.0128529	0.013199	0.00149449	0.008215	0.0105693	0.0110386	0.00168337	0.00757
chr1	M	chr1:39956424-39958137	0.0188952	0.0169401	0.0028634	0.01366	0.0177917	0.0175059	0.00319612	0.0119932
chr1	F	chr1:40041317-40042667	0.00745189	0.0100529	0.00113826	0.00368243	0.00563812	0.00714088	0.00108897	0.00345845
chr1	M	chr1:40041317-40042667	0.0178111	0.0155436	0.00262735	0.0130547	0.0161127	0.0149521	0.00272987	0.0102436
chr1	F	chr1:40105010-40105707	0.022615	0.0241788	0.0027377	0.015185	0.0250908	0.0276808	0.00422128	0.0162034
chr1	M	chr1:40105010-40105707	0.0244113	0.0174632	0.00295183	0.01921	0.0232824	0.0167554	0.00305911	0.0176222
chr1	F	chr1:40136988-40138087	0.02616	0.0297628	0.00336997	0.0148108	0.0202906	0.0234025	0.00356885	0.0127684
chr1	M	chr1:40136988-40138087	0.0483621	0.0479039	0.00809724	0.0381634	0.0474103	0.0503887	0.00919968	0.0292366
chr1	F	chr1:40149431-40150013	0.0362231	0.0365635	0.00414001	0.025865	0.0410812	0.042597	0.00649598	0.02559
chr1	M	chr1:40149431-40150013	0.046072	0.0341906	0.00577927	0.04289	0.0443854	0.0333279	0.00608481	0.04352
chr1	F	chr1:40156930-40158514	0.00846009	0.00736403	0.000833812	0.00569	0.00609118	0.00616861	0.000940704	0.00324447
chr1	M	chr1:40156930-40158514	0.0105819	0.00964603	0.00163048	0.00719774	0.00816558	0.0064773	0.00118259	0.0063227
chr1	F	chr1:40204312-40204739	0.0098976	0.00742253	0.000840436	0.00890735	0.00800305	0.00627804	0.000957393	0.00572721
chr1	M	chr1:40204312-40204739	0.0129702	0.0128787	0.0021769	0.00906517	0.0116016	0.01234	0.00225297	0.00823324
chr1	F	chr1:40253683-40255172	0.0114575	0.011053	0.00125151	0.00689993	0.00890566	0.00838748	0.00127908	0.00606
chr1	M	chr1:40253683-40255172	0.0228101	0.018504	0.00312775	0.0162932	0.0207104	0.0175709	0.00320799	0.01539
chr1	F	chr1:40348941-40349288	0.00674452	0.00717632	0.000812559	0.00367816	0.00534194	0.00523582	0.000798455	0.00337001
chr1	M	chr1:40348941-40349288	0.0112778	0.00986435	0.00166738	0.00914481	0.0103573	0.00949674	0.00173386	0.00603401
chr1	F	chr1:40366595-40368213	0.00825423	0.00936819	0.00106074	0.00454522	0.0059671	0.00695346	0.00106039	0.00437233
chr1	M	chr1:40366595-40368213	0.0149879	0.0130341	0.00220317	0.00844023	0.0133935	0.0124072	0.00226523	0.00739078
chr1	F	chr1:40420487-40421366	0.00743914	0.00644394	0.000729632	0.0055075	0.00532913	0.00405662	0.000618628	0.0047
chr1	M	chr1:40420487-40421366	0.00817373	0.00793632	0.00134148	0.00557126	0.0072551	0.00699096	0.00127637	0.0044475
chr1	F	chr1:40505411-40506703	0.00435799	0.00508405	0.000575655	0.00252441	0.00299583	0.00367168	0.000559925	0.00197876
chr1	M	chr1:40505411-40506703	0.00925301	0.00812323	0.00137308	0.006115	0.00835087	0.00781027	0.00142595	0.0049142
chr1	F	chr1:40562666-40563128	0.00576093	0.00819104	0.000927452	0.00201309	0.00346235	0.00596469	0.000909607	0.00124062
chr1	M	chr1:40562666-40563128	0.0114745	0.0108801	0.00183907	0.00586226	0.0101441	0.010442	0.00190645	0.00426521
chr1	F	chr1:40598508-40599209	0.0703794	0.0878246	0.00994417	0.0389983	0.0582427	0.0647708	0.00987746	0.0318785
chr1	M	chr1:40598508-40599209	0.0772151	0.0817509	0.0138184	0.0687965	0.0641172	0.0599696	0.0109489	0.0392121
chr1	F	chr1:40626913-40627612	0.00686921	0.00635722	0.000719813	0.00444712	0.00551841	0.00562186	0.000857326	0.00371652
chr1	M	chr1:40626913-40627612	0.0117264	0.0104384	0.00176441	0.00713	0.0099096	0.00881822	0.00160998	0.00689078
chr1	F	chr1:40723386-40723698	0.00558635	0.00706868	0.000800371	0.00274514	0.00473135	0.00592656	0.000903792	0.00262642
chr1	M	chr1:40723386-40723698	0.0090388	0.00861538	0.00145626	0.00576247	0.00823684	0.00820065	0.00149723	0.00456869
chr1	F	chr1:40723796-40724010	0.00739959	0.0073587	0.000833208	0.005	0.00732246	0.00719633	0.00109743	0.00503
chr1	M	chr1:40723796-40724010	0.00798173	0.00696804	0.00117781	0.006465	0.00653017	0.00531158	0.000969757	0.00535004
chr1	F	chr1:40769186-40769871	0.016493	0.012788	0.00144796	0.0130238	0.0157267	0.0115527	0.00176178	0.0129097
chr1	M	chr1:40769186-40769871	0.015927	0.0137276	0.0023204	0.0104232	0.01673	0.0142514	0.00260194	0.0105911
chr1	F	chr1:40781004-40781445	0.00853833	0.00703005	0.000795997	0.006795	0.00979558	0.00778415	0.00118707	0.00807
chr1	M	chr1:40781004-40781445	0.00958229	0.00684305	0.00115669	0.00918	0.00982233	0.00735464	0.00134277	0.00944
chr1	F	chr1:40781679-40781956	0.0120305	0.0111938	0.00126745	0.00847286	0.0116941	0.0101301	0.00154483	0.0084
chr1	M	chr1:40781679-40781956	0.0112761	0.00903422	0.00152706	0.00959202	0.0105036	0.00878006	0.00160301	0.00894252
chr1	F	chr1:40782220-40783145	0.0208578	0.0242832	0.00274953	0.0135725	0.0228116	0.0272894	0.00416159	0.01388
chr1	M	chr1:40782220-40783145	0.0286756	0.0243335	0.00411312	0.0223919	0.029363	0.0252036	0.00460152	0.0220868
chr1	F	chr1:40839215-40840022	0.0100643	0.0106931	0.00121075	0.00657	0.00848233	0.0110445	0.00168426	0.00532451
chr1	M	chr1:40839215-40840022	0.0114903	0.00821896	0.00138926	0.00900916	0.0101459	0.00642161	0.00117242	0.00834112
chr1	F	chr1:40915605-40916072	0.0081691	0.00707391	0.000800963	0.006065	0.00740698	0.007155	0.00109113	0.00544
chr1	M	chr1:40915605-40916072	0.0112213	0.00820298	0.00138656	0.009465	0.0113847	0.00817244	0.00149208	0.0099875
chr1	F	chr1:40942784-40943387	0.0057979	0.00615922	0.000697394	0.00354155	0.00388785	0.00426236	0.000650004	0.00274499
chr1	M	chr1:40942784-40943387	0.00857285	0.00849951	0.00143668	0.00509213	0.00802705	0.00781564	0.00142693	0.00452102
chr1	F	chr1:40974056-40974786	0.00640846	0.00636297	0.000720464	0.00351258	0.004505	0.0046698	0.000712137	0.00291999
chr1	M	chr1:40974056-40974786	0.0121743	0.0101802	0.00172078	0.00866618	0.0110339	0.0097518	0.00178043	0.0068197
chr1	F	chr1:40997160-40997439	0.00630049	0.00614886	0.000696221	0.00436651	0.0058545	0.00541909	0.000826404	0.00529853
chr1	M	chr1:40997160-40997439	0.0073926	0.00651893	0.0011019	0.00644999	0.00633237	0.00583846	0.00106595	0.00530737
chr1	F	chr1:41119852-41120136	0.0757564	0.0828923	0.00938571	0.0424768	0.0784499	0.099426	0.0151623	0.0412446
chr1	M	chr1:41119852-41120136	0.0978156	0.0983222	0.0166195	0.0711342	0.100305	0.105604	0.0192805	0.0659124
chr1	F	chr1:41157162-41157975	0.00616414	0.0050384	0.000570486	0.00503	0.00625301	0.00502672	0.000766568	0.00497
chr1	M	chr1:41157162-41157975	0.00827435	0.00683608	0.00115551	0.00821	0.00800562	0.00727011	0.00132733	0.00768118
chr1	F	chr1:41249090-41250161	0.00874706	0.00941766	0.00106634	0.005825	0.0113081	0.0114655	0.00174847	0.00742338
chr1	M	chr1:41249090-41250161	0.00955271	0.00696965	0.00117809	0.00852009	0.00903949	0.00657628	0.00120066	0.00839004
chr1	F	chr1:41267919-41268398	0.00627049	0.00572095	0.000647769	0.004325	0.00525807	0.00454746	0.000693481	0.00414
chr1	M	chr1:41267919-41268398	0.00910204	0.00799483	0.00135137	0.00654	0.00822971	0.00709285	0.00129497	0.0059656
chr1	F	chr1:41283840-41284591	0.0220085	0.0230741	0.00261263	0.0137242	0.0193925	0.0221344	0.00337547	0.01277
chr1	M	chr1:41283840-41284591	0.023517	0.0171454	0.0028981	0.0195825	0.0210523	0.0147574	0.00269433	0.0182662
chr1	F	chr1:41284847-41285149	0.0233804	0.0262778	0.00297537	0.0145333	0.0221246	0.0207126	0.00315864	0.0142483
chr1	M	chr1:41284847-41285149	0.0321192	0.0426965	0.00721703	0.0196465	0.0256805	0.0210299	0.00383952	0.019273
chr1	F	chr1:41303355-41304436	0.0436993	0.0384709	0.00435597	0.0341401	0.0388565	0.0332484	0.00507033	0.03489
chr1	M	chr1:41303355-41304436	0.0421695	0.0353212	0.00597038	0.0330943	0.0424968	0.0356534	0.00650939	0.0332377
chr1	F	chr1:41326949-41328285	0.00788146	0.00648294	0.000734048	0.00601473	0.00716379	0.0062121	0.000947337	0.00554094
chr1	M	chr1:41326949-41328285	0.0117937	0.00925887	0.00156503	0.00853	0.0109994	0.00919719	0.00167917	0.00812126
chr1	F	chr1:41349740-41350293	0.0432114	0.0437444	0.00495308	0.0287717	0.0352778	0.0396141	0.0060411	0.0201285
chr1	M	chr1:41349740-41350293	0.0565666	0.0529064	0.00894282	0.0451575	0.0529257	0.0443121	0.00809025	0.0449888
chr1	F	chr1:41444870-41446116	0.00997791	0.0121624	0.00137712	0.00492657	0.00718536	0.0101728	0.00155134	0.00332072
chr1	M	chr1:41444870-41446116	0.0179545	0.015805	0.00267153	0.015692	0.0163279	0.0154341	0.00281787	0.0102016
chr1	F	chr1:41483418-41483693	0.0126537	0.00904875	0.00102457	0.0101802	0.0126031	0.00871951	0.00132971	0.00984775
chr1	M	chr1:41483418-41483693	0.0117888	0.00918586	0.00155269	0.00832547	0.011966	0.00961499	0.00175545	0.00727483
chr1	F	chr1:41706957-41708327	0.00611023	0.00597357	0.000676373	0.003305	0.00426647	0.00414044	0.000631411	0.00259
chr1	M	chr1:41706957-41708327	0.00783453	0.00730623	0.00123498	0.00556	0.00631139	0.00518908	0.000947392	0.00472
chr1	F	chr1:41826680-41828290	0.0101153	0.0120982	0.00136985	0.00656144	0.00775283	0.00999396	0.00152406	0.0063839
chr1	M	chr1:41826680-41828290	0.0185296	0.0167316	0.00282816	0.0123527	0.0167337	0.0163315	0.00298171	0.0099447
chr1	F	chr1:41831976-41832542	0.0106666	0.0104887	0.00118762	0.00611503	0.00855429	0.00930484	0.00141897	0.00541567
chr1	M	chr1:41831976-41832542	0.0133797	0.0143909	0.00243251	0.00487999	0.0117251	0.0125203	0.00228588	0.00467273
chr1	F	chr1:41847264-41849204	0.0135001	0.0192432	0.00217886	0.00634924	0.00885065	0.0151652	0.00231268	0.00521568
chr1	M	chr1:41847264-41849204	0.0334643	0.0279134	0.00471822	0.0260799	0.0311162	0.0278124	0.00507783	0.0214567
chr1	F	chr1:41889270-41889626	0.0469198	0.0423911	0.00479984	0.0353006	0.0462561	0.0373681	0.00569858	0.0419031
chr1	M	chr1:41889270-41889626	0.0408316	0.0434801	0.00734947	0.0286831	0.0429467	0.044181	0.00806631	0.0306736
chr1	F	chr1:41961850-41962316	0.0111073	0.018903	0.00214035	0.0053	0.0134014	0.0231939	0.00353703	0.00792961
chr1	M	chr1:41961850-41962316	0.0132963	0.021028	0.00355437	0.00637	0.0138212	0.0220263	0.00402144	0.00703995
chr1	F	chr1:41981788-41982043	0.0316714	0.030935	0.0035027	0.0200432	0.0314113	0.027002	0.00411777	0.0208766
chr1	M	chr1:41981788-41982043	0.0456068	0.0406154	0.00686525	0.0337299	0.0401991	0.0373679	0.00682241	0.0332775
chr1	F	chr1:42127380-42128632	0.0116414	0.0143436	0.0016241	0.00668	0.00759709	0.00906894	0.001383	0.00483702
chr1	M	chr1:42127380-42128632	0.0196233	0.0205675	0.00347654	0.01446	0.0169771	0.01777	0.00324434	0.0121034
chr1	F	chr1:42383640-42384003	0.0182265	0.0226013	0.0025591	0.0111728	0.0210264	0.0254248	0.00387725	0.01292
chr1	M	chr1:42383640-42384003	0.0218695	0.0295396	0.0049931	0.01149	0.018915	0.0252789	0.00461528	0.0111483
chr1	F	chr1:42500855-42501980	0.00426172	0.00412587	0.000467163	0.00314	0.00311962	0.00278528	0.000424752	0.00276315
chr1	M	chr1:42500855-42501980	0.00629799	0.00520628	0.000880022	0.005955	0.00535822	0.00464702	0.000848425	0.00365623
chr1	F	chr1:42611485-42611691	0.0500294	0.0581117	0.00657986	0.032945	0.0487042	0.0655955	0.0100032	0.03562
chr1	M	chr1:42611485-42611691	0.0670107	0.0803691	0.0135849	0.0375	0.0622798	0.0641622	0.0117144	0.03926
chr1	F	chr1:42800265-42801370	0.00410182	0.00379933	0.000430189	0.00279	0.00448109	0.00421703	0.000643092	0.00277
chr1	M	chr1:42800265-42801370	0.00497576	0.00469418	0.000793461	0.00373	0.00416415	0.00421785	0.000770071	0.00329
chr1	F	chr1:42845978-42846988	0.0128194	0.0126753	0.00143519	0.00798219	0.0110579	0.0127563	0.00194532	0.00566
chr1	M	chr1:42845978-42846988	0.0209256	0.0208215	0.00351947	0.012225	0.0174067	0.0167374	0.00305582	0.0116039
chr1	F	chr1:42921716-42922575	0.0054699	0.0067463	0.000763868	0.00255195	0.00356916	0.0049881	0.000760679	0.00241805
chr1	M	chr1:42921716-42922575	0.0108455	0.0106535	0.00180078	0.0088333	0.00928878	0.00980419	0.00178999	0.00383996
chr1	F	chr1:42928797-42929500	0.00911998	0.0119426	0.00135223	0.0043737	0.00673767	0.0105191	0.00160414	0.00281607
chr1	M	chr1:42928797-42929500	0.0184107	0.0176744	0.00298751	0.0141627	0.0162037	0.0157639	0.00287808	0.0082485
chr1	F	chr1:43123977-43124422	0.0112752	0.0100737	0.00114062	0.00966	0.0110832	0.0116873	0.0017823	0.00698
chr1	M	chr1:43123977-43124422	0.0126799	0.0103477	0.00174909	0.01024	0.0132383	0.0110679	0.00202072	0.00956
chr1	F	chr1:43147500-43149016	0.00430808	0.00456045	0.00051637	0.00289106	0.00335405	0.00373995	0.000570337	0.00210185
chr1	M	chr1:43147500-43149016	0.00613188	0.0058509	0.000988982	0.00380958	0.00526526	0.00483656	0.00088303	0.00363918
chr1	F	chr1:43204115-43204323	0.0186638	0.0138934	0.00157311	0.015372	0.0174533	0.0115294	0.00175821	0.0173095
chr1	M	chr1:43204115-43204323	0.0230487	0.017274	0.00291984	0.0187878	0.0238017	0.0173703	0.00317137	0.0200123
chr1	F	chr1:43232214-43233359	0.00663242	0.00874839	0.00099056	0.00325945	0.00417941	0.00667447	0.00101785	0.00273492
chr1	M	chr1:43232214-43233359	0.0137702	0.0135439	0.00228934	0.0054727	0.011646	0.0122422	0.00223512	0.00454624
chr1	F	chr1:43250762-43251082	0.0461287	0.0587581	0.00665304	0.0220494	0.0416037	0.0495262	0.00755267	0.0273753
chr1	M	chr1:43250762-43251082	0.076071	0.077853	0.0131596	0.0353985	0.0656419	0.0729172	0.0133128	0.0245899
chr1	F	chr1:43282574-43283090	0.0052763	0.00437184	0.000495013	0.0041825	0.00493939	0.00370584	0.000565135	0.00392
chr1	M	chr1:43282574-43283090	0.00658432	0.0059501	0.00100575	0.00511759	0.00528172	0.00391629	0.000715014	0.00485469
chr1	F	chr1:43312258-43312513	0.004834	0.00620358	0.000702418	0.00198301	0.00338808	0.004495	0.00068548	0.00166921
chr1	M	chr1:43312258-43312513	0.0113162	0.0101186	0.00171035	0.00858613	0.00944415	0.00839969	0.00153357	0.00550303
chr1	F	chr1:43352785-43352994	0.010118	0.00941103	0.00106559	0.0082537	0.00996263	0.00943791	0.00143927	0.00774248
chr1	M	chr1:43352785-43352994	0.0120455	0.0110629	0.00186997	0.00935509	0.0123648	0.0112838	0.00206012	0.0100735
chr1	F	chr1:43353241-43353442	0.0108853	0.00908564	0.00102875	0.0088375	0.0122171	0.00830977	0.00126723	0.01143
chr1	M	chr1:43353241-43353442	0.00958943	0.00837494	0.00141562	0.007155	0.00955383	0.0089493	0.00163391	0.00641
chr1	F	chr1:43353947-43354170	0.0219104	0.0230355	0.00260826	0.016435	0.0221667	0.0240061	0.00366089	0.0168
chr1	M	chr1:43353947-43354170	0.0239703	0.0214199	0.00362062	0.01627	0.0243112	0.022561	0.00411906	0.01609
chr1	F	chr1:43389835-43390551	0.00584269	0.00585861	0.000663357	0.0042875	0.00452952	0.00459214	0.000700295	0.00332
chr1	M	chr1:43389835-43390551	0.00752853	0.00674779	0.00114058	0.00508	0.00694503	0.00664046	0.00121238	0.00478
chr1	F	chr1:43423467-43424768	0.0041019	0.00445569	0.000504508	0.00264413	0.00296783	0.00308785	0.000470893	0.00194202
chr1	M	chr1:43423467-43424768	0.00806493	0.00628317	0.00106205	0.00664481	0.00751343	0.00609447	0.00111269	0.0054495
chr1	F	chr1:43472867-43473334	0.0738122	0.0979976	0.011096	0.0310708	0.0741553	0.101412	0.0154652	0.0270139
chr1	M	chr1:43472867-43473334	0.143159	0.129923	0.0219611	0.0949189	0.118993	0.112535	0.020546	0.0804806
chr1	F	chr1:43533890-43534334	0.0103577	0.0110808	0.00125466	0.00654829	0.00828376	0.00939581	0.00143285	0.00541535
chr1	M	chr1:43533890-43534334	0.0229521	0.0246031	0.00415869	0.0123082	0.0183153	0.018664	0.00340756	0.0103094
chr1	F	chr1:43613488-43613842	0.0151241	0.0196644	0.00222655	0.00745408	0.00964909	0.0137474	0.00209646	0.00589482
chr1	M	chr1:43613488-43613842	0.0317891	0.0284748	0.00481312	0.02237	0.0282834	0.0274381	0.00500949	0.01788
chr1	F	chr1:43637503-43638052	0.00357685	0.0043272	0.000489959	0.00178495	0.00282055	0.00363062	0.000553664	0.00166665
chr1	M	chr1:43637503-43638052	0.00669552	0.00607747	0.00102728	0.00431	0.005761	0.0057354	0.00104714	0.00429172
chr1	F	chr1:43738484-43738829	0.0175216	0.0139781	0.00158271	0.0152131	0.0156379	0.0123444	0.00188251	0.015599
chr1	M	chr1:43738484-43738829	0.0177774	0.0146775	0.00248095	0.0143369	0.0164081	0.0126118	0.00230259	0.0138784
chr1	F	chr1:43770522-43770880	0.0116255	0.0144254	0.00163335	0.00729651	0.0116694	0.0162405	0.00247665	0.00737661
chr1	M	chr1:43770522-43770880	0.0228774	0.0344751	0.00582735	0.009275	0.0259677	0.0363369	0.00663418	0.01118
chr1	F	chr1:43814305-43815277	0.0392895	0.0392383	0.00444286	0.0283461	0.0430122	0.0392229	0.00598143	0.03779
chr1	M	chr1:43814305-43815277	0.0585259	0.0828257	0.0140001	0.03391	0.0597291	0.0892123	0.0162879	0.0250957
chr1	F	chr1:43824134-43825059	0.00401842	0.0039585	0.000448212	0.00269801	0.00336253	0.0034681	0.00052888	0.00232923
chr1	M	chr1:43824134-43825059	0.00445401	0.00421192	0.000711945	0.00307	0.00379562	0.00379194	0.000692311	0.00253234
chr1	F	chr1:43832814-43833073	0.00479119	0.00459317	0.000520074	0.00303303	0.00447719	0.00425496	0.000648875	0.00352592
chr1	M	chr1:43832814-43833073	0.00832338	0.0066118	0.0011176	0.00739	0.00724568	0.00567455	0.00103603	0.00730005
chr1	F	chr1:43833828-43834137	0.00675401	0.00860048	0.000973813	0.00272637	0.00413302	0.00581515	0.000886802	0.00211712
chr1	M	chr1:43833828-43834137	0.0152497	0.0133565	0.00225766	0.0139727	0.0134931	0.0120706	0.00220378	0.00941722
chr1	F	chr1:43855375-43855921	0.00534877	0.00514476	0.000582529	0.00396648	0.00393231	0.00316278	0.00048232	0.00305664
chr1	M	chr1:43855375-43855921	0.00665483	0.00710043	0.00120019	0.00313874	0.00543306	0.00552571	0.00100885	0.00254
chr1	F	chr1:43919083-43919814	0.00829598	0.0086261	0.000976714	0.0056275	0.00679076	0.00566778	0.000864328	0.004635
chr1	M	chr1:43919083-43919814	0.010092	0.00874064	0.00147744	0.00805	0.00873318	0.00759957	0.00138748	0.0056775
chr1	F	chr1:43996724-43997592	0.0156838	0.0206264	0.00233548	0.00978146	0.0151073	0.0190736	0.0029087	0.01041
chr1	M	chr1:43996724-43997592	0.0143942	0.0192607	0.00325565	0.00826	0.0129834	0.0200219	0.00365548	0.0079011
chr1	F	chr1:44031286-44031853	0.0297696	0.0358001	0.00405356	0.0191789	0.028896	0.025189	0.00384128	0.0239998
chr1	M	chr1:44031286-44031853	0.0371184	0.0312223	0.00527754	0.0340584	0.0385108	0.0329882	0.0060228	0.0341367
chr1	F	chr1:44056755-44057179	0.0113341	0.0100756	0.00114084	0.00811452	0.0104053	0.00818604	0.00124836	0.00821887
chr1	M	chr1:44056755-44057179	0.016894	0.0147243	0.00248886	0.0156225	0.0168511	0.0152223	0.0027792	0.0152933
chr1	F	chr1:44063469-44063757	0.00829478	0.0068864	0.000779731	0.00706068	0.00658891	0.00578476	0.000882168	0.00456302
chr1	M	chr1:44063469-44063757	0.0103254	0.00787647	0.00133137	0.00865796	0.0102444	0.00786298	0.00143558	0.00865788
chr1	F	chr1:44070892-44071142	0.00930732	0.0077879	0.000881806	0.00753183	0.00853752	0.0075183	0.00114653	0.00657655
chr1	M	chr1:44070892-44071142	0.0127096	0.00796644	0.00134657	0.0111722	0.0122339	0.0076264	0.00139238	0.0105225
chr1	F	chr1:44115616-44116309	0.00695053	0.00866005	0.000980558	0.0033389	0.00482119	0.00714413	0.00108947	0.00203594
chr1	M	chr1:44115616-44116309	0.0121309	0.0127443	0.00215418	0.00961764	0.0101362	0.0110814	0.00202318	0.00419685
chr1	F	chr1:44172668-44173763	0.00847656	0.0100452	0.0011374	0.00352921	0.00622831	0.00837454	0.00127711	0.00248094
chr1	M	chr1:44172668-44173763	0.0166593	0.0181818	0.00307329	0.0111646	0.0130365	0.013397	0.00244595	0.00808118
chr1	F	chr1:44399068-44399535	0.0278022	0.0314472	0.00356069	0.0157639	0.0263319	0.0314262	0.00479245	0.0157809
chr1	M	chr1:44399068-44399535	0.0499526	0.0385764	0.00652061	0.0508559	0.0465059	0.038337	0.00699934	0.0421876
chr1	F	chr1:44401757-44402423	0.0452187	0.0369757	0.00418668	0.038965	0.0527536	0.0361334	0.00551029	0.04163
chr1	M	chr1:44401757-44402423	0.0620979	0.0535228	0.00904701	0.0490299	0.0641837	0.0555258	0.0101376	0.0499799
chr1	F	chr1:44412073-44412804	0.00649485	0.00632693	0.000716384	0.00423557	0.00449498	0.00445191	0.000678909	0.00303655
chr1	M	chr1:44412073-44412804	0.00959278	0.00883735	0.00149378	0.00632914	0.00846687	0.00839445	0.00153261	0.00389803
chr1	F	chr1:44435409-44436114	0.00645771	0.00678256	0.000767974	0.00463712	0.0056479	0.00529197	0.000807018	0.00550997
chr1	M	chr1:44435409-44436114	0.00964632	0.00823061	0.00139123	0.00799928	0.00886437	0.00806481	0.00147243	0.0061793
chr1	F	chr1:44440142-44441256	0.00788389	0.00566135	0.000641021	0.00627422	0.00628387	0.00444896	0.00067846	0.004425
chr1	M	chr1:44440142-44441256	0.00847502	0.00764929	0.00129297	0.00683611	0.00830387	0.00743613	0.00135764	0.00673805
chr1	F	chr1:44444635-44445622	0.00946416	0.00936272	0.00106012	0.00623409	0.00782978	0.00803765	0.00122573	0.00557203
chr1	M	chr1:44444635-44445622	0.0129629	0.0117631	0.00198832	0.00802294	0.0126146	0.011857	0.00216478	0.00782147
chr1	F	chr1:44457150-44457772	0.0057572	0.00601152	0.00068067	0.00289891	0.00483483	0.00516081	0.000787017	0.00265316
chr1	M	chr1:44457150-44457772	0.0100149	0.00930627	0.00157305	0.00831958	0.00865036	0.00797118	0.00145533	0.00638712
chr1	F	chr1:44495629-44497112	0.00655918	0.0081478	0.000922557	0.00297944	0.00456179	0.00605177	0.000922887	0.00258991
chr1	M	chr1:44495629-44497112	0.0126667	0.0123725	0.00209133	0.00639977	0.0118094	0.0124927	0.00228084	0.0058817
chr1	F	chr1:44568991-44569399	0.023642	0.0221725	0.00251054	0.0166657	0.0236783	0.0172035	0.00262351	0.0188016
chr1	M	chr1:44568991-44569399	0.0251008	0.0237271	0.00401061	0.020841	0.0247478	0.024221	0.00442213	0.0214784
chr1	F	chr1:44679003-44679465	0.00609167	0.00550518	0.000623339	0.00508849	0.00481689	0.00345805	0.000527348	0.00405846
chr1	M	chr1:44679003-44679465	0.00845492	0.00768908	0.00129969	0.00501	0.00677318	0.00630866	0.0011518	0.0039917
chr1	F	chr1:44820657-44821113	0.00509862	0.00476371	0.000539384	0.00379305	0.00419558	0.00340583	0.000519384	0.00353863
chr1	M	chr1:44820657-44821113	0.00823474	0.00726684	0.00122832	0.00668	0.0069673	0.0060093	0.00109714	0.0056625
chr1	F	chr1:44871109-44874047	0.00741765	0.00992156	0.0011234	0.0032159	0.00520057	0.00839176	0.00127973	0.00275173
chr1	M	chr1:44871109-44874047	0.0187307	0.0171352	0.00289637	0.0169914	0.0165329	0.0153207	0.00279717	0.00846753
chr1	F	chr1:44883136-44884272	0.0164482	0.0215373	0.00243862	0.00854143	0.0131421	0.0188678	0.00287731	0.00745878
chr1	M	chr1:44883136-44884272	0.0318482	0.0267348	0.00451901	0.0190582	0.0286325	0.0250617	0.00457562	0.0183934
chr1	F	chr1:45082739-45083285	0.00569067	0.00426156	0.000482526	0.00505272	0.00532479	0.0038016	0.000579738	0.0046922
chr1	M	chr1:45082739-45083285	0.00644512	0.00471788	0.000797467	0.00496215	0.00650768	0.00485144	0.000885748	0.00542607
chr1	F	chr1:45097281-45098049	0.0109963	0.0100267	0.0011353	0.00726109	0.0105431	0.0098122	0.00149635	0.00757189
chr1	M	chr1:45097281-45098049	0.0165765	0.0168647	0.00285066	0.00940732	0.0150276	0.0160902	0.00293766	0.00825439
chr1	F	chr1:45120237-45120723	0.0140804	0.0111013	0.00125697	0.0110045	0.0115182	0.00975423	0.00148751	0.00804972
chr1	M	chr1:45120237-45120723	0.0142888	0.0104793	0.00177132	0.013275	0.0147171	0.010711	0.00195555	0.0137126
chr1	F	chr1:45139770-45140584	0.00627523	0.00871964	0.000987305	0.00329992	0.00446836	0.00699684	0.00106701	0.00328514
chr1	M	chr1:45139770-45140584	0.0125494	0.0117507	0.00198623	0.00788693	0.0112557	0.0114532	0.00209105	0.00561098
chr1	F	chr1:45189705-45190558	0.0710038	0.0830692	0.00940573	0.038165	0.0567522	0.0696299	0.0106185	0.0235427
chr1	M	chr1:45189705-45190558	0.105572	0.118687	0.0200617	0.0505034	0.0971912	0.107825	0.0196861	0.0472065
chr1	F	chr1:45205323-45205745	0.00463135	0.00410942	0.000465301	0.00331827	0.00384242	0.00381602	0.000581938	0.00287
chr1	M	chr1:45205323-45205745	0.00685503	0.00573288	0.000969034	0.00631	0.00644086	0.00598049	0.00109188	0.00574177
chr1	F	chr1:45241013-45241900	0.00523734	0.00476864	0.000539942	0.00400808	0.00431307	0.00312049	0.000475871	0.00347
chr1	M	chr1:45241013-45241900	0.00737241	0.00637593	0.00107773	0.00612	0.00666507	0.00578001	0.00105528	0.00553972
chr1	F	chr1:45249860-45250352	0.0066814	0.00574149	0.000650096	0.00516294	0.00550591	0.00415019	0.000632899	0.004645
chr1	M	chr1:45249860-45250352	0.00806667	0.00626353	0.00105873	0.00643907	0.0073979	0.00577668	0.00105467	0.00615453
chr1	F	chr1:45251962-45252292	0.011326	0.0175829	0.00199087	0.00322147	0.00604499	0.0108823	0.00165953	0.00190059
chr1	M	chr1:45251962-45252292	0.0227254	0.0284945	0.00481645	0.0100953	0.0204637	0.0281441	0.00513839	0.00829408
chr1	F	chr1:45265534-45266783	0.00634193	0.00619848	0.00070184	0.00392376	0.00448801	0.00414123	0.000631531	0.0034594
chr1	M	chr1:45265534-45266783	0.00922872	0.00683231	0.00115487	0.0077141	0.00836563	0.00651715	0.00118986	0.00653524
chr1	F	chr1:45271679-45272318	0.0134631	0.0122124	0.00138278	0.0104	0.0121415	0.00999563	0.00152432	0.01032
chr1	M	chr1:45271679-45272318	0.0129691	0.0113468	0.00191797	0.00974083	0.0122835	0.0119401	0.00217996	0.00892266
chr1	F	chr1:45278765-45279644	0.0533285	0.0671498	0.00760322	0.030845	0.0343022	0.0316521	0.0048269	0.02765
chr1	M	chr1:45278765-45279644	0.0741461	0.0748046	0.0126443	0.0314922	0.0627017	0.0691084	0.0126174	0.0218571
chr1	F	chr1:45308543-45309159	0.0156616	0.0153967	0.00174333	0.00984992	0.016833	0.0171624	0.00261725	0.010005
chr1	M	chr1:45308543-45309159	0.0174048	0.0125827	0.00212686	0.01451	0.0166812	0.0127947	0.00233597	0.0139839
chr1	F	chr1:45452037-45452444	0.00891667	0.0111382	0.00126115	0.005155	0.010173	0.0136523	0.00208196	0.00536
chr1	M	chr1:45452037-45452444	0.0121279	0.0152685	0.00258084	0.0081	0.0109197	0.0138831	0.00253469	0.007745
chr1	F	chr1:45476225-45477022	0.00475501	0.00434366	0.000491822	0.0035975	0.00368295	0.00347762	0.000530331	0.00314999
chr1	M	chr1:45476225-45477022	0.00673359	0.00677701	0.00114552	0.004615	0.00564194	0.00532546	0.000972292	0.00405
chr1	F	chr1:45671702-45672388	0.00761236	0.00700903	0.000793617	0.00569064	0.00657825	0.00667965	0.00101864	0.00466498
chr1	M	chr1:45671702-45672388	0.0102499	0.00837985	0.00141645	0.00745	0.00919393	0.00727199	0.00132768	0.0072575
chr1	F	chr1:45769213-45769917	0.0059992	0.00496021	0.000561633	0.00533428	0.00557809	0.00472262	0.000720193	0.00496
chr1	M	chr1:45769213-45769917	0.00650113	0.0051141	0.00086444	0.00575499	0.00579615	0.00445045	0.000812537	0.00529664
chr1	F	chr1:45792419-45793301	0.00979083	0.0125972	0.00142636	0.00444639	0.00784114	0.0104119	0.00158779	0.00355654
chr1	M	chr1:45792419-45793301	0.0116844	0.0101866	0.00172184	0.0078494	0.0103786	0.00957536	0.00174821	0.00609422
chr1	F	chr1:45805564-45805983	0.00606446	0.00609683	0.00069033	0.0041564	0.00596839	0.00638468	0.000973655	0.00390246
chr1	M	chr1:45805564-45805983	0.00615176	0.005351	0.000904483	0.0057376	0.00585201	0.00498263	0.0009097	0.00567605
chr1	F	chr1:45956345-45956893	0.00426968	0.00457154	0.000517625	0.00261	0.00320015	0.00408949	0.000623641	0.00179779
chr1	M	chr1:45956345-45956893	0.00699124	0.00748477	0.00126516	0.00384998	0.00579036	0.00616703	0.00112594	0.0034273
chr1	F	chr1:45965586-45966049	0.00645508	0.00502342	0.000568791	0.00524299	0.00558317	0.00446895	0.000681509	0.0048183
chr1	M	chr1:45965586-45966049	0.00737077	0.00673096	0.00113774	0.00441	0.00591028	0.00476202	0.000869423	0.00435977
chr1	F	chr1:45987163-45987803	0.00862812	0.00733325	0.000830327	0.00741562	0.00754665	0.00663412	0.00101169	0.00602054
chr1	M	chr1:45987163-45987803	0.00955511	0.00721119	0.00121891	0.00765	0.00917089	0.00735165	0.00134222	0.00707
chr1	F	chr1:46016403-46016694	0.00510266	0.00603989	0.000683882	0.00273073	0.0045432	0.0056351	0.000859344	0.00233528
chr1	M	chr1:46016403-46016694	0.00936184	0.00943215	0.00159432	0.00440097	0.00802947	0.0088557	0.00161682	0.00406679
chr1	F	chr1:46049590-46050582	0.00509647	0.00768378	0.000870017	0.00218356	0.00346848	0.0062413	0.000951789	0.00193785
chr1	M	chr1:46049590-46050582	0.0120774	0.0106733	0.00180412	0.00745	0.0107313	0.0104975	0.00191658	0.00584605
chr1	F	chr1:46088194-46089142	0.0268896	0.0404255	0.00457728	0.0161225	0.0330564	0.0526151	0.00802372	0.014145
chr1	M	chr1:46088194-46089142	0.0325917	0.0421698	0.007128	0.02046	0.0340376	0.0448553	0.00818943	0.0185
chr1	F	chr1:46151751-46153080	0.00611026	0.00663545	0.000751317	0.00383059	0.00438814	0.00556381	0.000848473	0.0023079
chr1	M	chr1:46151751-46153080	0.0121098	0.0106646	0.00180265	0.00812307	0.0107152	0.00999864	0.00182549	0.00617664
[truncated: 49,316 more rows]
